# Supplementary material for: Interactome between ASFV and host immune pathway proteins
Source: mSystems. 2023 Nov 15;8(6):e00471-23. doi: 10.1128/msystems.00471-23 (PMC10734461; doi:10.1128/msystems.00471-23)
Supplement: Table S1 — The primers and gene sequences for the construction of host prey library, ASFV bait library, and ASFV prey library. [file msystems.00471-23-s0002.xlsx]

## Sheet: Host prey library
Gene ID	Gene Name	Sequence	Length (nt)	Amplified Fragments for Library Construction	Forward Primer (5'-3')	Reverse Primer (5'-3')	Self-activation
110259164	MUC5B	atgggcgccccaagtgggcaccgggcaatgctgtgggccctcgtggccctgctcttggcgcagaaagcagcccagcagcgtgtgactttcatcccacccctcaccgtctcccccgccatcagtcccctgaacgcggcgcacagcggccaggtgtgcagcacctggggcgacttccactacaagaccttcgacggcgacgtcttccgcttcccgggcctgtgcaactacgtcttctcagcgcactgcggcgccgcctacgaggacttcaacatccagctccgccgcggcctggcgggctccaggcccgccatcacccacatcgtcctcaagacccaggggctggtgctggagctctccaacggctccctgcaggtggacgggcagagggaggagctgccc…	17280	actgccagccccagatccccggtgcccagcctgccctccaccaccccgtgcacccccgcacctctctgccagctcttgctgacccaggtcttcgccaaatgccatcacctcatcccgcccagcctgttcttcagcacctgtgtcagcgacagctgccagcccggccagcccgaggtgtcctgccagagcctggaggcctacgcggcgctctgccgcgcccggggcgtgtgcctggactggcgccatgccaccagtgggctgtgtgagctcacctgcccgcccaccaaagtgtataagccgtgtggccctctgcagcccaaatcctgtaactccaggagcgagagcccagagagcatggggctggcagagggctgcttctgtcccgacggccacatcctg…	TACGACGTACCAGATTACGCTATGactgccagccccagatcc	GTTGGGGGCGTTGACTCCGACtcagacagtcgcggcccctag	No
445520	TNXB	atgatgccagcccaatcttccctcacctccaacctggccctcctggtactgctgggcacggtcagagcaggccctttctctccacggtccaatgtgacgctcccagccccacggccccctccccagccaggagggggaagcccttcttctcagctttatgagcacacggtggcaggaggggagaagcaggtggtgttcacccaccgcattaacctgcccccttcagctggctgtggctgtccgccaggcactgagccccctgtccctgcttcagaagtacaggccctgagagtccggctggagatcctggaggagctggtgaaggggctcaaggaacagtgcactgggggctgttgcactgcggctgcgcaggccggcacaggccagacagatgttcgg…	12414	cagggcacagcccgtaccctcagcccagttctggagagcccccgtgacctccaattcagcgaaattggggagacctcagccaaggtcagctggatgcctccgtcatccagagtggacggcttcaaagtttcctaccaactggcggatggaggggagccgcagagtgtgcaggtggatggccgaggccggacccagaaactcgaggggctgaccccaggcgctcgctacgaggtgaccgtggtcttcatgcgtggctttgaggagagcgagcctctcactggcttcctaaccacagttcctgacggccccacccagctgcgtgccctgaacttgacggagggatccgccctgctgcactggaagccccctcagacccctgtggatacctatgacgtcaag…	TACGACGTACCAGATTACGCTATGcagggcacagcccgtaccctc	GTTGGGGGCGTTGACTCCGACtcagcctcccctgcccggggg	No
110257482	LAMA5	atggcgaagctgggcgcgcggccccgcggcccccggagccccgcgccgccgccgccgctgctgctgctggccgggctggcgctgctgggcgcggcgcgggcgcgggcggcgcagggcggcggcttcagcctgcacccgccctacttcaacctggccgagggcgcccgcatcgccgcctcggccacctgtggcgaggaggccccggcgcgcggcgccccgcgccccaccgaggacctctactgcaagttggtggggggccccgtggccggcggggaccccaaccagaccatccagggccagtactgtgacatctgcacggcagcaaacagcaacagggcacaccccgcgagcaacgccattgacggcacggagcgctggtggcagagcccaccgctgtcc…	11175	ccctggccgcagccccagccccagggcccctctcggctcctcctgggaggcttgcccgattccagctccgactccatcggtaacttcagtggctgcatcagcaacgttttcatgctgcggctcctggggccgcagcgcgtgtttgacctgcagcagaacctgggcggcatcaacgtgagctcgggctgcgccccggcccctcggccccagactgcggagcaggccccgcaagggctgcgggccatggtctcgcggaaggtgggccgcgagcgcagcgtgtggcggagccgggggcgggtggggagcggcccccaggcatccccgcgtgcccatccggtcccgcaggcctcccgccgcagcagccggcaccccgcccaggaccctgcctgctcaccgctc…	TACGACGTACCAGATTACGCTATGccctggccgcagccccagccc	GTTGGGGGCGTTGACTCCGACctacgtggctggacagccacc	No
100627126	RELN	atggagcgcagttgctgggccccgcggactttcctcctggtgctgttgctgggggcgacgctgagggcgcacgcggcggtgggctattacccccgcttttcgcccttctttttcctgtgcacccaccacggggagctggaaggggatggggagcagggtgaggtgctcatttccctgcacattgcgggccaccccacctactacgtaccgggacaagaataccatgtgacaatttcaacaagcaccttctttgacggtttgctggtgacaggactctacacatctacaagtgttcaggcttcacagagcattggagggtcaaacgcttttggatttgggatcatgtctgaccaccagtttggtaaccagtttatgtgtagcgtggtggcctctcacgtg…	10383	atgacctcctgccatcggcccatctgccggaaggaaggcgtgctgttggactactctaccgatggaggaattacttggactttgctccatgagatggattatcagaagtacatttctgtcagacatgactacatacttcttcccgaggatgccctcaccaacacaactcgactccgctggtggcagccttttgtaatcagcaatggacttgtggtctctggagtagagcgtgctcaatgggcactagacaacattttgattgggggagcagaaatcaaccccagtcaactggtggacacttttgatgatgaaggcacttcccatgaagaaaactggagtttttaccccaatgcagtaaggacagcaggattctgtggcaatccatccttccacctctac…	TACGACGTACCAGATTACGCTATGatgacctcctgccatcggccc	GTTGGGGGCGTTGACTCCGACtcatgggtatcgtctaagtga	No
100511642	LAMA3	atgcggcaggaggacagcgcaggagggatggcggcggcagcgcaggctcggggctgggcatctcgatctgggctgccactgctcctgcggctgttgctgctgctgctgccgcccgccgtgtgccccgccgctcggggccccccgaccccggcccagctcagcctgcacccgccctacttcaacttggccgaggcggcgaggatttgggccaccgccacctgcggggagcgggagcccgacggcgcgcggccgcggcctgagctctactgcaagttggtgggggggcccaccgccccgggcagcggccaaaccatccagggtcaattctgtgactattgcaattctgaggaccccaggaaagcacacccagtcaccaatgcaattgatggatctgaacgt…	10038	ctcacatctccacagacctacatggatgggttactgcattacgtgtctgtaataagcgacaactctggactccggctcctcattgatgaccagcctctgaaaaacaaccaaaagcttcgagacttttcagattcccagcagtccctgcgtctgggtgggagtcagtttgagggttgcatcagcaatgtttttgtccggaggctaatggagagtcctaaagtcctcgacttggctagtaaatccaccaagagagatgtgtccctgggaggctgcagtttaaacaaaccaccttttctaatgttgcttaaaggttccacaaagtttaacaaagccaagactttcgatatccaccagccattgcgagacacagcagcagcctcttcgaggagcttgaaggtg…	TACGACGTACCAGATTACGCTATGctcacatctccacagacctac	GTTGGGGGCGTTGACTCCGACttagtggtcaggacagccatt	No
100154420	LAMA2	atgccaggagccgccagggtcctcctggtcctgctgctcagcgggggcttcgggggcggcaggacgcagcgcccgcagcagcagcaagagctgcggcggcagccacccgcgcatcagcaaagaggtttgttccctgctgttttaaatcttgcttccaatgctctcatcaccacaaacgcaacatgtggagaaaaaggacccgaaatgtattgcaagttggtggaacacgtccctgggcagcctgtgaggaaccctcaatgtcgaatctgcaatcaaaatagcagcaatccataccagagacacccgattacaaatgctattgatggaaaaaacacttggtggcagagtcccagtattaagaatggaatcgaataccattatgtgacaattacactggat…	9336	tctgttcatgtggagagaactcgaggcatctttactgttcaagtcgatgaagacagaaggcatatgcaaaatctgacagtagaacaggcgatagaagttaaaaagcttttcattggaggagccccacctgaattccaacctcccccactcagaactattccttcttttgaaggctgtatctggaaccttgttataaactctgtccctatggactttgcacagcccgtgtccttcaaaaatgcagacatcggtcgctgtgcccatcagaaaccccctgaggatgaagacggagtagttccagctgaaacaattgtccagccagagccaggtcccaccccagccttccctgtaccacccaccccagtcctggcacatggtccttgtgctgcagaaacagaa…	TACGACGTACCAGATTACGCTATGtctgttcatgtggagagaact	GTTGGGGGCGTTGACTCCGACttagttggctgggcatgatac	No
100101551	COL6A3	atggagttggaaaacactgcaggaaaaccatggagacccaggaacagaatttcaaaatttgttctctgtgcggcccagagcccagcccaaaagtgtgcagctcagtctccaccaaaggccgctcagttctcccgcgcgccagcctcctgcaaggaccacgggggagttttccgcctccaccgggggtcccctctcctgcagaaggacaaggagacacagcgagtggggaaagcatgcgtcagatgtgcacataactgcagcgcggagcccgggacgctcgcttctccaggtttgctcagggttcttacttggtgcttagacaaaatcaaaatgaggaaacatcggcatttgccattagtggccatcttttgcctctttttctcaggcttttcctttact…	9318	ctcagcagccggatgacacagctgcaggggaccagggccttgggcagcgccatctactacaccgttgagaacgtctttgagagcgcaccgaacccccgggacctgaagatcgtggtcctgatgctgacgggcgaggtgcagaaggagcagctggaggaggcccagagagccatcctgcaggccaagtgcaagggttacttcttcgtgatcctgggcattggccggaaggtgaacgtcaaggagctgtacagcttcgccagcgagcccaacgacgtcttcttcaaactggtggacaagtcctccgagctcaacgaggagcccctgatgcgctttgggaggctgttaccatcctttgtcagcagtgagaatgctttttacctgtccccagatgtccggaaa…	TACGACGTACCAGATTACGCTATGctcagcagccggatgacacag	GTTGGGGGCGTTGACTCCGACttaggtcccaattgcagctat	No
100625589	LAMA1	atgcgtggctgcggcaccgggctgacgctcctggcctcgctgttctgggtcgccgcgcaggaccagcagagagggctgttccctgccattctcaaccttgccagcaatgctcacatcagcaccaatgccacctgcggggagaaggggccagagaccttctgcaagctggtggagcacgtacctgggcgggccacgcgcaacgcccagtgccgggtctgcgacggccacagccccaacctcaaagagcgccatccaatatcaaatgcaatcgatggcaccaataactggtggcaaagtcccagtattcagaacggaagagaataccactgggtcacgatcactctggacctgagacaggtcttccgagttgcttatgtcatcatcaaagctgccaactcc…	9246	agcgatggccaggagcactccatttccttgataaggagtgggagaattatcactgtccagctggatgagacgactcctgtggacatgaagttgggcccgtccacagaaagcaggacaataaacgtgtccaacctatacatagggggagttccagagggcgtggaggcacctgtgctcaagatgagaagctccttccagggctgtattcaaaacctgatcttcaacatggaacttttggatttcaccggtgccattggctatgagcacgtggacttggactcctgctcgccctcagaaagacccaagctggctctccctggagaggatggcgaactcctgccggaaccccagcctctaccgagtccaggagtgtgtgccgtggacagagccccagagttc…	TACGACGTACCAGATTACGCTATGagcgatggccaggagcactcc	GTTGGGGGCGTTGACTCCGACtcaggactcagtcccaggaca	No
100101922	ATM	atgagtctagcacttaatgatctccttatttgctgccgtcaactagaacatgatagagctacagaacgaaggaaggcagttgagaactttaggcacctgattcaagatcctgaaactgttcagcatttagatcagcattcagattctaaacaggggaaatatttgaattgggatgctgcttttagatttttacagaaatatattcagaaagaaacggaatgtctaagaacagcaaaacaaaatgtatcagcctcaacacaagccaccaggcagaaaaagatgcaagaaatcagtagcttggtcaaatacttcatcaaatgtgcaaataaaagagcacctaggctaaaatgtcaagaactcttgaattatatcatggatacagtgagagattcatctaac…	9174	tttataatattggccttagcaaatgcaaacaaagatgaatttttgaccaaaccagaggcagcaagaagtagtagaataactaaaaatacacctaaagaaagctctcagcttgatgaggatcgaactgaggctgcaaacaaagtaatatgtactctcagaaacaggagacgtcagatggtcagaagtgttgaagcactctgtgatgcttacattatattagcaaacttagatgccactcagtggaggactcagagaaaaggcataaggattccagcagaccagcctattactaaacttaaaaatttagaagatgttgttgtccctactatggaaattaaggtggaccccacaggagaatatggaaacatggtgactatacagtcatttaaaccagaattt…	TACGACGTACCAGATTACGCTATGtttataatattggccttagca	GTTGGGGGCGTTGACTCCGACtcacacccaagctttccatcc	No
100622752	CEP192	atgtttgtggcgcgcagcatcgcggcggaccacaaggatctcatccacgatgtgtctttcgacttccatgggcggcggatggccacctgctccagcgaccagagcgtcaaggtctgggacaaaagtgaaagtggggattggcattgcactgctagctggaagacacatagtggatccgtgtggcgtgtgacgtgggcccatcctgaatttggccaggttttggcttcctgttcctttgaccgaacagctgctgtttgggaagaaatagtaggagaatcaaatgataaactgcgaggacagagccactgggtgaagaggacaacgctagtggacagtaggacatctgttactgatgtaaagtttgctcctaagcatatgggtcttatgttagccacctgc…	8721	cttcctcagcggcccaatgacgttcagctcttttatggaaatatgcgcaagattatcctttcagtaattggggaatttagaacatccactcctaacagagaccaccattcgcctgcgtcccgggctagctcagagccttccagtgaccctggcagttgtgggaagcatgggggtaacgtttctttggatgttttgccagttaaaggtcctcagggctccccgctgctttcccaagccattcacccacctcaggacagatcggtctcggaagaagtgtgggctgtgcagcctgaacacttggtcctggtcgccccttcttatgatatggggaaaactggacgtttccagatcatcaaccattctgttaggttactgagatttgagctgtactggccggcg…	TACGACGTACCAGATTACGCTATGcttcctcagcggcccaatgac	GTTGGGGGCGTTGACTCCGACttaacttttttcaagggcttc	No
414836	FBN1	atgcggcgagggaggctgctggaggtcgccctgggatttaccgtgctcttagcgtcctacacgagccatagggcagaagccaatttggaggctgggaatgggaaggaaaccagagccagtcgggccaagagaagaggtggcggaggacacgacgcgcttaaaggacccaatgtctgtggatcacgttataatgcttactgttgccctggatggaaaaccttacctggtggaaatcaatgtattgtccccatttgccggcattcctgtggggatggattctgttctaggccaaatatgtgcacttgcccatctggtcagatagctccttcctgtggctccagatccatccaacactgtaacatccgctgtatgaatggaggcagctgcagtgatgaccac…	8616	ccccattgtgagatatgccctttccagggcaccgtggccttcaaaaaactctgcccccacggccgagggtttatgaccaatggagcagatattgatgagtgcaaggttattcatgatgtttgccgaaatggggaatgtatcaatgacagaggatcatatcattgcatttgtaaaactggctacactccagatattactggaactgcctgtgtagatcttaacgagtgcaaccaggctcccaagccctgcaactttatctgtaagaacacagaagggagttaccagtgttcatgcccgaaaggctacatcctgcaggaagatggaagaagctgtaaagatctcgatgagtgtgcaactaagcagcacaactgccagtttctgtgtgtcaataccattggc…	TACGACGTACCAGATTACGCTATGccccattgtgagatatgccct	GTTGGGGGCGTTGACTCCGACttaatgaagcaaaatctgaat	Yes
100526136	NF1	atggccgcgcacaggccggtggaatgggtccaggccgtggtcagccgcttcgacgagcagcttccaataaaaacaggacaacagaacacacataccaaagtcagtaccgaacacaacaaggaatgtcttatcaatatttccaaatacaaattttctttggttataagcggcctcactactatcttaaagaatgttaacaatatgagaatatttggagaagctgctgaaaaaaatttatatctctctcagttgattatattggatacactggaaaaatgtcttgctgggcaaccaaaggacacaatgagattagatgaaacgatgctggtcaaacaattgctaccagaaatctgccattttcttcatacctgtcgtgaaggaaaccaacatgcagctgaa…	8523	caaaatctgcacactttagacagtctccggatattcaatgacaagagtccagaggaagtgtttatggcaatccggaatcctctggaatggcactgcaagcaaatggatcattttgttggactcaatttcaactctaactttaacttcgcactggttggacacctcctaaaaggatacaggcatccttcacctgccattgttgcaagaacagtcaggattttgcatacactactaactctggttaataaacatagaaactgtgacaaatttgaggtgaatacacagagcgtggcttacttggcagccttactcacagtgtctgaggaggttcgaagtcgctgtagcctaaaacacagaaagtctcttcttcttactgatatttcaatggaaaatgttcct…	TACGACGTACCAGATTACGCTATGcaaaatctgcacactttagac	GTTGGGGGCGTTGACTCCGACtcacacgatcttcttaatgct	No
399543	VWF	atggttcctgtcaggcttgcgagggtgctgcttgccctggccctcaccttgccaggggccctctgtggagaagagacgcttggcaaatcttcgatggcccgatgcagcctcttcggaagcaatttcatcaacacctttgatcagagcatgtacagctttgcaggaagctgcagttacctcctggctggggactgccagaaacactccttctccatcatcggggacttccaagatggcaagagagtgggcctgtctgtgtatcttggagaattttttgacatccatgtgtttgtcaatggcaccgtgctgcagggggaccaaagcatctccacgccctatgccagcaaagggctgtatctggaatcccaggctgggtaccacacgctgtccagcgaggcc…	8424	gaagctcaccagtgctgccccgagtacgagtgtgtgtgtgacctggtgagctgtgacctgcccccggtgccgcactgcgaaggtggcctccagccgacactgaccaatcccggcgagtgcagacccaacttcacctgcgcctgcaggaaggaggaatgcccgagggggcccttgccctcctgccccccgcatcgaacgccagccctccggaagacccagtgctgtgacgagtatgagtgtgcttgcaactgtgtcaataccaccctgagctgcccgctggggtacctggcctcgaccgtcaccaatgactgtggctgtaccacgaccacctgccttcctgacaaggtgtgtgtccaccggggcaccgtctaccctgtgggccagttctgggaggagggc…	TACGACGTACCAGATTACGCTATGgaagctcaccagtgctgc	GTTGGGGGCGTTGACTCCGACtcacttgctgcatttcctggg	No
397454	ITPR1	atgtctgacaagatgtctagtttcctccatatcggagacatttgttctctgtacgccgagggatcgacaaatggatttattagcaccttgggcctggttgatgatcgctgtgtcgtacagccagaagccggggaccttaacaatccacccaagaaattcagagattgcctctttaagctatgtcccatgaatcgatactctgcccagaagcagttctggaaagctgctaagccgggagccaacagcacaacagacgcagtactgctcaacaaattgcaccatgctgcagacctggaaaagaagcagaatgagacagaaaacaggaaactgctggggaccgtgatccagtatggcaatgtgatccagctcttgcatttgaaaagcaacaaatacctaact…	8253	aatgagatgaactggcagaagaagctgagagcccagcccgtcctgtactggtgcgcccgcaacatgtctttctggagcagcatttcgtttaacctggcggtcctgatgaatctgctcgtggcatttttctacccatttaaaggagtccgaggaggaacactggagccacactggtccggactgctgtggacagccatgctcatatcactggccatcgtcattgccctccccaagccccacggcatccgggccttaattgcttccacaattctccggttgatattttcggttgggctacaacccacattgtttcttctgggagctttcaacgtctgcaataaaattatttttctgatgagctttgtgggcaactgtggaaccttcaccagaggctaccga…	TACGACGTACCAGATTACGCTATGaatgagatgaactggcag	GTTGGGGGCGTTGACTCCGACttaggctggttgctgtgggtt	No
100518997	FLNC	atgatgaacaacagcggttactccgaggccgcgggcctcggcctgggcgacgaggtggacgacatgccctctacagagaaggacctggccgaggacgcgccgtggaagaagatccagcagaacacgttcactcgctggtgcaatgagcacctcaagtgcgtgggcaagcgcctgaccgacctgcagcgagacctcagcgacgggctgcgcctcatcgcgctgctcgaggtgctcagccagaagcgcatgtaccgcaagtttcacccgcgccccaacttccgccagatgaagctggagaacgtgtccgtggccctcgagttcctcgagcgcgagcatatcaagctcgtgtccatcgacagcaaggccatcgtggatgggaacctgaagctgatcctgggc…	8163	ggccgggaacgtctgggctctttcggcagcatcactcggcagcaagagggtgaggccagctctcaggacatgaccgcacaggtgaccagcccctcaggcaagacggaggccgcggagatcgtggagggggaggacagcgcgtacagcgtgcgcttcgtgccccaggagatggggccccacacggtcaccgtcaagtaccgcggccagcacgtgccaggcagcccctttcagttcaccgtggggccactgggtgaaggtggtgcccacaaggtgcgggctggaggcacagggctagagcgaggggtggccggtgtgccagccgagttcagcatctggacccgagaagctggtgccgggggcctgtctattgctgtggagggccccagcaaggcagagatt…	TACGACGTACCAGATTACGCTATGggccgggaacgtctgggctct	GTTGGGGGCGTTGACTCCGACtcagggcacgttgactttgaa	No
100517279	ITPR2	atgtccgataaaatgtccagcttcctctatataggggacatcgtgtccctgtacgcggagggctcggtcaacggcttcatcaacacgctggggctagtggatgacagatgtgtggtacacccggaggcgggggacctcgccaaccctcccaagaagttccgagactgcctctttaaggtgtgccctatgaaccgatattctgcacagaaacaatattggaaagccaagcaagctaaacaagggaaccacacagagacagccttgctgaagaaattacagcatgctgcagaactggaacaaaaacaaaatgagtcagagaataagaaactgttgggagaaattgtgaaatacagtaatgttatacaactactgcatataaaaagcaacaagtatctgact…	8109	tacaatgagatgaagtggcagaagaaaatcaggagtaacccagccctgttctggttctcaaggcacatttctctctgggggagcatctccttcaacctggctgtgttcatcaacttggctgtggctctcttctacccctttggggatgatggagatgaaggtacactttcaccgttgttctcagttctgctttggatagcagttgcaatctgcacgtctatgctgtttttcttctccaagcctgtgggtattcggccctttcttgtgtcaataatgctcagatcaatatatacaataggtcttgggcctacgttaatacttcttggtgcagctaatctttgtaataaaatcgtatttctggtgagttttgtcggaaatcgtggcacgttcacccgaggg…	TACGACGTACCAGATTACGCTATGtacaatgagatgaagtgg	GTTGGGGGCGTTGACTCCGACtcagtgtggtggcatgtgatg	No
100155015	ITPR3	atgagcgagatgtccagtttcctccacatcggggacatcgtttccctgtacgccgagggttccgtcaatggcttcatcagcactttggggttggtggatgaccgctgtgtggtggagcccgcggccggggacctggacaaccctcctaagaagttccgagactgcctgttcaaggtctgccccatgaaccgctactcggctcagaagcagtactggaaggccaagcagaccaagcaggacaaggagaagatcgccgacgtggtgctgctgcagaagttacagcacgcggcccagatggagcagaagcagaacgacacggagaacaagaaggtgcatggggacgtcgtgaagtacggcagtgtgatccagctcctgcacatgaagagcaacaagtacttg…	8016	gaccagtcctctttcctgcacaacgagatggagtggcagcgcaagctccgcagcatgccgctcatctactggttctcccgccgcatgaccctgtggggaagcatctccttcaacctggcggtttttatcaacatcatcattgctttcttctacccctatgtggagggcgcctccacaggtgtgctgggctccccactcatctcgctgctgttctggatcctcatctgcttctccattgctgccctgttcaccaagcgctacagcgtccgccccctcatcgtggcgctcatcttgcgctccatctactacctgggcatcgggcccacgctcaacatcctgggcgccctcaatctgaccaacaagatcgtgtttgtggtgagcttcgtgggcaaccgtggc…	TACGACGTACCAGATTACGCTATGgaccagtcctctttcctg	GTTGGGGGCGTTGACTCCGACtcagcggctcatgcagttctg	No
100514491	FLNB	atgccggtaaccgagaaggatctggcggaggacgcgccttggaagaagatccagcagaacacgttcacgcgttggtgcaacgagcacctcaagtgcgtgaacaaacgcatcggaaacctgcagaccgacttgagcgacgggcttcggctcatcgcgctgctggaggtgcttagccagaagcacatgtaccgcaagtaccaccagcggcccaccttccgccagatgcagcttgagaacgtgtccgtggcgctcgagttcctggaccgtgagaacatcaagctcgtgtccatcgacagcaaagccatcgtggatgggaacctaaagctcatcttgggcctagtatggacgctgatcctccattactccatctccatgcccgtgtgggaggatgaaggggac…	7902	cgggctccatctgtagccactgtcggaagcatctgtgacctgaacctgaaaatcccagaaatcgacagcagtgacatgtcagcgcatgtcaccagcccctctggccgcgtgactgaggcagagattgtgcctgtggggaagaactctcactgcgtccggtttgtgccccaggagatgggcgtgcacactgtcagcgtcaaataccgtggccagcacgtcactggcagccccttccagttcactgtggggccgctgggcgaggggggcgcccacaaggtcagggcagggggccctggcctggagcgaggagaagcaggagtcccagctgagttcagcatctggacccgggaggcaggcgccggaggcctctccatcgctgtcgagggccccagtaaggct…	TACGACGTACCAGATTACGCTATGcgggctccatctgtagccact	GTTGGGGGCGTTGACTCCGACttaaggcactgtgacatggaa	No
397620	FN1	atgcatgttctgcagagaggacactgccaccagaactgtagccctgaaaccagactgcagaagaaacaccgtcctgtctttgtcctcctgccctgcagcaggcagaggagtctgccgtacagtccaagggatcagccccaagatgcagagcaaggcagtgaagaacagagcatgcagatctcggagaacaaaaaaaaatccatgtattttaagaaagcattggcttcaggtttatcttgcttatatcctgatttccagtttgacgaccgcaaaggaaaccaaaaaaaagttctcttgccccagtcctggcgggcgatcagcatctcttttgttcgctgcgaacccacagtcctcctgacgtcacccggagcccaggccaatcggcgagcggtcggcggc…	7878	gacaatgcccggagctcccctgtggtcatcgatgcctccactgccatcgatgcaccatccaacttgcgtttcctggccaccacacccaattccttgttggtatcatggcagccaccccgtgccaagattactggttacatcatcaagtatgagaagcctgggtcccctcccagagaagtggtccctcggccccgccctggtgtcacagaagctactattactggtctggaaccagcaaccgagtacacaatccaggtcattgccctcaagaacaatcagaagagtgagcctctgatcgggaggaaaaggacagatgagcttccccaactggtaacccttccacaccccaatcttcatggaccagagatcttggatgttccctccacagttcaaaagacc…	TACGACGTACCAGATTACGCTATGgacaatgcccggagctcccct	GTTGGGGGCGTTGACTCCGACttactctcgggaatcttctat	No
100515967	COL6A5	atgaagagcctgacaattatatttgtcctaatcttttggactgaaacactgacagatcagagcccagggccaggccctgagtatgccgatgtggtgtttctggtggacagctccgaccacctgggaactaagtccttcccatacatgaagacattcatcaataagatgatcaacagcctcccgatagagaccgataagtatcatgtgggcctggctcagtatagtgataaactccacacagaattccagctcaacaccttcaagagcaaaggccccatgctgaaccacctcaagaagaacttcgggttcctgggtggctccctgcgcatcggaaacgcactccgggaggtacacaggacctacttctccaatggaagggacaggaaacagttcccccca…	7788	agggccaagtgtcaaggctatgtcatatttgtgatttccctgggctctacacaagagggggacatggaggaactagccagctatccacttgatcaccatctgatacagcttgggagaactcataaaccaaatctggattatattgtgaagtttttaaagccatttgtatactcagttagacgaggattcaatcagtacccaccaccaacgcttgcgaatgcctgcagactcatcgattcagaagaggataatccaaacactggtctcctatttgcctctgaggcacatgagatttcttcgggagaagacagcttcttaggccaggaattaagtgccgcaaaagattcaccttttgtgatggaggacagtggaaatgaccatttgatttatactccaagt…	TACGACGTACCAGATTACGCTATGagggccaagtgtcaaggctat	GTTGGGGGCGTTGACTCCGACttattgtctgtcattttctgc	No
100157220	TLN1	atggttgcactttcgctgaagatcagcattgggaatgtggtgaagacgatgcagttcgagccgtctaccatggtgtatgacgcctgtcgcatcatccgtgagcgcatcccagaggccctggctggccctcccagcgactttgggctgtttctgtcagatgatgaccccaaaaagggtatatggctggaggccgggaaagctttggattactacatgctccgaaatggggacaccatggagtacaggaagaaacagaggcccctgaagatccggatgctcgacggcactgtgaagacggtcatggtagacgactccaagacggtcaccgacatgctcatgaccatctgtgcccgcatcggcatcaccaaccatgacgaatattcgctggtgcgcgagatc…	7737	aagttggcccaagctgcccagtcctccgtggccaccatcacccgcctcgctgatgtggtcaagctgggcgcagccagcctgggagccgaggaccctgagacccaggtagtgctgatcaatgccgtgaaagacgtggccaaggccctgggagacctcatcagcgcaacaaaggctgcggctggcaaagtcggggatgaccctgccgtgtggcagctcaagaactctgccaaggtgatggtgaccaatgtgacatccctgctcaagaccgtgaaagctgtggaggatgaggccaccaaaggcacacgggccctggaggcaaccacagagcacatacggcaggagctggcggtcttctgttccccagagccacctgccaagacctctaccccagaagatttt…	TACGACGTACCAGATTACGCTATGaagttggcccaagctgcc	GTTGGGGGCGTTGACTCCGACctagtgctcatctcgaagctc	No
110258061	NOTCH1	atgccgccgctcctggcgcccctgctctgcctggcgctgctgcccgcgctcgccgcacgaggcctgcggtgttcccagcccagcgaggcctgcctgaatggcgggaagtgcgaaggactccccaacggcacggaggcctgcgtctgcagcggagcctttgcaggacagcgatgccaggcccccaacccctgcctcagcgccccctgcaagaatgccgggacatgccacacgctggaccgcggcggtgtggtggactacgcctgcacctgccgcctgggcttctcagggccgctgtgcctgacgccccgcgacaacgcctgcctcgccagcccctgcctcaatggtggcacctgtgacctgcttacactcaccgagttcaagtgtcgctgccccccaggc…	7683	gcccgggagggcagctacgagacggccaaggtgctgctggaccacttcgccaaccgggacatcacggaccacatggaccgcctgcctcgcgacgtggcgcaggagcgcatgcaccacgacatcgtgcggctgctggacgagtgcagcctggtgcgcagccccccgctacacggcgccgccctggccggcgcgcccaccctgtcccccccgctctgctcgcccaacggctacctgggcaacctcaagccagccgggcagggcaagaaggcccgcaagcccagcaccaagggcctggcctgcagcggcaaggaggccaaggagctcagggcgcggaggcggaagccccaggacggcaagggctgcctgctggacagctcgagcgcgctgtcgcccgtggac…	TACGACGTACCAGATTACGCTATGgcccgggagggcagctac	GTTGGGGGCGTTGACTCCGACttacttgaaggcctccgggat	No
100127359	MTOR	atgcttggaaccggacctgccgccgccaccacagcgaccaccacttccagcaacgtgagcgtcctgcagcagtttgccagtggcctgaagagccggaatgaggagaccagggccaaagctgccaaggaactccagcactatgtcaccatggagctccgagagatgagtcaagaggagtctactcgtttctatgatcagctgaaccatcacatttttgaactggtttccagctcagatgccaatgagaggaaaggcggcatcttggccatagccagcctcataggagtggaaggcgggaatgccacccgaatcggaagatttgccaactatcttcggaacctcctcccctccaatgaccccgttgtcatggaaatggcatccaaggccattggtcgcctc…	7647	ctggagcccctgcacgccatgatggagcggggaccccagaccctgaaggagacctcctttaaccaggcatacggtcgagacttaatggaggcccaggagtggtgcaggaagtacatgaaatccgggaacgtcaaggacctcacccaggcctgggacctctattaccacgtgttcaggcgcatctcgaagcagctgccgcagctcacatccctagagctgcagtatgtttcccccaaactcctgatgtgccgggaccttgaattggctgtgccaggaacctatgaccccaaccagcccatcattcgcattcagtccatagcgccgtctctgcaggtcatcacgtccaagcagaggccccggaagctgacacttatgggcagcaacggccacgagttcgtc…	TACGACGTACCAGATTACGCTATGctggagcccctgcacgcc	GTTGGGGGCGTTGACTCCGACttaccagaaaggacaccagcc	No
397561	FASN	atggaggaggtggtgatcgccggcatgtccgggaagctgcccgagtcggagaacctggaggagttctgggccaacctcatcggcggtgtggacatggtgacggccgacgacaggcggtggaaggcggggctgtacggcctgccccggcggatgggcaagctgaaggacctgtcccgcttcgacgcctccttcttcggggtccactccaagcaggcgaacacgatggacccccagctgcggatgctgctggaggtcacctacgaggccattgtggacggaggcatcaaccctgcttcccttcgtggcacgagcaccggtgtctgggtgggtgtgagcagttctgatgcctcagaggctctgagccgagaccccgagaccctcgtgggctacagcatgata…	7539	gactacttcgtgatcttctcctccgtgagctgcgggcgcggcaatgccggccaggccaactacggcttcgccaactctgccatggagcgcatctgcgagaagcgccggcacgacgggctcccaggcctcgccgtgcagtggggtgcgatcggcgacgtgggcgtcgtcctggagaccatgggcaccaacgacacggtcatcggcgggacgctgccccagcgcatcgcctcctgcctggaggtgctggatctcttcctgagccagccccaccccgtcctgagcagcttcgtcctggctgagaagaaggccgccgcccccagggacggcagcagccagaaggacctggtcaaggccgtggctcacatcctgggcatccgggacgtggcctccatcaatccg…	TACGACGTACCAGATTACGCTATGgactacttcgtgatcttctcc	GTTGGGGGCGTTGACTCCGACctagccctcccgcacgctgac	No
100153369	NOTCH2	atgcccgccctgcgccccgctccgctgtgggcgctgctggcgctcttgctgtgccgtgcggcccccgcgcgtgcactgcaatgtcgggacaactatgagccctgtgtaaatgaaggaatatgtattgcctaccacaatggcacaggatactgcaaatgtccagagggcttcttgggagaatattgtcaacatcgagacccttgcgagaagaaccgctgccagcatggtgggacatgtgtggcccaggctatgttggggaaagccacatgccgatgtgccatgggcttcacaggcgagaactgccagtactcaaccactcacccctgctttatgtctcacccctgccagaatggaggcacctgccatgtgcttagccgggatgcctacaagtgcacctgc…	7416	gtggatgatcatggaaaatctgctcttcactgggcagctgctgtgaataatgtggaggcaacccttttgctgttaaaaaacggggccaaccgagatatgcaggacaacaaggaagagacacctctgtttcttgctgcccgggaggggagctatgaagctgccaagatcctgttggaccattttgccaatcgggacatcacagaccacatggatcgtcttccccgggatgtggctcgggaccgcatgcaccatgacatcgtgcgcctcttggacgagtacaatgtgacaccgagccctccaggcactgtgctgacttctgctctctcacctgtcatctgtgggcccaacagatcttttctcagtctgaagcacaccccgatgggcaagaagtctagacgg…	TACGACGTACCAGATTACGCTATGgtggatgatcatggaaaa	GTTGGGGGCGTTGACTCCGACtcatgcataaacctgcatgtt	No
100154993	ACACB	atgaccctgctcctttttctatcctgcctgattatctcttgcctgaccttttcctggttaaaagtctggggtgaaatgacggactccaagccagtcaccaaaagtcaactgaaagctccctccctcctgggtcgggagcctctcccagcctcagacagctccccagagcctctgcaggaaaatgacaacagcagctctctgccaaagacctccagccaggctgagcctgcctcccacaaaggccccaaagacaccggcaggcagagaacttcccggccacccccacagcaggacccccaaggaaaccccctcttctcctctgatgcccccgcagcaccccaagccaacgtgactcgggccgcaggcctggaggccccaaatgccagtggcctggccttg…	7365	acaggggccatggctctcaacaaggtcctgggcagagaggtctacacatctaacaaccagctgggcggcgtgcagatcatgcattccaatggtgtgtcccatgtcactgtgccggacgactttgagggcgtttgtactatcctggagtggctctcctatatgccaaaggacaatcacagcccagtcccgatcatcacacccactgaccccgtggacagagaaattgaattccaaccatcccgatcgccctatgacccccggtggctgcttgcaggaagacctcacccaactctaaagggatcctggcagagtggattcttcgaccaaggcagtttcaaggaaatcatggcgccctgggcccagaccgtggtgacaggacgagccaggctaggggggatc…	TACGACGTACCAGATTACGCTATGacaggggccatggctctcaac	GTTGGGGGCGTTGACTCCGACtcaggtggaggccgggccgtc	No
100511769	CACNA1E	atggtgcccgagatgcgtggactgagcccaggccgcaggctgcccgagcccatcctctgcccggctgcgggcgggagccctgagcccagggccgcgggccaccgcctccgccacgtcctggccctgccggaggaggaggcatggcggccccagcagtgcgcgctactcgaagccgacgcctccgaggaggtgggcatgctgccggcctccccgcgctgcgccgccgccggcttcgacaacttcttcccggtgcaggagggcgagggcccgggctgggagggcagctccagccccttcctccctgtgagccccgaggtgatgaagaggcggcgcgggggtctcatcgagcagcgggacatcatcaaggcccacgaggcgcacaagatgcagagcaccccg…	7356	acggctctggacattaaaatcgccaaaggtggtgcagacaggcagcagctagactcggagctgcagaaggagaccctggccatctggcctcacctgtcccagaagatgctcgatctgcttgtgcccatgcccaaagcctctgacctgacggtgggcaaaatctatgcagcaatgatgatcatggactactataaacagagcaaggtgaagaagcagaggcagcagctggaggagcagaaaaatgcacccatgttccagcgcatggagccttcatctctgcctcaggagatcatcgctaatgccaaagccctgccttatctccagcaggaccccgtttcaggcctgagtggccggagtggatacccttcgatgagtccactctccccgcaggaaatattc…	TACGACGTACCAGATTACGCTATGacggctctggacattaaaatc	GTTGGGGGCGTTGACTCCGACctagcatttatcgtcttcttc	No
100156226	EP300	atggccgagaatgtggtggaaccggggccgccttcagccaagcggcctaaactctcatctccggccctctcggcgtccgccagcgatggcacagattttggctctctatttgacttggagcatgacttaccagatgaattaatcaactctacagaattgggactaaccaatggtggtgatattagtcagcttcagacaagtcttggcatagtacaagatgcagcctctaaacataaacaactgtcagaattgctacggtctggtagttcccctaacctcaatatgggggttggtggcccaggccaaagcatggccagccaggcccaacagaacagtcctggattaggtttgataaatagtatggtcaaaagcccaatggcacaggcaggcttgacttct…	7266	cttccaggacccccacctgcagcggtggagatggcaatgcagattcagagggcagcggagacacagcgccagatggcccacgtgcagatttttcaacggccgatccagcaccagatgccccagatgcctccaatggcccccatgggtatgaacccgccccccatggccagaggtcccagcgggcatttggagccagggatggggcctgcagggatgcagcaacaaccaccctgggcccaaggagggttgcctcaaccccagcaactccagtctgggatgccgaggccggccatgatgtcagtgtcacagcacggtcagcccttgaacatggctccccagccaggactgggccaggtaggtgtgagccctctcaaaccaggcactgtatctcaacaagcc…	TACGACGTACCAGATTACGCTATGcttccaggacccccacctgca	GTTGGGGGCGTTGACTCCGACctagtgtatgtctagtgtact	No
100513431	CACNA1G	atgcccctgcgggcagggggagctgggctgaattggccctctcggggctcagcctacgccctagagccccccagatgtgccccctccggggccccccggttgcgtgaggacacctcctctgaggggcgccgctcgcccctctcaagacctcccggggccccggctggccagaggatggacgaggaggaggatggagcgggcaccgaggagtcaggacagccccggagcttcatgcggctcaacgacctgtcgagagccgggggccggccggggccagggtcggcggaaaaggacccgggcagcgcggactccgaggcggaggggctgccataccctgcactggccccggtggttttcttctacttgagccaggacagccgcccgcggagctggtgtctc…	7206	gcccagtttgtgctggtcaacgtggtgattgccgtgctgatgaagcacctggaggagagcaacaaggaggccaaggaggaggccgagctggaggctgagctggagctggagatgaagaccctcagcccccagcccccctcaccgctgggcagccccttcctctggcctggggtcgacggtcccgacagtcccggcagccccaagcctggggccccggaggccgcggcccgtgccggagcagcctcccacttctccctggagcaccccatggacagacagctgtttgacaccatatccctgatgatccagggctccctggacggggagctgaagctgatggacgagctggcaggcccagggggccggccctctgccttccctcccgcccgcagcccgggc…	TACGACGTACCAGATTACGCTATGgcccagtttgtgctggtcaac	GTTGGGGGCGTTGACTCCGACtcaggggtccaggtctgctgg	No
397324	ACACA	atggatgaaccgtctcccttggctaaacctctggagttgaaccagcactcccgcttcataattggttctgtgtctgaagataactcagaggatgagattagcaacctggtgaagctggacctgctggaggagaaggagggctctctgtcaccagcttctgtcagctcagatacgctctctgacttggggatttctagcctacaggatggcttggccttacacatgaggtccagcatgtctggcttgcacctagtaaagcaaggtcgagaccgaaagaaaatagactctcagcgagatttcactgtagcttctccagcagaatttgttactcgttttggtgggaataaagtgattgagaaggttctcattgccaacaatggcatcgcagcagtgaaatgc…	7041	ctgacaggagccggggccctcaacaaagttctcgggagggaggtgtacacctccactagccagctcgggggcatccagatcatgcacaacaacggggtcacccacagcaccgtctgtgatgactttgaaggggtgttcactgtcctgcactggctgtcttacatgcccaagagcgtatgcagttcagttcctctcttgaattccaaggatcctatagacagagtcatcgagtttgttcccacgaaggctccgtatgatcctcgatggatgctggcaggccgtgctcacccaacccagaaaggtcaatggttgagtggattttttgactatggctctttctcagagatcatgcaaccctgggcgcagaccgtggtggtcggcagagctaggctaggagga…	TACGACGTACCAGATTACGCTATGctgacaggagccggggccctc	GTTGGGGGCGTTGACTCCGACctacgtggaaggcgagtccat	No
102164336	CACNA1B	atggtccgcttcggggacgagctgggcggccgctatgggggcgccggcggcggcgagcgggcccggggcggcggggccagcggggcgggcggccccggcccggggggtctgcagccgggccagagggtcctctacaagcagtcgatcgcgcagcgcgcgcggaccatggcgctctacaaccccatcccggtcaagcagaactgcttcaccgtcaaccgctcgctcttcgtcttcagcgaggacaacgtcgtccgcaaatacgccaagcgcatcaccgagtggcctccgtttgagtacatgattctggccaccatcatcgccaactgtatcgtgctggccctggagcagcacctccctgatggagacaagacgcccatgtccgagcggctggacgacacg…	6990	ctggtgccaccccataaacccgacgagatgaccgtggggaaagtgtatgcagctctgatgatcttcgacttctacaagcagaacaaaaccaccagagaccagattcaccaggctcccgggggcctgtcccagatgggccccgtgtccctgttccatcctctgaaggccacgctggagcagacccagccgcagccggccgtgctccgcggagcccgcgtcttccttcggcagaagagctcggcctccctcagcaacgggggtgcagttcaaacccaagagagtggcatcaaggaatctgtttcctggggcactcagaggacccaggaggggccccgcgaggtgaggccgcccctggaacgtggccattccacggagatcccagtggtacagacaggaaag…	TACGACGTACCAGATTACGCTATGctggtgccaccccataaaccc	GTTGGGGGCGTTGACTCCGACctagcaccagtggtcttggtc	No
102158881	NOTCH3	atggggctggggccccgcggccgccgccgccgccgtcgcccgatgtcgccaccgccgcccctgccgtccgtgcggacgctgcccctattgctgctgctagcggggtccggggctgcagcacccccttgcctggatggaagcccatgtgcaaatggaggtcgctgcacccagctgccctcccgggaggctgcctgcctgtgcccaccaggctgggtgggagaatggtgccagctcgaagacccctgccattctggcccctgtgctggccgtggtgtctgccagagctcagtggtggcaggtactgcccggttctcctgccgctgcccccggggcttccgaggcccggactgctccctgccagatccctgcctcagcagcccctgtgcccatggtgcccgc…	6966	gacctgatctgccagggggcccagcttggtgctcggactgaccgcacgggcgagacagccctgcatctggctgcccgctatgcccgggctgatgctgccaagcggctgctggatgccggggcagacaccaatgcccaggaccactcgggtcgaacgcccctgcacacagccgtcactgctgatgcccagggcgtcttccagattctcatccggaaccgctccacagacctggatgcccgcatggcagatggctcgacagcactaatcttggctgcccgcctggcggtggagggcatggtagaagacctcattgctagccatgcagatgtcaatgctgtggatgagcttggaaaatcagccttacactgggcggcagctgttaacaacgtggaagccacc…	TACGACGTACCAGATTACGCTATGgacctgatctgccagggg	GTTGGGGGCGTTGACTCCGACtcaagccaacacttgtctttt	No
100516642	COL6A6	atgaaaatgctgctggtttttttcctcatgataatttgtgcccatgtttctgtcaaccaacatcctggccctgagtatgccgacgtggtgtttctggtggacagctccgaccacctgggaattaaatccttcccatgggtgaagatgttcatcaacaagatgatcagcagcctccccatagaggccgacaagtaccgcgtgggcttggcccagtacagcgacgggctccataatgaattccaactcaacaccttcaagagcaaaggccccatgctgaaccacctcaagaagaacttcgggttcctgggtggctccctgcgcattggaaacgcactcncggaggttcacaggacctacttctccagtaggagggacaggaaacagtatccccccatcctg…	6807	gagttcctacggatgaaggagatgatgttatccctgctgcgtggcctccgggtccgggagaaccactgccccgcgggtgcgcgcgtggctgtgctctcctatgactcccacgccaggctcctcatccgcttctccgatgcctacaagaaggaccgactcctcagggagatcgaggccctcccttacgagcggtccttggctgccagggacatcggcaaggccatgaggtttgtctccaggaacgtcttcaagcggatgctcccaggggctcacaccaggagaatcgccacgttcttcagcagcggccagtccaatgacgccnagaccatcacctcagccgccttggagttcagcgctctggacatcatcccggtggtgatcgccttcaccaacgtgccc…	TACGACGTACCAGATTACGCTATGgagttcctacggatgaaggag	GTTGGGGGCGTTGACTCCGACctaaactcttggagtgcttct	No
397217	F5	atgttcccagctctcccttgcccctgggtccttgtggtcctgggcaccagctgggcagcctggggaaacctagggactgaagcagcgagggtaagacagttctacgtggctgctcagagcatcagctggaactatcaccctgagcccacacaccccagttcaagcccttttgcaacctcctttaagaaaattgtttacagagagtatgaagcatattttcagaaagagaaaccaccatccagaatgtcaggacttcttgggcctactttatatgcagatgttggagacatcatgaaagttcactttaggaataaggcagacaagcccttaagcatccatcctcaaggaattaagtacagtaaattcgcagaaggtgcttcttatcctgaccacacattc…	6777	agggcatgggcctactattcagcagtgaacccggaaaaagatatccattcgggcctgatagggccccttctgatctgccgaaaaggaacactgcataaggagaacaatatgcctgtggacatgagagaatttgtcctactttttatggtctttgatgaaaagaagagttggtactatgaaaagaagttcacaaggtcttggagactcacatcatcagaagtaaaaaactcccataagtttcatgctattaatggaatgatctacaacttgcctggcctgaggatgtacgagcaagagtgggtgaggttgcacttgctgaacttaggcggctcccgagacattcatgtggttcactttcatggccagaccttgctggaaaatggcactcaacagcaccag…	TACGACGTACCAGATTACGCTATGagggcatgggcctactat	GTTGGGGGCGTTGACTCCGACctagtaaatatcacagccaaa	No
100511102	CACNA1D	atgatgatgatgatgatgatgaaaaaaatgcagcatcaacggcagcagcaagcggaccacgcgaacgaggcaaactatgcaagaggcaccaggctccctctttctggtgaaggaccaacttctcagtcgaataactccaagcaaactgtcctgtcttggcaagccgcaatcgacgctgctagacaggccaaggctgcccaaactatgagcacctctgcacccccacctgtaggatctctctcccaaagaaaacgtcagcaatacgccaagagcaaaaaacagggtaactcgtccaacagccgacctgcccgcgcccttttctgtttgtcactcaataaccctatccgaagagcctgcattagtatagtggaatggaaaccatttgacatatttatatta…	6420	cgtgctatatcatgtgatttgcaagatgatgagccggaggaaacaaaacgcgaagaagaagaagatgtattcaaaagaaatggtgccctgcttggaaaccatgtcaatcatgttaatagtgataggagagagtcccttcagcagaccaataccacccaccgtcccctgcatgtccaaaggccttcaattccacctgcaagtgatactgagaaaccgctgtttcctccagcaggaaattcggtgtgtcataaccatcataaccataattccataggaaagcaagttcccagctcaacaaatgccaatctcaataatgccaatatgtccaaagttgtccccggaaagcggcccagcattgggaatcttgagcatgtgtctgaaaatgggcatcattcctcc…	TACGACGTACCAGATTACGCTATGcgtgctatatcatgtgatttg	GTTGGGGGCGTTGACTCCGACctacagggtggtgatgcaaat	No
397339	F8	atgcagctagagctctccacctgtgtctttctgtgtctcttgccactcggctttagtgccatcaggagatactacctgggcgcagtggaactgtcctgggactaccggcaaagtgaactcctccgtgagctgcacgtggacaccagatttcctgctacagcgccaggagctcttccgttgggcccgtcagtcctgtacaaaaagactgtgttcgtagagttcacggatcaacttttcagcgttgccaggcccaggccaccatggatgggtctgctgggtcctaccatccaggctgaggtttacgacacggtggtcgttaccctgaagaacatggcttctcatcccgttagtcttcacgctgtcggcgtctccttctggaaatcttccgaaggcgctgaa…	6405	gcctgggcctacttttctgatgttgacctggaaaaagatgtgcactcaggcttgatcggcccccttctgatctgccgcgccaacaccctgaacgctgctcacggtagacaagtgaccgtgcaagaatttgctctgtttttcactatttttgatgagacgaagagctggtacttcactgaaaatgtggaaaggaactgccgggccccctgccacctgcagatggaggaccccactctgaaagaaaactatcgcttccatgcaatcaatggctatgtgatggatacactccctggcttagtaatggctcagaatcaaaggatccgatggtatctgctcagcatgggcagcaatgaaaatatccattcgattcattttagcggacacgtgttcagtgtacgg…	TACGACGTACCAGATTACGCTATGgcctgggcctacttttct	GTTGGGGGCGTTGACTCCGACtcagacgtgctgctgtgcctc	No
100623585	CR1	atgggctccgccggccccctctgggttttcttggctctcatcgtgccaggggtcctcggtcagtgtaaattcctgccaaagtatccttttgctaagcctaaaattcagagtgatcagtctgagtttgctgttgggacaacttgggactatgagtgccttcctgggtataccaagaggtcattctctatcacctgcttagagacctccaagtggtcagatgctcagcaattatgtaaacgcaaatcatgtgtgagtcctagagaactcctccatggctctgtcctcgcacccatgggtatcgtgtttgggtcaacaattacatattcttgtaataaaggatatcgactcattggtgatccatctgctacatgtattatctcagacaatattgtaacctgg…	6240	tgtcacactgggccaaatggagaaaagctttttgaccttgtgggagaacagtccatatactgtaccagcagagacaatcaacgtggagtttggagcagccttcctcctcagtgtatttctgtgaataaatgcacagctccagaagttgaaaatggaattagagactcaggaaataggagtttactttccttaaatgaggttgtgagatttacgtgtcagcctggctttgtcatgagagggtccaacactgttcagtgcaaggtcaacaacacatgggtgcctgagctgccaagatgttccagggtatgtcagccacctccagaaatcctgcatggcaaacacacttcaagccacagggatgacttttttcctgggcaggaagtatcttttagctgtgag…	TACGACGTACCAGATTACGCTATGtgtcacactgggccaaat	GTTGGGGGCGTTGACTCCGACttattcacattctccatcgat	Yes
396902	MYO10	atggacaacttctttcccgagggaacacgggtctggctgagagaaaacggccagcattttccaagtactgtaaactcctgtgcagagggcgttgtcgtcttcaggacagactatggtcaggtattcacttataagcagagcacaattacacaccagaaggtgacggccatgcaccccatggatgaggagggcgtggatgacatggcgaccttggcggagctccacgggggcgccatcatgcacaacctgcaccagcgctacaagagagatcaaatctatacctacatcggctccatcatcgcctcggtgaacccctacaagcccatcgccggcctgtacgcgcatgaggccgtggagcgctacagcaggtgtcacctgggggagctgcccccccacgtc…	6168	aaaggctacacaacacttcaggatgaagccatcaagatattcaactccctgcagcagctggagtccatgtctgaccccgttcccatcatccagggcatcctgcagacggggcacgacctccggccattgcgggacgagctgtactgccagctcattaaacagaccaacaaggtgccccacccaggcagtgtgggcaacctatgcagctggcagattctcacctgcctgagctgcaccttcctacccagccggagtatcctcaagtacctcaagttccacctgagaaggatacgggaacagtttccaggaaccgagatggaaaaatacgccctcttcatttacgaatctctgaagaaaacaaaatgcagggagtttgtgccttcccgggatgaaatagaa…	TACGACGTACCAGATTACGCTATGaaaggctacacaacactt	GTTGGGGGCGTTGACTCCGACtcacctggagctgccctgact	No
100520655	TP53BP1	atgcctggggagcagatggaccctactggaagtcagttggattcagatttctctcagcaagacacaccttgcctgataattgaagattctcagcctgaaagccaggttctagaagatgattctggttctcacttcagtatgctgtctcgacaccttcccaatctacagacacacaaagagaaccctgtgttggatgttgtgtccaatactgaacagacaggtggagaagaacaaggagacgataatagtagtttcaatgaatgtctgaaagaaaacaaagctgcagactccatggattcttctcatttggacacatgtggttccatcagtcaggtcattgaacagttacctcagccaaataggacaagcagtgttttggaaatgtcagtggaatctgct…	5916	tctgatggcttagatgcctcttctccagggaacagctttgtagggctccgtgttgtagccaagtggtcgtctaatggctatttttactctgggaaaatcacacgagatgtcggagctgggaagtataaattgctctttgatgatgggtacgagtgtgatgtgttgggcaaagacattctgctgtgtgaccccatcccgctggatacggaagtgacagccctctcggaggatgagtatttcagtgcaggagtggtgaaagggcataggaaggagtctggagagctgtactacagcattgagaaagaaggccaaaggaagtggtataaacgaatggctgtcatcttatccttggaacaaggaaacagactgagagagcagtatggcctaggcccatatgag…	TACGACGTACCAGATTACGCTATGtctgatggcttagatgcc	GTTGGGGGCGTTGACTCCGACttagtgagaaacataatcatg	No
100169932	TRPM7	atgtcccagaaatcctggatagaaagcactttgaccaagagggaatgtgtgtatattataccgagttccaaagaccctcacagatgccttccaggatgtcaaatttgtcagcaactcgtcaggtgtttttgtggtcgcttggtcaagcaacatgcttgttttaccgcaagtcttgccatgaaatactcagatgtgaaattgggtgaccattttaatcagacattagaagagtggtctgtggaaaagcatacagaacagagcccaacggatgcttatggagtcataaattttcaagggggttctcattcctacagagcaaagtatgtgcggctatcatatgacaccaaacctgaagtcattctacaacttctgttgaaagaatggcaaatggaattaccc…	5661	tctaatagcataccacatctatcatccccaccaaccaaattttttgttagtacaccatctcagccaagttgcaaaagccacttagaaactgtaaccaaagatcgagaagctgtttgttttaaagctgcagaaggagataatatagaattcggagcatttgtaggacacagagatagcatggatttacagaggtttaaagaaacaccaaacaagataaaagaaatattatctgatcagcagaatgatgtgagaaatacgattatggagtattctaagatgcctaaatatcagaatgatattccttctaaaaacactttgaaacacgtgagtcctcatgctggatttactgagtgtcacaaaacttctgttcctcttcactcagaacaagtggaaagtagc…	TACGACGTACCAGATTACGCTATGtctaatagcataccacat	GTTGGGGGCGTTGACTCCGACttataacatcagacgaacaga	No
100622149	CACNA1S	atggagccgtcttcaccccaggacgagggccagaggaagaaacagcctaagaagcctcttcccgaggtcctgcccaggccaccccgggccttgttctgcctgacccttgagaacccagtgcggaaggcctgcatcagcatcgtggaatggaaacccttcgagaccatcatcttactcaccatctttgccaactgtgtggccctggccgtgtatctgcccatgcccgaggatgacaataacgccctgaacctcggcctggagaagctggagtacttcttcctcatcgtcttctccatcgaggccgccatgaagatcatcgcctacggcttcctgttccaccaggacgcctacctgcgcagcggctggaacgtgctggacttcattatcgtcttcctgggg…	5631	gctgtgatcatggacaattttgactacctcacccgggactggtccatcctgggcccacatcacctggacgagttcaaggccatctgggcagagtacgacccagaagctaagggcagaatcaaacacctggacgtggtgaccctgctgagaaggatccagccccctctgggctttgggaaattttgtccacaccgggtggcatgtaagcggctggtgggcatgaacatgcccctgaatagcgatggctcggtcaccttcaatgccaccctcttcgccctggtccgaacagcactcaaaatcaagacggaaggtaactttgagcaggccaacgaggagctgagggccattatcaagaagatctggaagagaaccagcatgaagctcctggaccaggtcatc…	TACGACGTACCAGATTACGCTATGgctgtgatcatggacaatttt	GTTGGGGGCGTTGACTCCGACtcacagcctgcggggaatgag	No
100512021	DOCK2	atgggcccctggcgcaaaactgacaaggagaggcatggcgtggccatatacaacttccaagggagcggaaccccccagctctccctgcagattggtgatgtggtgcgaattcaggagacctgtggagactggtataggggataccttgtaaagcacaaaatgttacagggcatctttcctaaatcctttatccacatcaaagaagtgacagtggagaaaaaaagaaatatagagaacattattcctgcagaaattcctctggcacaagaagtgacaacgacactttgggaatggggcagcatctggaagcagctctatgtggccagcaaaaaggagcggttcctccaggtgcagtccatgatgtacgacttgatggagtggcggtcccaactcctctca…	5484	tatgaaagcatcatgaaaatcctcagacccaagccggactactttgctgtcggctactacggccagggcttcccctccttcctgcggaacaaagtgttcatctaccgagggaaggagtatgagcgaagagaagatttccagatgcagctgatgagccagttccccaacgcagagaagatgaacacaacctctgcccccggggatgacgtgaagaacgccccaggccagtacatccagtgtttcaccgtccaacccgtcttggatgaacacccgaggttcaagaacaagccagtgcctgaccagattataaacttttataaatccaactatgtgcaaaagttccactactcccggccggtgcgcaaggggactgtcgaccctgagaacgagtttgcttcg…	TACGACGTACCAGATTACGCTATGtatgaaagcatcatgaaa	GTTGGGGGCGTTGACTCCGACtcacaggtcagtggacatgag	No
100154581	LAMA4	atggctttgagctcagcctggtgcgcagtcctgcccctgtgtctcctctggggcgccgcctgctcccgcgccgcgtccggggacgacagcgcttttccttttgacattgaagggagttcagcggtcggccgactagacccgcctgaaaccagcgagccccgcgtgggtccaggaagcctgcctcctgctacccagaaatgcggtgccggattctttctcgcccagtcgggagaatgtttgccctgtgactgtaatggtaattccaacgagtgcttggatggctctggactctgtgtgcactgccagcggaacacaacaggagagcactgtgagaaatgtctagatggttatattggagattccatcagaggagcacctcggttctgccagccatgcccc…	5475	gagctgatagtagataagagcagacttgggagtaagaaccctaccaaagggaaagtggaacagacacaagcaggtgaaaagaagttctactttggtggctcacccatcagtccccagtatgctaatttcaccggctgtataagtaatgcctacttcaccaggttggacagagatgtagaggtcgaagatttccagcggtatgctgaaaaggtccatacttctctttacgagtgtcccattgagacttccccattgtttctccttcataaaaaaggaaaaaactcctcaaagcctaaaacaagtcagaataaaaagggagagaaaagtaaagatgctccttcatgggatcctgctggcctgaaattcctagagagaaatgttccaagagacnttcattgc…	TACGACGTACCAGATTACGCTATGgagctgatagtagataagagc	GTTGGGGGCGTTGACTCCGACtcaggctgccggacaggagtt	No
101101688	LAMB2	atggagtgggcctcaggggaacaagggagggaactgcggggacaacctaggccctggcagcttcaactgggcctgctgctgagtgtgctgactaccgccctggcccaggcgctggcccctgatctgccaggctgttcaagaggaagctgctaccccgccacaggtgacctgctggtgggccgtgctgacagattgactgcctcatccacctgtggcttacatggtccccagccctattgcatcgtcagtcacctgcaggacgagaaaaaatgcttcctgtgtgactctcggcgccccttctctgctagagacaacccaaacagccatcggatccaaaatgtagttaccagcttcgcaccacagcgccgggctgcctggtggcagtcagagaatggtgtc…	5406	ctagagcgagatgggcttgcacttaatctcacattgcggcagcttgaccagcatctggacctgctcaagcattcaaacttcctgggtgcctatgacagcatccgccatgcccacagcctgtctgcagaggcagaacgtcgtgccaacacctcggccctgacagtgcccagccctgtgagccactcagcaggcacccggcaccggacagaggtgctgatgggtgcccagagggaggacttcaaccgcaagcacatggccaaccagcaggcactgggcgagctctctgcccgtacccacaccctgagcctgacaggcataaatgaactggtgtgtgggtccccgggagatgcaccctgtgctacgagtccttgtgggggtgccggctgtcgggacgaggat…	TACGACGTACCAGATTACGCTATGctagagcgagatgggcttgca	GTTGGGGGCGTTGACTCCGACtcactggcaggtattgtagat	No
100623759	LAMB4	agagggagagagagagaacctgaggcaagtagctccacaaatcacctttcttggcaggttttggaataccgctcatcttttttcctccctcaggtgcctcagggaaagcattttctacttaaaacgactctcactttcaggtgtgcatttacacgccctgggtgctgcctgcgcctctcaacacagattccaaatcctggattgctcagttacacggaagcccaagaggaatgcagcaagggtgcctgccgccccctgactggcaacctcctagtggggcgcagtgagcagctcacggcttcttctacctgcgggctaggtggggcccagaaatactgcatcctcagctacctcgagggggaacaaaaatgcttcatctgtgactccagatttccatat…	5400	gattatcatgcctctgtttggaaacaaatcatgcagctaaatgagcagctgaaaacagtgtatgaatttcaagatctgaaagaaagagcagtaagantgagtaatgaagcagacctcttacttgaagatcttcaggaagaaattgatttgcactccaatgcccggaatgcaagcatcatggattcctcagagagcatcaagctgtattatgagagttctttatctgctgaaaagaaaactaatgacacaacagccatgacacgtcactctgaaaaaaccaggaatgacttccttaccaccttggatacactaacctcgaaaggaaacttgacactagaaaaattaaagcagatcaagatacccgatattcaaatattgaaggaaaaggtgtgtggagaa…	TACGACGTACCAGATTACGCTATGgattatcatgcctctgtttgg	GTTGGGGGCGTTGACTCCGACctaactgtagcaggtagcata	No
100505408	TSC2	atggccaagccgactggcaaagattcaggcctgaaggagaagttcaagattctcctgggactgggcacttcaaggccaaacccccggtccgcagagggcaaacagacggagtttatcatcacggcggaaatcctgagagaactgagtgttgaatgtggcctcaacaatcgcatccggatgataggacagatctgcgaggttgccagaaccaaaaagtttgaagagcatgcagtggaagcgctctggaaggccgtctcagacttgctgcagccagagcggccgccagaggcccggcacgcagtgctggctctgctgaaggccatcgtgcagggacagggggaccgcttgggcatcctcagggccctcttctttaaggccatcaaggattacccctctcac…	5379	gagttggaagacttggaggcgccgctagacacaggtcagcgctgctgccgcgccgaagctttcagcaggtcgtcctcaacctccagccaggaggagaagctgttccacgcagaggacttggcagccgggggcatccccatcgagcgggccgtctcctcggagggctcccggtcctctgtggacctcaccttccagccctcacagcccctgagcaagtccagctcatcgcctgaactgcagaccctgcaggatgtccttggggaccttggggacaaggccgatgccggccgactgagccctgaggccaaggcccggtcgcagtcagggatcctggatggggaaggcgctgcctggccagctccgggcgaagagggccggggccggggtccttcccagacc…	TACGACGTACCAGATTACGCTATGgagttggaagacttggaggcg	GTTGGGGGCGTTGACTCCGACtcacacaaactcggtgaagtc	No
396707	LAMB1	atggggcggctccaggtgttcgcgctgagtttcctagccctatgcggagcccaagtgagcgctcaagaacccgagttcagctacggctgcgcggagggcagctgctacccggccaccggcgaccttctcatcggccgagcgcagaagctctcggtgacctcgacctgcgggcttcacaagccggagccatactgcatcgtcagccacctgcaggaggacaaaaaatgcttcatatgcaactcgcaagatccttatcatgaaacccttaatcctgacagtcatctcattgaaaatgtggtcaccacatttgctccaaaccgcctgaagatttggtggcaatccgaaaatggtgtggaaaatgtaacgattcagttggatttggaagcagaattccatttt…	5361	ctacaggcagaagctgaaagcctagaaaacacagtgaaagagcttgctgaacaactggaatttatcaaaaactcagatattcggggcgccttggacagcattaccaagtatttccagatgtctctggaggcagaggagagggtgaatgcttccaccacggattccaacagcactgtggagcagtcggccctcattcgagacagagtggaagacttgatgttggagcaagagtcccagttcagggacaaacaggaggagcaggcccgccttctggatgaactggcaggcaaactacagagtctggacctttcaactgctgctgagctgacgtgtggaacgcctccaggggcctcctgttccgagacagagtgtggcggcccaaactgcagaactgacgaa…	TACGACGTACCAGATTACGCTATGctacaggcagaagctgaaagc	GTTGGGGGCGTTGACTCCGACttacaagcaggtgctgtaaac	No
397460	TNC	atgggggtcgtgactcggctgctggtgggcaccttcctggcttcgctcgccctccctgcccaaggcggcgtcctcaagaaggtcatccgacacaagcgacagacgggggtaaatgtcaccctcccagaggaaagccagccggtggtgtttaatcatgtctacaacatcaagctgcccgtggggtcccagtgctcagtggatctggaatcagccagcggggacaaagacttggccgcgccgtcagagcccagcgaaagcgtccaggagcacacagtggacggggaaaaccagatcgtcttcacacatcgcatcaacatcccccgccgggcctgtggttgtgccgccgcaccggatgtcaaggagcttctgagcagactggaggagctggagaacctggtg…	5241	agtgctatagcgacaacagccatgggctccccaaaggaaatcactttctcagacatcactgaaaactcagccactgtcagctggatggtacccactgcccaggtcgagagcttccggatcacctatgtgcccattacaggaggtgccccctcagtggtaactgtggacgggactaagactcagaccaggctgctgagactcttacctggagtggagtacctggtcagcgtcatcgccgtgaagggctttgaggaaagcgagcctgtctccgggacgctcaccacggctctggatggcccatctggcctggtgacagccaacatcaccgactcggaagccttggccatgtggcagccggccatcgcccctgtggatcattatgtcatctcctacacaggg…	TACGACGTACCAGATTACGCTATGagtgctatagcgacaacagcc	GTTGGGGGCGTTGACTCCGACttatgcgcgtttgcgcctgcc	No
445467	C4A	atgaggctcctctgggtgctgatctgggcatccagcttctttgccctgtctctgcagaagcccaggttgctcctgttctctccttctgtggttcacctgggggtccccctgtcagtgggggtgcagctccaggatgctcctccaggacaggtggtgacaggatcggtgttcctgagaaacccatccagcactcgtgaccgttgctccccaaaagtggagttcagcctcagctcagaaagagactttgtactcctcagcctccagatctccgtggcaggcgccaaggagtgtgggctccatcttctccgcagagcctccgacgtgcaactggtggcccagtcatcatggctcaaggactatctgtccaaaaagaccaacattcagggagtcaacctgttc…	5226	gctcctcagagaccaacagaccccatgccccaggccccggccctgtggattgaaaccacagcctatgccctgctgcacctgctgatccgagagggcaaggccgagatggccgaccagaccgcatcctggctgacccgccagggcagctacaaagggggattccgcagcacccaggacacagtgatcgccctggacgccctgtctgcatactggatcttgtcgcacaccaccgaggagaaggagctcaacgtgaccctcagctccatgtcccgcggggggttcaagtcccacgtggtgcggctgaccaaccaccaagtgaaaggcctggaggaggagctgcagttttccttgggcagcaagattaatgtgaaggtgggaggaaacagcaaaggaaccttg…	TACGACGTACCAGATTACGCTATGgctcctcagagaccaaca	GTTGGGGGCGTTGACTCCGACttacacctggcagccctgcgt	No
100153454	COL4A2	atggaccgagacccgcgggcggcgtcgggccctgccctgcgacggtggctgctgctggggaccgtgatggtggggctcctggcgcagagcgtcctggcgggggtgaagaagttagacgtgccctgtggaggcagagactgcagcgggggctgccagtgctaccccgagaaaggaggccggggccagccagggccagtgggcccccaaggatacaccgggccccccgggttacaaggattcccaggactgcagggccgcaaaggtgacaagggcgagaggggggctcccgggatcacaggaccgaaaggagacgtgggagcaagaggcgtctctggattcccgggggccgatggaattcccggacatcctgggcaaggcgggcccagaggacggcctggc…	5139	gacgtccacggagaccccggcttcccggggcctgccggggacaggggtgacccaggagaggccaacacccttccaggccccgccggagccccaggacagaaaggggagcgcggagccccaggggaacgaggccctgtcgggaatcccggacttcagggctttccaggcatcacccccccttccaacgtctctgggttacctggtgacacaggggctcccgggatattcggcccggaaggttaccgaggccccccggggccgccagggcctgctgctcttcccggaagcaaaggagatgaggggctgccaggcatccccggaaacccagggggcaagggctgggtcggggacccagggccccagggccgacccggcgtgttcgggctcccgggagaaaaa…	TACGACGTACCAGATTACGCTATGgacgtccacggagaccccggc	GTTGGGGGCGTTGACTCCGACtcacaggttcttcatgcacac	Yes
100627243	LTBP1	atggcgggggcctggctcaggtgggggctcctgctctgggcagggctgctcgcgtcgtccgcgcacggccgggtgcggaggatcacctacgtggtgcgcccgggccccggcctggcggcgggcgccttgcccctgggcgggccggcgcgcccgcggaccttcaacgtcgcactcaacgccaggtacagccgcagctcggggggcgccggggccccctcggagcggacgcggcgcaccagcccgaccggcggcgcggccctgcaggggctccggctgccaccgccaccgccggagtccgcccgtcccgggggccccggcgggcagctccaccccaagcccggcggtcacccggcggccgccccgatcgccaaacaaggcaggcaagcggtgcgctccaaa…	5133	acagatggttcttttcactgtgtctgcgaacagggcttctccatctctgcggatggacgcacgtgtgaagatattgatgaatgtgtaaacaacactatttgtgacagtcacgggttttgtgacaatacggctggctccttccgctgcctctgttatcagggctttcaggccccacaggatgggcaagggtgtgtggatgtgaatgaatgtgagctgctcagtggcgtgtgtggcgaagccttctgtgaaaatgtagaagggtccttcctgtgcgtgtgtgctgacgaaaaccaggagtacagccccatgactgggcagtgccgctcccgggcctcagaagatttagaagtagaccaacccagagaagaaaagaaagagtgctactataatctaaacgac…	TACGACGTACCAGATTACGCTATGacagatggttcttttcactgt	GTTGGGGGCGTTGACTCCGACttactccaggtcactgtcttt	No
100519575	RICTOR	atggcggcgatcggccgcggccgctcgctgaagaacctccgaatacgagggcggaatgacagcggcgaggagaacgtcccgctggacctgacccgagaaccttctgataacttaagggagattctccaaaatgtggccaaattgcaaggagtatcaaatatgagaaagttaggccatctgaataactttactaagctgctttgtgatattggccatagtgaagaaaaactgggttttaactatgaggatatcataatttgtttgcggttagctttattgaatgaagcgaaagaagtgcgtgcagcagggctacgggctcttcgatatctcatccaagactccagtattctacagaaggtgctaaaattgaaagtggactatttaatagctaggtgcatt…	5127	agctcacatatgaagatacgtagccaaagttttaatacagacactacaacaagtggcataagttcaatgagctcaagtccttcacgagagacagtaggtgtagatgctacaactgtggacacagactgtggaagtatgagtactgtggtaagtactaaaactgttaagacaagccactatttgacgccacagtctaaccatctgtctctctctaaatcgaactcagtgtccctggtgcctccaggttcttctcatacactccctagaagagcacagtcccttaaagcaccctctattgctacaattaaaagtctagcggactgtaactttagttacacaagttctagagatgcctttggctacgctacactgaaaagattacagcaacaaagaatgcat…	TACGACGTACCAGATTACGCTATGagctcacatatgaagatacgt	GTTGGGGGCGTTGACTCCGACtcaggattcagcagttgtgtc	No
100621403	COL4A4	atggccttggtaagctgctctttcaggtggatcaagcccttggccgcagattcctggttgctcatacttattctttcttccgtacaacatgcatgtgggggtggaaagaagttcattggtccctgtgggggaagagattgctccctttgccagtgctttcctgagaaggggtctcggggtcaaccaggaccaccagggccacagggtcctattggacccctgggactaccaggacccactggacttccaggagagaaagggatgagaggtgacagtggccttcctggagcagcaggtgacaaaggtgataagggtccaaccggtgttcctggatttccaggcttggatggaatacctgggcacccagggcctcctggatccagaggcagacctggcata…	5070	gaaatgggcccgcctggtcctatgggaatacctgggccaaaaggggagagaggagaccctgggagcccaggaatttctcctccaggactttttggagaaaaaggtcccccaggtcccccaggacccccagggaaagctggaccacctggccctgcaggtgccccaggaagagctcttaagggtgacattctggacccaggtgtgcctggagaccagggacctcctggccctgatggtccaagaggaacacccgggcctccggggccccctgggagtgttgaccttcttaaaggggaacctggtgactgtggtctgccagggcctccaggtccaccaggtccaccaggccctccaggacgcagaggcttcccaggatgtgatggcaaagatggccagaaa…	TACGACGTACCAGATTACGCTATGgaaatgggcccgcctggtcct	GTTGGGGGCGTTGACTCCGACctagctatgcttcacacagac	Yes
100737091	COL4A5	atgaaactgcgtggagtcagccttgctgccggcttgttcttactggccctgagtctttgggggcagcccgcagaggctgcggcttgctctgggtgttctccaggatcaaagtgtgactgtggtggaataaaaggagaaaagggggagagaggatttccaggtttggaaggccatccaggtttgcctggatttccaggtccagaagggcctccagggcctcgaggacaaaagggtgatgatggaattccagggccaccaggaccaaaagggatcagaggtcctcctggacttcctggatttccagggacaccaggtcttcctggaatgccaggccatgatggggccccaggacctcaaggtatccctggatgcaatggaaccaagggagaacgtggattt…	5070	ggaccccctggactcccaggactttctggtcaaaagggtgatggaggattacctggcattccaggaaaccctggccttccaggtccaaagggtgaaccaggctttcatggtttccctggtctgcagggtcccccaggccctcctggttctccaggtccagctctggaaggccctaaaggcaaccctgggccccaaggtcctcctgggagaccaggtcctccaggttttcaaggtctgccaggcccagaaggtccccggggtctccctggaaatggaggttttaaaggagagagaggaaacccaggccaacctgggcagcctggtttgcctggtttgaaaggagatcaaggaccaccaggactccagggtaatcctggccggccaggactcaatggaatg…	TACGACGTACCAGATTACGCTATGggaccccctggactcccagga	GTTGGGGGCGTTGACTCCGACttatgtcctcttcatgcacac	Yes
100154633	PHLPP1	atggagcccgccgccgcggctacggcgcagcgactcccagagaccagcagggaggaccaggctccggcggcggcggcggcggcggcggcggcggcgggggccgggggcggccggagcacggagcccgcgctgaccctggcggccccgagcggcggtgcgcgggacgaggcccccggcgaggcgcagccggggccgctgcctagccgggcgggaggcacgggtcgcagaaggcggcggggcgcgccacagcccaccgccagcggggctgccccggtgcccggggccggtggcggtgccaactccctgctgctgcggagagggcggctgaagaggaatctgtccgcggcagccgccgcctcgtcctcgtcgtcgtcctcctcgtcgtcgtcgtcgtcgtcc…	5067	gatggagaccggaatgtggaggtgccctaccttctccagtgcactatgagtgacattttggcagaagagctgcagaaaacaaaaaacgaagaagaatacatggtcaatacgttcattgttatgcaaaggaagcttggaactgctgggcagaaacttggaggtgctgctgtcctgtgtcatatcaagcatgatcctgtggacccaggaggacccttcaccttgacctctgctaacgtgggcaagtgtcaaacagttctctgtcggaatgggaagccgctgcctctgtccagatcgtatctcatgagctctgaggaagaactgaagagaatcaagcggcacaaggccattatcactgaggatggcaaggtgaacggagtgacggagtccacacgcatccta…	TACGACGTACCAGATTACGCTATGgatggagaccggaatgtggag	GTTGGGGGCGTTGACTCCGACtcatagtggtgtgtcacagta	No
414437	C5	atgggcctttggggaatactttgttttttaatcttcctggggaaaacctggggccaggaacaaacgtatgtcatttcagcaccaaaaatattacatgttggagcagctgaaaatattgtagttcaagtttatggatacactgaagcatttgctgtaacagtctctgttaaaagttatcctgacaaaaaaattacttactcttcaatgtatgttattttatccaccgaaaataaattccaaaactctgcatttttaacaatacaacctaaacaattgcttggaaaaccaaactcagtttcacatgtgtatttggatattgtatcaaagcatttttcaagatcaaaaaaaattccagtaacctatgataatggatttctcttcattcatacagacaaacct…	5034	acccgctcaacccggagcacctttgcactggctattgccgcttatgctctttccctgggagataaatcacacccacagtttcgttcaattgtctcagccctgaagaaagaagctttggttaaaggtaatccacccatttatcgtttttggaaagatgatcttcaaaagaaagacagatctgtacctaacactggtacagcacgtatggtagaaaccacagcctatgccttacttaccagtctgaacttgaaagacatgaattatgttaacccaatcatcaaatggctatcggaagagcagaggtatggaggtggcttttattccacccaggatacaatcaatgccatcgagggcctgacagagtattcactcctgattaaaaatttcctcttgaatatg…	TACGACGTACCAGATTACGCTATGacccgctcaacccggagc	GTTGGGGGCGTTGACTCCGACttaggcgttttcacagttgtt	No
100621504	COL4A3	atgcgccccaggaccgcgccaaggctgctggcgctgctgcggcccctcctgctggtgctcctggtggcggcggcgcccggggtgggcaagggctgtgtctgcagagacaaaggccagtgcttctgtgatggggccaaaggagagaagggggagaaaggctttccaggacccccaggtcctcctggccagaagggattcccgggtccggaaggcctgcctggaccacagggacccaagggctctccaggacctccaggactccctggtcccaaaggcataaggggaataactggattaccaggattctcaggtcctcccggacttccaggcatcccaggccatcctggaccttacggacttgctggtttgccaggatgcaatggctctaagggtgagcaa…	5016	ggtttgcttggggcacttccaggtccaagaggcaagcctggtgatcaaggagccaaaggagacaggggagccccaggcttgcctggcctccctggcaggaaagggacagtgggagatgctggccctcgagggcccattggcatgacaggancctcagggccaccaggctttcctggtgcaatcatccccggccgaaaaggagatccaggtccacctggccccagaggaaacccaggtgagcctggtccccccggccctccagggagtcccgtagaaggtataaaaggagacaagggatttatgggcaaacctggcccaagaggtccacctggaactgtaggagacatggggcccccaggtcatccgggagcaccaggtgccccaggtctgccaggggtc…	TACGACGTACCAGATTACGCTATGggtttgcttggggcacttcca	GTTGGGGGCGTTGACTCCGACtcagtgtctcctcttcatgca	Yes
100515336	COL4A1	atggggccccggctcggcgtctggctgctgctgctgcccgccgccctcctgctccacgagagcagccgggccgccgcgaagggcggttgtgctggctctgggtgcgggaaatgtgactgccacggagtgaagggacagaagggagaaagaggcctcccaggattacaaggtgtcatcgggtttccgggaatgcagggacctgagggcccccagggacccgcaggacagaagggtgacactggagaaccaggactgccaggcactaaagggacaagaggacccccaggagcatctggttaccctggaaacccaggacttcctggtattcctggccaggatgggcccccgggtcccccaggcatcccgggatgcaacgggacaaagggtgagagaggacca…	5007	cccggaagaggattcccagggtttccagggaccaaaggagagaaaggttcaaagggtgacgtgggcttcccaggcttagccgggagcccaggaattcctggatccaaaggagagcaaggattcatggggcctccggggccgcagggacagccgggattgccggggattccaggccacgccgtggagggacccaaaggagatcgcggtccacagggacaacccggcctcccagggcttccgggacccatggggcctccagggctccctggacttgatgggctgaaaggtgacaagggaaacccaggctggccgggggctcctggtgctccagggcccaagggagacccaggattccagggcatgccggggattggcggttctccaggaatcacgggctcc…	TACGACGTACCAGATTACGCTATGcccggaagaggattcccaggg	GTTGGGGGCGTTGACTCCGACtcatgttctccgcatgcacac	No
397072	C3	atggggtccacctcgggtcccaggctgctgctgctgctcctgaccagcctccccctagccctgggggatcccatttacaccataatcacccccaacgtcctgcgtctggagagtgaggagatggtggtgttggaggcccacgaagggcaaggggatattcgggtttcggtcaccgtccatgacttcccggccaagagacaggtgctgtccagcgagaccacgacgctgaacaacgccaacaactacctgagcaccgtcaacatcaagatcccggccagcaaggagttcaaatcagagaaggggcacaagttcgtgaccgttcaggcgctctttgggaacgtccaggtggagaaggtggtgctggtcagccttcagagcgggtacctcttcatccagacg…	4986	ctgttgcgcagcatcaataaggcaagagacttcctcgcagactactacctagaattaaaaagaccatatactgtggccattgctggttatgccctggctctatctgacaagctggatgagcccttcctcaacaaacttctgagcacagccaaagaaaggaaccgctgggaggaacctggccagaagctccacaatgtggaggccacatcctacgccctcttggctctgctggtagtcaaagactttgactctgtccctcctattgtgcgctggctcaatgagcagagatactacggaggtggctatggatctacccaggccactttcatggtgttccaagccttggcccaataccagaaggatgtccctgatcacaaggatctgaacctggatgtgtcc…	TACGACGTACCAGATTACGCTATGctgttgcgcagcatcaat	GTTGGGGGCGTTGACTCCGACtcagttggggcaaccaaagac	No
100515777	LRP6	atgcgagaagggaagatgggggccgtcctgaggagcctcctggcctgcagtttctgcgtgctcctgagagcggcccctttgttgctttatgcaaacagacgggacctgcgactggttgatgctacaaatggcaaagagaatgctacaattgtagttggaggcttggaggatgcagctgcggtggactttgtgtttggtcatggcttgatatactggagtgatgtcagcgaagaagctattaaacgaacagagttcaacaaaactgagagtgtacagaatgttgttgtttctggattattgtcccctgatgggctggcatgtgattggcttggagaaaaattatactggacagattctgaaactaatcgtattgaagtttctaatttagatggatcttta…	4857	aaactcttttgggctgattcagatctccggcggattgaaagcagtgatctctcaggtgccaatcggatagtattagaagactccaatatcttgcagcctgtgggactgactgtgtttgaaaattggctatattggattgataaacagcagcagatgattgaaaaaattgacatgacaggtcgagagggtagaaccaaagtccaggctcgaattgcccagcttagtgacattcatgcagtaaaggaactgaatcttcaggaatacagacagcacccttgtgctcaggataatggtggctgttcacatatttgtcttgtaaagggagatggtactacaaggtgctcttgcccaatgcacttggttctgcttcaggatgagctattatgtggagaaccccca…	TACGACGTACCAGATTACGCTATGaaactcttttgggctgattca	GTTGGGGGCGTTGACTCCGACtcaggaggagtctgtgcaagg	No
100514785	LAMC1	atgagcagcagcacgagggccgcgccggcgctgcggccacggggcctcctctggccagtgttggttgtgctggcggccgccacggccggctgcgcccgggcagccatggacgagtgcacggacgagggcgggcgggcgcaacgctgcatgcccgagttcgtcaacgccgccttcaacgtgaccgtggtggccaccaacacgtgcgggactccgcctgaggagtactgtgtgcagaccggggtgaccggggtcaccaagtcctgtcacctgtgcgacgccgggcagccccacctgcagcacggggcagccttcctgaccgactacaacaaccaggccgacaccacctggtggcagagccagaccatgctggccggcgtgcagtaccccaactccatcaac…	4827	tccagccaaattagccgtttacagaatatccgcaataccattgaggagaccggaaacttggctgagcaagcacgtgcccgggtagaaagcacagagcagttgattgaaattgcttccagagaactggagaaagcaaaggttgccattgccaacgtgtcgatcactcagccagagtctacaggggacccaaacaacatgactcttttggcagaagaggcacgaaagcttgctgagcgccataaacaagaagctgatgacatcgtacgagtggcaaagacagccaatgatacatcaactgaggcatataatctgcttttgaagaccctggcaggagaaaatcaaacagcttttgagattgaagagctgaatagaaagtatgaacaagcgaagaacatctca…	TACGACGTACCAGATTACGCTATGtccagccaaattagccgttta	GTTGGGGGCGTTGACTCCGACctagggcttctctatggacgg	No
100154202	MAP3K4	atgagagaagccgccgccgccgccgcgctggtccccccgcccgccttcgccgtcacccgcgccgccgccatggaggagccgccgccgccgccgccgccgccggaacccgagcccgagccggagcgctgccgggcggcgaggcaagagcgcgcgttgggagatgctgctcgagagacttcggagtctgatcccgaggacttcgcagatgagaccaacccggagcccttctacggctcctccccgcccagcacgccccgccagatgaagcgcatgtcagccaagctccagaggaacagcctggggaggcccgccggtcgagctggcctcaaagaaaaaatgaatgccccgaaccagcctccacataaagacactggaaggactgtggagaatgcggaggaa…	4812	gctttaccagaagatgactttttgagtttacaagccctgatgaatgaatgcattggccacgtaataggaaagccgcacagccctattacaggtctgtaccttgccattcatcggaacagcccccgtcctgtgaaggtaccgcgatgccacagcgaccctcctaacccacatctcattatccccactccagagggattcagcacccggagtgtgcctgcggacgcgcggagcctcggcagccccgccactgctgctaccgtcgctgccgccgccactgccggccgccctgggccctcaggcagcgactctgtgccgcccaaacccagcagcagtgcccatgataccaggggttccagcgtccccgagaatgaccgcctggcttccgtagcagccgagttg…	TACGACGTACCAGATTACGCTATGgctttaccagaagatgacttt	GTTGGGGGCGTTGACTCCGACtcattcttcatctgtgcaaac	No
100621481	PREX1	atggaggtacccggcggcagcgatccaggcggcgacggggctggggacggtgcccacccggacccccggacccccggcgcctctgcgcccagctccggcccgtgcgcggccgcccgggagtctgagcgccagctgcgcctccgcctctgcgtcctcaatgagatcttgggcaccgagagggactacgtgggcaccttgcgcttcttgcagtctgctttcctgcatcgcatccggcagaacgtggcggactccgtggagaagggcctgacggaggagaatgtcaagatcctgttctcaaacattgaagacatcctggaagttcataaagatttcttggccgccttggagttttgtttacatccggagcctcagtctcagcatgaacttgggaacgttttc…	4800	gggcacgacaccatgagctaccgggactcctacagcgagtgcaacagtaatcgggactccgtcctgtcctacaccagcgtgagaagtaacagctcctacctgggcagcgatgagatggggtccggggatgagctgccctgtgacatgaggatcccgtcagacaagcaggacaagctccatggctgtctagagcatctctttaaccaggtggactccatccacgccctcctcaagggacccatcatgagcagggcttttgaagagaccaagcatttccccatggatcacagcttgcaagagttcaaacagaaggaggagtgtacaatccgtggccggagcttgatccagatcagcatccaggaggacccctggaacctccccaattccatcaagaccctg…	TACGACGTACCAGATTACGCTATGgggcacgacaccatgagc	GTTGGGGGCGTTGACTCCGACttagaggtctccatccacggg	No
100156710	DEPDC5	atgagaacaacaaaggtctacaaactcgtcatccacaagaagggctttgggggcagtgatgatgaattggtcatgaaccccaaagtgtttcctcacatcaagcttggagacattgtggagattgctcatcccaatgatgagtatagccctctgcttttgcaggtcaagtcacttaaggaggatttgcagaaagaaactatcagtgtggaccagactgtgactcaagtgttccgtctaagaccttatcaagatgtgtatgtgaatgtcgtagaccctaaggatgtgacccttgacctggtggaattaacctttaaggatcaatatattggccgtggggatatgtggcgactaaagaaaagcttggttagcacatgtgcctatatcactcagaaggtggaa…	4782	tcatctgccttctacccacaggtgtctctggaccagacggccgccccagtgttggatggcaccagcctgggggtgagcgcaggccagtccattgacagaggcaacagccagacctttgggaactcccagagctcaggggaacagggcttcccctctgcaaactccagtgacagcagctctcagcagctggtggcgagctccttgacatcatcctccaccctggtggagatcctagaggccatgaagcaccccacgacaggagttcagctgctgcctgagcagaagggcctgtcaccgtgctgcttcatcagtgcagaggtggtgcactggctggtgaacaacgtggagggggtgcagacacaggccatggccgtcgacatcatgcagaaaatgctggaa…	TACGACGTACCAGATTACGCTATGtcatctgccttctacccacag	GTTGGGGGCGTTGACTCCGACtcatggagcactggcatgcat	No
100524587	TIAM1	atgggaaacgcagaaagtcaaaatgtagtgcatgagttttacggcgaaaagcatgccagcctggggcgcaagcacacatcgcgctctctgcgcctgtcgcacaaggcgcggcggagcaggcacgcctcctcggggaaggtgatccaccggaactccgaagtgagcacccgctccagcagcacccccagcatccctcagtccctggccgaaaatggcctggagcccttctcccaggaaggcaccctcgaggacttcgggagccctatttgggtggaccgagtggatatgggcttgagacccgtgtcttataccgattcttccgtcactcccagcgtagacagcagcatcgtcctcaccgcagcctctgtgcagagcatgccagactcggaggagagcagg…	4779	gagtttcaagtagaattcctgaaaactctggaagatggagtgagattggtacctgatctggaaaagcttgagaaagttgatcaattcaagaaagtgctgttctctctggggggatcctttctgtattatgctgaccgcttcaagctctacagtgccttctgcgccagccacacgaaggtccccaaggtcctggtgaaagccaagacggacacggctttcaaggcgttcctggatgcccagaacccgaagcagcagcactcgtccactttggagtcttacctcatcaagcccatccagaggatcctcaagtacccgcttctgctgaaggagcttttcgccctgacagatgcagagagcgaggagcactaccacctggacgtggccatcaagactatgaat…	TACGACGTACCAGATTACGCTATGgagtttcaagtagaattc	GTTGGGGGCGTTGACTCCGACtcagatctcagtgttgagctt	No
100157958	LAMC3	atggctgcggccgcgctcctgctgggcttggcgctcctggcgccgcgggcggccggcgcgggcatgggcgcgtgttacgacggcgcggggcgcccgcagcgctgcctgcccgtgttcgagaacgcggcgttcggccggctcgccgaagcctcgcacacgtgcggccacccgcccgaggacttctgcccgcacgtgggcgcccagggcgcgggggcgcagtgccagcgctgcgacgccgccgaccccgagcgccaccacaacgcctcctacctcaccgacttccacagccaggacgacagcacctggtggcagagcccgtccatggccttcggggtacagtaccccacctcggtcaacataacccttcgcttgggaaaagcttacgagatcacctacgtg…	4731	ctggagcaggtgacaggccttgaggaggctgtgaaggctgccagggagcggctgcaggcactgagcaggagtgcccgctgtgcccaggccggagccgagaagacctgcatccagctggcagacgtggagngcgtgctggagtcctctgaagaggagattctgcatgcagccactgtcctcaaatctctggcgattcctcaggaagggcccagcccgcccaccaactggagccacctggccacagaggcccgtgccctcgccaggagtcgcagagacaccaccgccaaggttgaggccgctgcccggagggccctgctcgcctccaacgccagctacgcgcttctctggagtctggtggagggcagaacggccctggaggcccagcgggagctggaggac…	TACGACGTACCAGATTACGCTATGctggagcaggtgacaggcctt	GTTGGGGGCGTTGACTCCGACtcactgccagctggcacagct	No
100620724	COL4A6	atggttgatcgttgtcctaagagcttagagttggaagggaggccgaatgtgctggctgccagggtcatcctggacagccagggcccagaggcccacctggcatggatggctgtaatggaactcaaggagatgttggatttccaggccctgatggctatcctgggcttctcggactgcctgggacatttgacagttattatcaacatttttggtcatcacgactggggtttgctactggcactggacagcccccagcacatcatcaagaagtcgtctgtcccaaagtatcaacagtgggtcttgcccctctccgccgcccgcactggggagcctgctttgggccccggggagaagctcgagcagagggtggccacgctggcagcctgcctctcagaccag…	4710	ataactggtgtgcctgggccagctggcctgcctggtcccaaaggagagaaaggctctccaggagttggcattggagccccaggaaatccaggcgtgagagggcaaaagggtagccgaggtttcccaggtcttcagggccccgctggtctccccggtcccccaggccactccttgccttcagtcatagcaggacagcctggtgaccccgggcgaccaggcctagatggagaacgaggccgcccaggccccccggggcccctaggtcccccggggccatcctcggatcaaggcgaccctggagaccctggcttccctggaattcctggtcctcgagggcccaagggagaccaaggaatcccaggtttctctggcctcccaggagcattgggactgaaaggc…	TACGACGTACCAGATTACGCTATGataactggtgtgcctgggcca	GTTGGGGGCGTTGACTCCGACctacacgcttttcatacacac	No
100511806	ZFYVE16	atggaaagttattttaaagcagcagtcagtgatctggacaaactccttgatgattttgaacggaatccagatgaacaagattatctccaagatgcacaaaatgcatatgattctaaccactgttcagtttcttcagagttgacttcctcacagctaacttcactgctaccaaaggatcaacaatgcattaattgttgtgcctcatcagaaacaggctatgaaacaaatcagatttccttgaatgaaaaaacacttgagggactaacttctgtacaaaatgagaaaaatgtaacaggacttgatctcctttcttctgtggatggtggcacttctgatgaaatccagcctctgtatatggggcgatgtagtaaacctgtctgtgatctgataagtgacatg…	4635	ccatctcatgagcaggttatttcacttcttgaaggcgaaggtttttgtcctgttacatttgtcctaaacgctaatctgcttgtgaatgtcaagttagcattttattcctcggacaaatattggtacttctcaaccaatggattgcatggcttgggacaggcagaaattattattctattattatgtttgccaaatgaagatactattcctaaggacatcttcagactatttatcaccatttataaggatgctttaaaaggaaaatacatagaaaacttggacaatattacctttactgagacttttctcagtagcaaggatcacggaggatttctgtttattacacccacttttcagaaacttgatgatctcttattaccaagtaatccttttctttgt…	TACGACGTACCAGATTACGCTATGccatctcatgagcaggttatt	GTTGGGGGCGTTGACTCCGACctaaaatagattttctataat	No
396617	MAP3K1	atggcggcggcggcggggaatcgcgcctcgtcctcgggattcccgggcgccggggcggcgagccccgaagcgggcggcggcggaggggccctcaaggccggcagcgcgcccgcggcagccgcggggctgctgcgggaggcgggcagcgggggccgcgagcgggcagactggaggcggcggcaactgcgcaaagtgcggagtgtggagctggaccagctgccggagccgccgcttttcctcgccgcctctccgccgtcctcctccacttccccgtcgccagagccggcggacgctcctgcgagtgggagtagtttccagcctgtggcggtaccaccgccccacggagccgggagccgaggcggcgcccatcctgcagagccggcggccgccccagacagc…	4527	ataccttctgcatctcctcaaacacagcgcaagttttctctacagttccagagaaactgttctgaaaacaaagactcagataaactctccccaatctttactcagtcaagacccctgccctccagtaatatacacaggccaaagccatctcgacctgctccaagtaatacaagtaaacagggagatgcctcaaaaaatagcatgacacttgatttgaacagtagttccaaatgtgatgacagctttggcagtagcagcaatggtagtaatgctgttatacccagcgatgagacagtgttcaccccagtagaggagaaatgcagattagatgtcaatacagagctcaactccagtattgaggaccttcttgaagcatctatgccttcaagtgacacaaca…	TACGACGTACCAGATTACGCTATGataccttctgcatctcct	GTTGGGGGCGTTGACTCCGACctaccatgtagtacggaagac	No
100622032	TRPM2	atggagccgccgccgctgaggaaagctggctcccggcaggaggatggctttggggggccgcccgggggggtcgccgccacgggcatggtccccaacctccggcgcagcaacagcagcctctgcaggaacaggaggccgcagttcctcaacaactgcgaaaaatgccctcctcaccctcagcaagcaaacctcagctcatggattcctgagaacatcaagaagaaagagtgcgtgcactttgtggaaaggtccaaactgtcggatgctgggaaggtggtgtgtgagtgcggctacacacgtgagcagcacctggagggggccctccggccctacgccttcctgagcgaggagtgggacccgaagaagcacgtccaggagatgcccacggacgcctttggt…	4524	gagagcgactcggcgcggcaggagcccgccttccccgagtggctgacggtgctcctgctctgcctctacctgctcttcaccaacatcctgctgctcaacctgctcattgccatgttcaaggcgctccctgtcccccgccagctacacgttccagcaggtccaggagcgcacggaccagatctggaagttccagcgccacggcctgatagaggagtacgagggcaggccgcccgccccgccccccttcatcctcctcaaccacctgcacctctgcctccagagggtcgtcctgaagaacccctccgagagacacaagccgttcaagagcaagctggagaagaacgaggaggcggcgctcttgtcctgggagatctacctgaaggagaactaccttcagga…	TACGACGTACCAGATTACGCTATGgagagcgactcggcgcgg	GTTGGGGGCGTTGACTCCGACtcagtagtaagccccgaacaa	No
100520849	ARHGAP5	atgatggcaaaaaacaaagagcctcgccccccatcctatactatcagtgtagttggactctctgggactgaaaaagacaaaggtaactgtggagttggaaagtcttgtttgtgcaatagatttgtacgctcaaaagcagatgaatattatccagagcatacttctgtgcttagcaccattgactttggaggacgagtagtaaacaatgatcattttctgtattggggtgacataacacaaagtggtgaagatggagtagaatgcagaattcatgtcattgaacagactgagttcattgatgaccagactttcttgcctcatcggagtacgaatttgcaaccatatataaaacgtgcagctgcttctaagttgcagtcagcagaaaagctaatgtatatt…	4512	agtgaccgttccagatacagattagatttggaaggaaatgaatatcctattcacagcaccccaaactgtcatgaccatgaacgcaaccataaagtgcctccacctattaaacctaaaccagttgtacctaagacaaacgtgaaaaaattggatccaaaccttttaaaaacaattgaagctggtattggtaaaaatccaagaaaacagacttctcgggtgcctttggcacatcctgaagatatggatccttcagataactattcggaacccattgacacaattttcaaacagaagggctattctgatgagatatatgttgttccagatgatagccagaatcgcattattaaaattcgaaactcatttgtaaataacacccaaggagatgaagaaaatgga…	TACGACGTACCAGATTACGCTATGagtgaccgttccagatac	GTTGGGGGCGTTGACTCCGACttatataataccaagaggatc	No
100514580	ARHGAP35	atgatgatggcaagaaagcaagatgtccgaattcccacctacaacatcagcgtggtgggattgtctgggacggagaaggagaagggccagtgcggcattggaaagtcctgtttatgcaaccgcttcgtgcgcccaagtgctgacgaatttcacttggaccatacctctgtccttagcaccagtgactttggtgggcgagtggtcaataatgaccactttctctattggggagaagttagccgttccctggaggattgtgtggaatgtaagatgcacattgtggagcagactgaattcattgatgatcagacttttcaacctcatcgaagtacggccctacagccctatatcaagagagctgctgcaaccaagctcgcatcagctgaaaaactcatgtac…	4503	tcactcccctctctctccaaagaccattctaagctctccatggaactggagggaaatgatgggctgtctttcttcatgagcaattttgagagtaaactgaacaacaaagtacctccgccagtcaaaccaaagcctcctgtccattttgaaattacaaagggggatctgtcttatttagaccaaggccatagagatggacagaggaagtctgtgtcttctagcacctggctacctccagatgggttcgatccttctgattatgctgaacccatggatgctgtggtcaagccaaggaatgaagaagaaaacatatactccgtgccccatgacagcacccaaggcaaaatcatcaccattcggaatatcaacaaagcccagtccaatggcagtgggaatggt…	TACGACGTACCAGATTACGCTATGtcactcccctctctctcc	GTTGGGGGCGTTGACTCCGACtcacagcgtgtgttcagcttg	No
100517409	RAPGEF2	atgaaaccactagcagtgccagctaaccatggagttatgggccagcaggagaaacatccacttcctgcagatttcaccaagctgcacctcactgacagtctccatccccaggtgactcacgtctcttccagccactcaggatgtagcatcaccagtgactctggaagcagcagtctctctgacatctaccaggccacagaaagtgaggctggcgatatggacctgagtgggttgccggaaacagccgtggactctgaggacgacgacgatgaggaggacatcgagagggcctctgaccctctgatgagccgggacatcgtgagagactgcctggagaaggatcccattgacaggacagatgatgacatcgaacaactcctggagtttatgcaccagttg…	4452	gagctcgagatggatgaggagagcctgcagacattgtcgctacagtgcgagccagcaaccaacacgttgccgaagaatcctggtgacaaaaagcctgtcaaatccgagacctctcctgtggccccgagggcagggtcgcagcagaaaacgcagccccagccaccaccacagccgcagcccctgccacataaaatgaaccaaggactgcaggtccctgccgtgtccctctatccttcacggaagaaagttcctgtaaaggatctcccaccttttggcataaactctccacaagctttaaagaaaattctttctttgtctgaagaagggagcctggagcgccacaagaaaccagcagaagacacgatatcaaacgcgtcttcccagctctcttctcccccc…	TACGACGTACCAGATTACGCTATGgagctcgagatggatgaggag	GTTGGGGGCGTTGACTCCGACtcaaacagcagacacctgttc	No
403154	CFTR	atgcagaggtcgcctctggaaaaggccagcatcttctccaaactttttttcagctggaccagaccaattttgagaaaaggatatagacagcgcctggaattgtcagacatataccatatctcttcttctgactctgctgacaatctgtctgaaaaattggaaagagaatgggacagagaactggcttcaaagaagaatcccaaactcattaatgcccttcggcgatgttttttttggagatttatgttctatggaatcatattatatttaggggaagtcaccaaagcagtccagcctctcttactgggaagaatcatagcttcctatgatccagataacaaggcggaacgctccattgcgatttacctaggcgtaggcttatgtcttctcttcatcgtg…	4449	ttggatgatctcctgcctcttactatatttgatttcatccagttactattaattgtgattggagctgtggcagttgtctcagttttaaaaccttacatcttcctggcaacagtgccagtgatagtggcttttattctactgagagcctacttcctccacacttcacagcagctcaaacagctggaatctgaaggcaggagtccaattttcactcatctcattacaagcttaaaaggactatggacccttcgagcctttggacgtcagccttactttgaaactttgttccacaaagctcttaatttacatactgccaactggttcttgtatctgtcaacactacgctggttccaaatgcgaatagaaatgatttttgtcatctttttcattgccgttacc…	TACGACGTACCAGATTACGCTATGttggatgatctcctgcctctt	GTTGGGGGCGTTGACTCCGACctaaagtcttgtttcttgcac	No
100510914	NEO1	atggcggcggagcggggagcccggcgactcctcagcacctcctctttctggctctgctgcctgctgctgcttgggcgccgggcgtcgggcgccgcggccaccaggagcggctctccaccgcagtccccagaatccagcattcgaacattcactccattttattttctggtggagccagtggatacactctcagttagaggctcttctgttatattaaactgttcagcatattctgagccttctccaaaaattgaatggaaaaaagatggaacttttttaaacttagtatctgatgatcgacgccagcttctctcagatgggtctttgtttatcagcagcgtggtgcattccaaacacaataaacctgatgaaggttattatcaatgtgtggccactgtt…	4446	gttgtgagtaaagaaggaaaacctaggaccataattgtaaattggcagcctccctctgaagccaatggcaaaattacaggttacatcatatattacagtacagatgtgaatgcggagatacacgactgggttattgagcctgttgtgggaaacaggctgactcaccagatacaagaattaacacttgacacaccatactacttcaaaatccaagcccggaactcaaagggcatggggcccatgtctgaagctgtccagttcagaacacccaaagcggactcctctgataaaatggctaatgatcaagcctcggggtctgcaggaaaaggaagccggctgccagacttaggatctgaatacaaacctccaatgagcggcagtaacagccctcacggaagc…	TACGACGTACCAGATTACGCTATGgttgtgagtaaagaaggaaaa	GTTGGGGGCGTTGACTCCGACtcatgctgtcgtgatggcgtt	No
403166	A2M	atggagaggaacaaactcctccatccaagtcttactctccttcttctgctcttcctgcctacagatgcctcagtctctggaaaaccgcaatacctggtgctggtcccctccctgctccacactgggacccctgagaagggctgcctccttctgagccatctgaatgagacagtcactgtaagcgcctccttggagtccctcagagagaacaggagcctcttcaccaacatactggccgagaaggacttattcaactgtgtctccttcacagtcccaagatcttcatcccatgaggaagtcatgttcctcactgtccaggtgaaaggagcaacccaagaattcaagaagcggaccacagtgttggtgaaaaatgaagagagtctggcctttgtccagaca…	4437	cagaatatggtcctctttgctcctaacatctatgttctggattacctgaatgaaacacagcagctgactgcagagatcaagtccaaggccattcgctacctcaacaccggttaccagagacagcttctctacaagcactacgatggctcctatagcacctttggggagcactatggcagaagtgagggcaatacctggctcacagcctttgtaatgaagacttttgcccaggctcgaacctacatcttcattgatgaaacgcatattaccgaagccctcacctggctctcccaaaagcagaaggacaatggctgtttcaggagctctgggtcactgctcaacaatgccattaagggtggagtggacgatgaagtaaccctctctgcctatgtcaccatt…	TACGACGTACCAGATTACGCTATGcagaatatggtcctcttt	GTTGGGGGCGTTGACTCCGACttaaacatttccgggatcttt	No
102163961	TNN	atgggtctccaggagatgttctgcttcctcctggcactcctgtttggctctgtgctcttggtggcctcggccccggccactctcgagtctcctggctgcagcaacaaggaacaacaggtcactgtcagccacacctacaagattgatgtgcccaagtctgccctggtccaggtggaggctgaccctcagcccctcagtgatgatgggacctcactcctggctccaggggaaactgaggaacagaatatcatcttcaggcacaacatccgcctgcagactccacagaaggactgcgagctggcaggtagtgttcaggacctcctggctcgggtgaagaagctggaggaagagatggcagaggtgaaggagcagtgtagtgcccagcggtgctgcccacga…	4419	aaaaacctggtgaccacccaggtgacagagaacacggccaccgtctcctgggaccccgtgcaggctgtcatcgacaggtatctggtgcgctacacctctgctgacggagacaccagggaggtgccagtggggaaggagcagagcagcaccgtcctgacgggcctgaggccaggcatggagtacacggtccacgtgtgggcccagaagggggaccgggagagcaagaaggctgacaccatggccccgacagaaattgacagcccccaaaacctggtgaccacccgggtaacagagaacacggccaccgtctcctgggacccggtgcaggccgtcatcgacaggtacctggtgcgctacacctctgctgatggagacaccagggaggtgccagtggggaag…	TACGACGTACCAGATTACGCTATGaaaaacctggtgaccacccag	GTTGGGGGCGTTGACTCCGACtcaaaatgttctcgaactttc	Yes
100738123	COL1A1	atgttcagctttgtggacctccggctcctgctcctcttagcggccaccgccctcctgacgcacggccaagaggagggccaagaagaaggccaacaaggccaagaagaagacatcccaccagtcacctgcgtacagaacggcctcaggtaccatgaccgagacgtgtggaaacccgtgccctgccagatctgtgtctgcgacaacggcaatgtgttgtgcgatgacgtgatctgcgacgaaatcaagaactgtcccagcgccagagtccctgcgggcgagtgctgccccgtctgccccgaaggcgaggtgtcacccaccgaccaggaaaccacgggagtcgagggacccaagggagacactggcccccgaggccccaggggaccctctggcccccctggc…	4401	caacgaggagaaagaggcttccctggtcttcccggcccatctggtgaacccggcaaacaaggtccttctggaccaagcggcgaacgtggcccccctggtcccatgggcccccctggattggctggaccccctggcgagtctggacgtgagggagcccctggcgctgaaggatcccctggacgagatggtgctcctggccccaagggtgaccgtggtgagagcggccctgctggaccccctggtgctcctggtgctcctggtgcccccggccccgttggccctgctggcaagagcggcgatcgtggtgagactggtcctgctggtcctgctggtcccgttggccccgttggtgcccgtggccctgctggaccccaaggcccccgtggtgacaagggtgag…	TACGACGTACCAGATTACGCTATGcaacgaggagaaagaggc	GTTGGGGGCGTTGACTCCGACttacaggaagcagacagggct	Yes
100152001	COL3A1	atgacgagctttgtgcaaaaggggacctggttactttttgctctacttcatcccactgttattttggcacaacaacaggaagctattgaaggaggatgctcccatcttggtcagtcctatgcggatagagatgtctggaagccagaaccatgccaaatatgcgtctgtgactcaggatctgttctctgcgatgatataatatgtgatgatcaagaattagactgtcccaaccctgagatcccatttggagaatgttgtgcagtttgtccacaacctccaacagctcccacccgccctcccaatggtcatggacctcaaggccccaagggagatccaggccctcctggtattcctgggagaaatggagaccctggtcttccaggacaaccaggttcccct…	4401	gctaggggaagccctggcccacagggcgtcaagggtgaaaatggaaaaccaggacctagtggtctcaatggagaacgtggtcctcctggaccccagggtcttcctggtctggctggtgcagctggtgaacctggacgagatggaaaccctggatcagatggtctgccaggccgagacggagctcccggtagcaagggcgatcgtggtgaaaatggctctcctggtgcccctggtgctcctggtcacccaggcccacctggccctgttggtcctgctggaaagaatggtgacagaggagaaactggccctgctggtcctgctggtgctccaggtcctgctggttcaagaggtgctcctggtccccaaggcccacgcggtgacaaaggtgaaaccggtgaa…	TACGACGTACCAGATTACGCTATGgctaggggaagccctggc	GTTGGGGGCGTTGACTCCGACttataaaaagcaaacagggcc	No
100523324	ARHGEF12	atgcgggctggagtacagacaggtgatcgaatcatcaaggtgaatggaactctggtgactcattcaaaccatttggaagtggtgaagctaatcaaatcgggttcctatgtagctctcactgttcagggacgcccaccagggtcgccccagattccactcgctgattctgaagtagaaccatcagtcattggacatatgtctcccatcatgacatcccctcattcacctggcacatctgggaatatggagagaattactagtcctgtgctcatgggggaggaaaacaatgtggttcataaccagaaagtagaaattctgagaaaaatgttacagaaagaacaggaacggctacagttattgcaggaagattacaaccgaacacctgcccaaagattgcta…	4326	attcttgtattattacaaaagcaggatgataggctggtgttaaggtgtcacagtaagattctggcatctacagccgatagcaaacacacatttagccctgttattaagttgaatacagtgttggttcgacaagtggcaacagataacaaagctttattcgtcatctccatgtctgacaatggggcccaaatttatgaactggtggcacagacagtttctgaaaagactgtctggcaggacctgatctgtcggatggcggcatcagtgaaggagcaatccacaaagccaattccactgccagagtccccgccttgcgaaggagacaatgatgaagaagaacctccaaaattaaaagaggaacatcatggcatttcagtccctggtctgcagagtccagac…	TACGACGTACCAGATTACGCTATGattcttgtattattacaa	GTTGGGGGCGTTGACTCCGACctaacttttatctgagtgctt	No
100153677	CLIP1	atgagtatgctaaaaccaagtgggcttaaggccccaaccaagatccttaagcctggaagcacagccctcaagacaccagctgttgtagttccaatagaaaaaacaatatccagtgacaaagcatcaagcactccatcctctgaagcacaagaggagtttgtggatgactttcgtgttggggagcgagtttgggtgaatgggaataaacctggatttatccagtttctgggagaaacccagtttgcaccaggccagtgggccgggatcgttttagatgaacccataggcaagaatgacggttcagtggccggagttcggtatttccagtgtgagcctttaaagggcatattcacccgaccttcaaagttgacgaggaaggtgcaggcagaagatgaagct…	4320	tctcagctgacgaaaatgaatgatgagttacgtctgaaagaaagaaatgtagaagaattacagctaaaacttaccaaggccaatgaaaatgcaagttttctgcagaaaagtattggagaagtaactctcaaagctgaacaaagccaacaggaagcagctaaaaagcatgaggaagaaaagaaagaattgctgcaaaaattgtcagatctggaaaagaagatggaaatgagccacaacgaatgtcaggatctgaaagcgaggtatgaggaagccagttctgaggccaaggccaagcatgaagaagtcctgcagaacctccagaagacgctgttggacacggaggagcggctgaaggccgcgcaggaggagaacagtgacttgctgcaggagatggaggag…	TACGACGTACCAGATTACGCTATGtctcagctgacgaaaatgaat	GTTGGGGGCGTTGACTCCGACtcagaaggtctcgtcatcatt	No
100517164	ZFYVE9	atggagaattactttcaagcagaagcttacaacctggacaaggtgttagatgaatttgaacaaaacgaagatgaaactgtttctcctatcttattggatacaaaatggaataagatactagatccctcttctcaccgactgtcatttaaccctgcattggccagtgtgaatgaacctacagtttctgagtcacagccacaactgaaaatcttctccctggctcattcagctcctcttaacacaaagggagaggaccattgtgctaatggacaggattgtagtctgaatccagagattagcacaatgtggattgatgaaaatgcagttgcagaagaccagttaattaagaggaactgtacccaagatgatcaatgcagtactgttgaagtgggagagaag…	4269	tcagtaatgcagcaattggaggatggtggccctgacccacttgtatttgttttaaatgcaaatttgttgtcaatggttaaaattgtaaattatgtgaacaggaagtgctggtgtttcacaaccaagggaatgcatgcagtgggtcagtctgagatagtcatcctgctgcagtgtctaccggatgagaagtgtttgccaaaggatatctttaatcattttgtgcagctttatcgggatgctctagcagggaatgttgtaggcaacctgggacattccttctttagtcaaagtttccttggcagtaaagaacatggtggattcttatatgtgacatctacctaccagtcactgcaagacctagtcctcccaaccccaccttacttatttgggattctcatc…	TACGACGTACCAGATTACGCTATGtcagtaatgcagcaattggag	GTTGGGGGCGTTGACTCCGACctatgcgatgttttccagaat	No
100156229	POLR3A	atggtgaaggagcagttcagagagacggatgtggccaagaaaataagccacatctgttttggaatgaagtcagctgaggagatgcgccagcaggcgcacatccaggttgtgagtaagaacctatacagccaggacaataaccactcccccctgctgtacggggtgcttgaccacaggatgggcacgagtgagaaggatcgtccttgtgaaacctgtgggaagaacttggctgactgtctgggccactatgggtacattgacctggaactgccatgctttcacgtggggtacttccgtgcagttataggcatcttacagatgatctgtaaaacctgctgccacatcatgctgtcccaggaggagaggaagcagtttctggattatctaaagaggcctggc…	4173	agctccacaggagatatcatccagttcatttacgggggagatggcttagatcctgcagccatggagggaaaagatgaacccctggagtttaaaagggttctggacaacatcaaagcagtcttcccgtgccagagcgagcctgccctcagtaaaaacgagctactcctgaccacggagtccatcatgaagaagaacgagtttctctgctgccaggacagcttcctgcaggaaataaaaaaattcattaagggggtttctgagaagatcaagaaaaccagggataaatatggcatcaatgataacggcacgacagagccccgtgtactgtaccagttggaccggatcacccctacccaaatagaaaagtttctagagacgtgtagggacaagtacatgagg…	TACGACGTACCAGATTACGCTATGagctccacaggagatatc	GTTGGGGGCGTTGACTCCGACctatgtgacaagagggatgtg	No
100518724	MAP4K4	atggcgaacgattcccccgcgaaaagtctggtggacatagacctgtcctcccttcgggatccggctgggattttcgagctggtggaagtggtgggaaatggcacctatggacaagtctataagggtcgtcatgttaaaactggtcagctggcagccatcaaagttatggatgttactgaggatgaagaggaagaaatcaaactggagataaatatgctgaagaaatattctcatcatagaaatattgcaacatattacggtgcttttattaaaaagagcccccctggacatgatgaccagctctggcttgttatggagttctgcggggccgggtccatcacagacctcgtgaagaacaccaagggcaacacgctcaaggaggactggattgcctacatc…	4170	aagacaatgatcgtccacgacgacgtggaaagtgaaccggccgtgaccccgtccaaggagggcacgctgatcgtgcgccagagtgcagttgaccaaaagcgcgccagccatcatgagagcaatggctttgccggtcgcattcacctcttgccagatctcttacagcaaagccattcctcctccacttcctccacctcctcctccccatcctccagccagccgacacccaccatgtccccacagacaccccaggacaagctcactactaatgagactcagtccgctagtagcaccctccagaaacacaaatcttcctcctcctttacaccttttatagaccccagattactacagatttctccgtctagtgggacaacagtgacttctgtggtgggattt…	TACGACGTACCAGATTACGCTATGaagacaatgatcgtccacgac	GTTGGGGGCGTTGACTCCGACctaccagctcaggagagaggt	No
396755	INSR	atgggcgctgggggcaggcggggggcggcggccctgccgctgctggtggccgttgccgcgctgctggtgagcgccgcgggccacctgtaccctggagaggtgtgcccagggatggatatccggaataaccttacacggctgcacgagttggccaactgctcggtcatcgaaggacatttgcagatcctgttgatgttcaaaacgcggcccgaggatttccgagacctcagtttccccaaactcatcatgatcactgattacttgctgctcttccgggtctacgggctggagagcctgaaggacctgttccccaacctcaccgtcatccggggctcacgcctcttctttaactatgcgctggtcatctttgagatggttcacttgaaggagcttggcctc…	4149	tacgaagtgagttaccgacgatacggtgatgaggagctgcatctctgcgtctcccgcaggcattttgctctggagcgaggctgcaggctacgcgggctgccacctgggaattacagcgttcgagttcgggccacctccctggcgggtaatggctcctggacagaggccacctatttctacgtgacagactatttagacgtcccatcaaatattgcaaaaattatcattggccccctcatctttgtctttctcttcagtgttgtgattggaagcatttatctattcctgaggaagaggcagccggatgggccactgggaccattgtatgcttcttcgaaccccgagtacctcagtgccagcgatgtatttccatgttctgtgtacgtgccggacgagtgg…	TACGACGTACCAGATTACGCTATGtacgaagtgagttaccgacga	GTTGGGGGCGTTGACTCCGACttaggaaggatttgaccgggg	No
654328	MET	atgaaggcccctgctgtgcttgcacctggcatccttgtgcttctgtttaccttggtgcagaagagcaagggagagtgtaaagaggcactggtaaagtccacgatgaatttgaacatgcaatatcagcttcctaacttcactgcggaaacacccattcagaatgtcgttttacacaagcatcacatttacctgggtgcccttaactacatttatgttttaaatgacatagaccttcggaaggttgctgagtacaaaactgggcccgtgctggaacacccagattgtttcccatgtcaggactgcagccacaaagccaatttatcaggtggcatttggagagataacatcaacatggctctgcttgttgacacgtattatgatgaccaactcattagctgc…	4146	gagaatatacattcacattctgaagccgttttatgtacagtccccaatgacctgctgaaattgaacagcgagctaaatatagagtggaagcaagcaatttcttcaactgtccttggaaaagtaatagttcaaccagatcagaatttcacaggattgattgttggtgttgtctcaatatcaataatactcttattactgctcgggcttttcctgtggctgaaaaagagaaagcaaattaaagatctaggcagtgaactagttcgctatgatgcaagagtacacactcctcatttggataggcttgtaagtgcccgaagtgtaagcccaactacagaaatggtttcaagtgaacctgtagactaccgagctacttttccagaagaccagttccctaactca…	TACGACGTACCAGATTACGCTATGgagaatatacattcacattct	GTTGGGGGCGTTGACTCCGACtcatgtgtccccctcgccatc	No
100512235	MAP3K6	atgcccaagattcccgggacccaatccccgactccagatcctcaggatcttgcaagtcggagcccggatttcgccctggacaccagattcccaaataggggacctttagcaggactccggatatccagatcttcagatcccgaaggagattcccgatcccaaccagattcccgatccctggctcctgtctcgccccgggtgcccaaaaccgggcgcccgacgaccgagcgcccccgcatggcggggccgtgctcgcggtccggaaccctggagtgcgccggcagctgctggcaggacccgctggccgaggcgctgagccggggccggccgctcgcggcgtctcacggccggggctgcacgcgaagccggcccctcagcgtggtgtacgtgctgacccgg…	4137	cgtctggcaggcatcacaccctgcacagagaccttcacaggaacactacaatatatggccccagaaatcattgaccagggcccacgagggtatgggaaggcggcagacatctggtcattgggctgcactgtcatcgagatggccacaggtcgtccacccttccacgagctagggagcccgcaggctgccatgtttcaggtgggcatgtacaaggtgcacccaccaatgcccagttctctatcagctgaggctcaagccttcctcctccggacttttgagccagatccccgcctccgagccagtgctcaagcactgctggaggaccccttcctgcagcctgggaagcgcagccgccgccctggctctccccgacatgctctaaggcccacagatgcccct…	TACGACGTACCAGATTACGCTATGcgtctggcaggcatcacaccc	GTTGGGGGCGTTGACTCCGACtcagtcagcctcctggaggct	No
100518179	FLT4	atgcagcggggtgccgcgctatgcctgcgcctgtggctcttccttggactgctcgacagcaagcgtggcccagcaagtggctactccatgacgcccccaaccctgaacatcacagaagagacacacatcatcgactccagtgacagcctgtccatctcctgcagggggcagcaccctctcgagtgggcctggccaggggctcaggatgcaccagtcatgggggagaaggatagtgaggacacagggatcgtgcgagactgtgagggcacggacacccggccctactgcaaggttctgctgcttcaggaggcccacgccaatgacacaggcagctaccgctgctactacaagtacatcaaggcccgcatcgagggcaccactgcagccagcacctacgtg…	4110	tttggcatcaacaaaggcagcagctgtgacactgtggcggtgaagatgctgaaagagggcgccacagccagcgagcaccgcgccctgatgtcagagctcaaaatcttaatccacatcggtaaccatctcaacgtggtcaacctgctgggggcatgcaccaagcccaacggccccctcatggtgattgtggagttctgcaagtacggcaacctgtccaacttcttacgcgccaagcgggaggccttcaacccctacgcggagaagacccttgagcagcgaaggcgcttccgctccatggtggagagcgccaaggctgacaggaggaggccagggaccagcgacagggccctcctcacgaagctcctcacgggcaagggcggggcggggcgggcccctctg…	TACGACGTACCAGATTACGCTATGtttggcatcaacaaaggcagc	GTTGGGGGCGTTGACTCCGACttagtagctgttgtctgtgaa	No
397350	IGF1R	atgaagtctggctccggaggagggtccccgacctcgctgtgggggctcctgtttttctccgccgcgctctcgctctggccgacgagtggagaaatctgcgggccgggcattgacatccgcaacgactaccagcagctgaagcgcctggagaactgcacggtgatcgagggctacctccacatcctgctcatctccaaggctgaggactaccgcagctaccgctttcccaagctcacggtcatcaccgagtacctgctgctgttccgtgtggctggccttgagagccttggcgacctcttccccaatctcacggtcatccgcggctggaagctcttctacaactacgccctggtcatcttcgagatgaccaacctcaaggacatcgggctctacaacctg…	4104	tacggatcacaagtcgaggatcagcgggaatgtgtgtccagacaggagtacaggaagtatggaggggccaagctgaacaggctcaacccggggaactacacggcccggattcaggccacctctctctccgggaatgggtcatggacggaacctgtgttcttctacgtccaggccaaaacgacatatgaaaacttcatccatctgatcatcgccctaccagtggccgttctgttgatagtaggagggttggttataatgttgtacgtcttccacagaaagagaaataacagcaggctggggaatggagtgctgtatgcttccgtgaacccggagtacttcagcgcagctgatgtgtacgtgcccgacgagtgggaggtcgcccgggagaagatcaccatg…	TACGACGTACCAGATTACGCTATGtacggatcacaagtcgaggat	GTTGGGGGCGTTGACTCCGACtcagcaggtcgaggactgggg	No
100626716	COL1A2	atgctcagctttgtggatacgcggactttgttgctgcttgcagtaacttcgtgcctagcaacatgccaatctttacaagaggcaactgcaagaaagggcccaactggagatagaggaccacgcggagaaaggggtccaccaggcccaccaggcagagatggtgatgatggtatcccaggccctcctggtccacctggtcctcctggcccccctggtcttggcgggaactttgctgctcagtatgatggaaaaggagttggagctggccctggaccaatgggtttgatgggacctaggggccctcctggggcagttggagcccctggccctcaaggtttccaaggacctgctggtgagcctggcgaacctggtcagactggtcctgctggtgctcgtggt…	4101	ggtgctcctggttttctgggtctccctggctctagaggtgaacgtggtctaccaggtgttgctggatcagtgggtgaacctggccctctcggcattgcaggcccacctggggcccgtggtccccctggtgctgtgggtaatcctggtgtcaatggtgctcctggtgaagctggtcgtgatggcaaccctggaagcgatggtcccccaggccgagatggtcaagctggacacaagggcgagcgtggttaccctggtaatcctggtcctgctggtgctgcaggagcacctggtcctcaaggtgctgtgggtcccgctggcaaacatggaaaccgtggtgaacctggtcctgctggttctgttggtcctgctggtgctgttggtccaagaggtcctagtggc…	TACGACGTACCAGATTACGCTATGggtgctcctggttttctg	GTTGGGGGCGTTGACTCCGACttatttgaaacagactgggcc	No
100622769	MAP3K5	atgaacgcggaggcgggtgagggcatcactttctccgtgccacccttcgtcgagggcggcagttgccggaggggaggagcggcggcggtggccgagggcgaggagagccagctgccaccgccgccaccgggcagcttctggaacgtggagagtgccgccgcccctggcaccgggtgtcctagtaccacgtccgcgagcagcaccacccgatgccggggcaactctggtggcggaggcggtcgacggaccacggtggcatatgtcatcaacgaagcgagccaggggcagctggtggtggccgagagtgaggccctgcagtgcctacgggaggcgtgcgaggcggtgggcgctgccctggagaccctgcattttgggaaactggactttggggaaaccgcg…	4101	actggaaagccacccttttatgaactgggagaaccacaagcagcgatgttcaaggtgggaatgtttaaagtccatccagagattccagagtccatgtcggcagaggccaaggcattcatactgaagtgtttcgaaccagaccctgacaagagagactgtgctaacgacttgctgatggatgagtttttaaaagtttcaagcaaaaagaaaaagacacaacctaagctttcagctctttcagctggatcgaatgagtatctcaggagcatctccttgcctgtgcctgtcctggtggaggacaccagcagcagcagcgaatacggctccgtttctccagacacggagttgaaggtggaccccttctccttcaaaacaagagccaagtcctgcggagaaaaa…	TACGACGTACCAGATTACGCTATGactggaaagccacccttttat	GTTGGGGGCGTTGACTCCGACtcaagtctgtttgtctcgaaa	No
100520686	TNR	atgggggcagacggggaaacagtggtcttgaagaacatgctcattggcgtcaacctgatccttctgggctccatgctcaagccctcagagtgtcagctggaggtcaccacggaaagggtccagagacaggcggtggaggaggaaggtggcactaccagctacaacacatctggcaaagagcagccagtggttttcaaccatgtgtacaacatcaacgtgcccctggacagcctctgctcctcggggctggaggcctcagctgagcaggaggtgagcactgaagacgaggtgctggcggagtacacgggccagacctcagaccacgagagccaggtcaccttcacccataggatcaacctccctaagaaggcctgcccgtgtgccagctcggcccaggtg…	4077	atcaccacaggaatcgatccacccaaagacatcacaattagcaatgtgaccaaggactcagttatggtctcctggagtcctcctgttgcatcttttgattactatcgagtatcgtatcggccaacacaagtgggacgcctggacagctcagtggtgcccaacacagtgacagaattcaccatcaccaagctgtacccagctaccgaatatgaaatcagcctcaacagcgtgcggggcagggaggagagtgagcgcatctgcaccctcgtgcacacagccatggacaatcctgtggatctgaccgctaccaacatcactccaacagaagctctgttgcattggagggcaccagtgggcatagtggagaactacgttattgttctcactcactttgcagtt…	TACGACGTACCAGATTACGCTATGatcaccacaggaatcgatcca	GTTGGGGGCGTTGACTCCGACttagaagtgcagggaccgccg	No
397311	KDR	atgaagagcaaggcgctgctggcccttgctctgtggctctgcgtggagacccgggctgcctccgtgggtttgtctagtgtttctcttgatccacccaggctcagcatacaaaaagacatacttaccattatggctaacacaacgcttcaaattacttgcaggggtcagagggacttggactggctctggcccaacaatcagagtggctctgaggaacgagtggaggtgacagattgcagtgacggcttcttctgtaagatgctcacaattccaaaagtgatcggaaatgacactggagcctacaagtgcttctacccggacactgacatggcctctgtcgtctatgtgtacgttcaagattacagatctccatttattgcttctgttagtgaccagcat…	4071	aagacagcaacttgcaagacagtggccgtaaaaatgttgaaagaaggagcaacacacagcgaacaccgagccctcatgtccgaactcaagatcctcattcacattggccaccatctcaacgtggtcaatcttctgggtgcctgtaccaagccaggggggccactcatggtgattgtggaattctgcaagtttggaaatctgtccacttacttaaggagcaagagaaacgaatttgtcccctacaagactaaaggggcacggttccggcaaggaaaagaatatgttggtgagatcactgtggatcccaaacgccgcttggacagcatcaccagtagccaaagctcagccagctctggattcgtggaggagaaatccctcagcgatgtggaggaagaggaa…	TACGACGTACCAGATTACGCTATGaagacagcaacttgcaagaca	GTTGGGGGCGTTGACTCCGACttaaacaggaggagagctcag	No
397447	ROCK1	atgtcgactggggacagttttgagactcggtttgaaaaaatcgacaacttgctgcgggatcccaaatcggaagtgaattcagattgtttgctggatggattggatgctttggtgtatgatttggattttcctgccttaagaaaaaacaaaaatattgacaactttttaagcagatataaagacacaataaataaaattagagatttacgaatgaaagctgaagattatgaagtagtgaaagtgattggtagaggtgcatttggagaagttcaattggtaaggcataaatccacaaggaaggtatatgctatgaagcttctcagcaaatttgaaatgattaagagatctgattctgcttttttctgggaagaaagggacatcatggcttttgctaatagt…	4065	tataaaacccaggtaaaggaacttaaggaagaaattgaagaaaaaaacagagaaaatttaaagaaaatacaggaactgcaaaatgaaaaagaaactcttgcaactcagttggatctagcagaaacaaaagctgagtctgagcagttagctcgaggacttctggaagaacagtattttgaattgactcaagaaagcaagaaagctgcttcaagaaataggcaagagattacggataaagatcacatagttagtcggctcgaagaaacgaacagcatgctaaccaaagatattgatttactaagaaaagaaaatgaagagctaactgataaaatgaggaaggcagaggaagaatataaattgaagaaggaggaggagatcagtaatcttaaggccgccttt…	TACGACGTACCAGATTACGCTATGtataaaacccaggtaaag	GTTGGGGGCGTTGACTCCGACttaactagtttttccagatgt	No
100628113	PHLPP2	atgggggaggtggagccggggcccgcgggcccgctcgagcccccggagccgcccgaagcgcccgcgagccgccggctgggcgggatccgggtcctgaagagaaatatgaaacgcaatgggagcagaaattgtttgaataggagaagtcggtttgggtctcgagagagagactggctgagagaagacgtgaagagaggctgtgtttacctatatggagcagatacaaccactgccacgccaaccagcacctctgcctctgcctcctcgtctgacttacatcttgtcctttgcacagtagagacaccagcatcagaaatttgtgctggagaaggaaaggaaagtctttatttacagctccatggagacctggtcaggaggctggaacccactgaacgacct…	4062	gaggagctcccgcgcctcctccagtgcaccatggcggatgtgcttctggaagaggtgcagcagtcaacaaacgacaccgttttcatggcgcacaccttcttggtttctcacaggaagttaggcatggctggccagaagctgggctcttctgctctcctctgttacatccgccctgacactgccgatccaacaagtagctttagcttgactgtggccaacgttggcacgtgccaagcagtgctgtgtcgaagtgggaaaccagtgcccctctctaaagtcttcagcctggaacaggatccggaggaggctcagagggtaaaggaccaaaaagccatcataacagaggacaacaaagtgaacggggtcacctgctgtacccggatgctgggctgcacgtac…	TACGACGTACCAGATTACGCTATGgaggagctcccgcgcctcctc	GTTGGGGGCGTTGACTCCGACctacagcgccgtgtcaaactc	No
100525616	AOX2	atgcccaccatcatctcttttctgttgctaacgcaggtgatcgagaggaatgcggacccagaagtcacgctgctgaccttcctacgaaagaaagtacgcctcacaggaaccaagtatgcctgcggaagaggaggctgtggtgcctgcaccgtgatggtgtcgaagcgagaccccgtgtcccagaagataagacacttctctgtcaccgcatgcctggtgcccatctgctctctgtatggagctgctgtcaccactgtggaaggagttggaagcatcaaaaccaggcttcaccccgtgcaggagagacttgccaagagccacggcacccagtgcggcttctgcacccccgggatggtgatgtccatgtacgcgctgctcaggaaccacccgcagccctca…	4020	gatatgttaataactgggggaagacatccattatttggaaaatataaagtgggattcatgaacagcgggcgaatcaaagctctggacattgagtgcttcattaacggagggtgcatgctggatgactcggagcaggtgacagaatttcttatactgaagctggaaaatgcatataaaatccgcaacctccgactccggggccgtgcgtgcctgacacatttaccatccaacacggcctttcgtggatttggcttcccgcaaggaaccctggtgacagaatcctgcatcacagctgtggcagccaaatgtggccttctgccagaagaggttagggagaaaaacatgtacaaaacagttgataaaaccatctacaaacaagcgttcagccctgagacccta…	TACGACGTACCAGATTACGCTATGgatatgttaataactggggga	GTTGGGGGCGTTGACTCCGACttatgctacagggatagacca	No
100511418	ERBIN	atgcaaaaaaaaaaaaaaaacctcagcaaagatggatcacatatgaggaatgttggctcaattaagaaacatcagggagataaattcaacctagtgtgtctaaaaatgactacaaaacgaagtttatttgtgcggttggtaccatgtcgttgtctacgaggagaagaggagactgtcaccactcttgattattctcattgcagtttggaacaggttcccaaagagatttttacttttgaaaaaactttggaggagctctatttagatgctaatcagattgaagagcttccaaagcaactttttaactgtcagtctctacacaaactgagtttgccagataatgatttaacaacattaccagcatctattgcaaatctcattaatctcagggaattggat…	4017	gagcacttggaaaatggaaatgagtatcctaatcttgaatgcataaataaagtaaatggacattctgaggaaactccacagtctcctaggaggactgaatcacatgacactgattcttctattgatgtgggtctttccaaaagcactgaagatctctctcctcagagaagtgggccagttggacctgttgtgaagtctcatagcataactaatatggagactggaggactaaaaatctatgacattcatagtgataatggaccccaacagccaagtgcaacagttaaggtaacatctactattgatggaaaaaatatagtcaggagcaagtcagctacacttttgtatgatcagccattgcaagtatttactggttcttcttcatcttctgatttgata…	TACGACGTACCAGATTACGCTATGgagcacttggaaaatgga	GTTGGGGGCGTTGACTCCGACttatgaggaaacctctcttag	No
100523701	AOX1	atggacggggcggcggagctgctgttctacgttaacggccgcaaggtgatagaaaaaaatgtcaatcctgaaacaatgctgttaccatatttgaggaagaagctccgactcacaggaactaaatatggctgtggagggggaggctgtggtgcctgcacggtgatgatatcacgatataaccccattaccaagaggataagacattatccggctaacgcctgtctgattcccatctgttccctgtatggtgctgctgtcaccacagtagaaggcataggaagcaccaggaccaggattcatcctgttcaggagaggattgccaagtgtcacggcacgcagtgtggcttctgcacccctgggatggtgatgtccatctacacgctgctcaggaaccacccc…	4017	gaagacatgttaataactggaggccgccacccttaccttggaaagtataaagttggattcatgaacgatggcagaatcttggccctggatatggagcattatagtaatggaggcgcctccctggatgagtcattatttgtcgtggagatgggacttctgaaaatggaaaatgcttacaagtttcccaacctgcgctgccgggcatgggcctgcagaaccaaccttccatccaacacagccttgcgagggtttggctttcctcagacagggcttatcactgagtcctgtatcatggaagttgcagccaaatgtgggttgtctcctgagaaggttcgaacaataaacatgtacaaggaaattgatcagacaccctacagacaagagattgatgccaagaac…	TACGACGTACCAGATTACGCTATGgaagacatgttaataactgga	GTTGGGGGCGTTGACTCCGACtcatatgggtacactccaagg	No
100525045	ERBB3	atgagggcgaaccgggctctgcaggtgctgggcttcctcctcagcctggcccggggctccgaggtgggcaactctcaggcagtgtgccctgggactctgaacgggctgagtgtgaccggcgatgctgagaaccagtaccagaccctgtacaagctctacgagaggtgtgaggtggtcatggggaacctggagatcgtgctcacgggacacaatgctgacctctcctttctgcagtggatccgagaagtgaccggctatgtcctcgtggccatgaacgagttctctacgctgccactgcccaacctccgggtggtgcgagggacccaggtctacgatgggaagtttgccatctttgtcatgttgaactacaacaccaactccagccacgctctgcgccag…	4017	gtgctactgaagtcccccagtcaggttcaggtggcagattttggggttgctgacttgctgccccctgatgataagcagctactgcacagtgaggccaagactccaattaagtggatggccctagagagtatccactttgggaaatacacacaccagagtgacgtctggagctatggagtgacagtttgggagctgatgacctttggggcagagccctatgcagggctgcgactggctgaagtaccagacctgctggagaagggggaacggttggcacagccccagatctgtactattgatgtctacatggtcatggtcaagtgttggatgattgatgagaacatccgcccaacctttaaagaactagccaatgagttcaccaggatggcccgggaccca…	TACGACGTACCAGATTACGCTATGgtgctactgaagtcccccagt	GTTGGGGGCGTTGACTCCGACttatgttctctgggcattagc	No
396763	FLT1	atggtcggctgctgggacaccggggtcctgctgtgcgcgctgctcggcggtctgcttctcacaggatctagttcaggttcaaaattaaaaggtcctgagctgagtttaaaaggcacccagcacgtgatgcaagcaggccagacgctgtatctcaaatgcagaggggaagcagcccattcgtggtctctgcccgcctcggtgaggaaggacagccggaggctcagcataacgaagtccacctgtggaaggagcgacaagcagttctgcagcactttgaccttgaacgcagctcaggcaaaccacaccggcttctacagctgcaaatatctagccacacctccttcaaagaagaagagagcagaatccacaatctacatatttattaatgatacaggtaga…	4014	gtggtccaggcatctgcctttggcattaagaaatcacccacgtgccggacggtagctgtaaaaatgctgaaagagggcgccaccgccagcgagtacaaagccctgatgactgagctcaagatcttgacccacatcggccaccatctgaatgtcgtcaacctgctgggagcctgcacgaagcaaggagggcctctgatggtgatcgttgaatactgcaaatatggaaatttatccaactacctcaagagcaaacgcgccttattcttcatcaacaaggatgcagctttacacgtggagcctaagaaagaaaaaatggagccagacccggagccgggcaagaaacagagactagacagtgtcaccagcagcgagagcttcgcgagctccgggtttcaggaa…	TACGACGTACCAGATTACGCTATGgtggtccaggcatctgccttt	GTTGGGGGCGTTGACTCCGACttagacgggagggctggagta	No
100521718	MAPK8IP3	atgatggagatccagatggacgagggcggcggcgtggtcgtgtaccaggatgactactgctccggctcggtgatgtcggagcgggtgtcgggcctggcgggctccatctaccgcgagttcgagcgcctcatccactgctatgacgaggaggtggtcaaagagcttatgccgctcgtggtcaacgtgctcgagaacctggactccgtgctcagcgagaaccaggagcacgaggtggagctggagctactgcgcgaggacaacgaacagctgctcacccagtacgagcgggagaaggctctgcgcaagcaggccgaagagaaattcatcgagttcgaagatgccttggagcaggagaagaaggagctccaagtccaggtggagcactatgagtttcagacc…	4008	ggtgcagacggcgtgctggccggcatcaccctggtgggctgtgccacccgctgcaacgtgccacgcagcgcctgctcctcccgcggagacacgccagtgctggataagggccagggggaggtggctgttgtcgccaacgggaaagtcaacccatctcagtccatggaggaggccacggaggccacggaggtgccagactctgggcccagcgaggcagatgcaggcgccgtgcggcctgggcccctcacggagcacgtcttcaccgacccggcccccaccccgccccccagcgcccagcctgacagtgaaaacgggccggaggccgacgtgagtggcatgcagcccgagccggagcccagcggggaccccacaggggccaccagcagtgctgcacccacc…	TACGACGTACCAGATTACGCTATGggtgcagacggcgtgctggcc	GTTGGGGGCGTTGACTCCGACtcactcgggcgtgtaggacac	No
100520187	SOS1	atgcaggcgcagcagctgccgtacgagtttttcagcgaggagaacgcgcccaagtggcgggggctgctggttcctgcgctgaaaaaggttcaggggcaagttcatcctactcttgagtctagtgatgatgctcttcagtatgttgaagaattaattttgcaattattaaatatgctgtgccaagctcagccccgaagtgcttcagatgtagaggaacgagttcaaaaaagtttccctcatccaattgataagtgggcaatagctgatgcccagtcggctattgaaaagaggaagcgaagaaaccctttatctctcccagtagaaaaaattcatcctttgttaaaggaggtcctaggttataaaattgaccaccaggtttctgtttacatagtagcagta…	4002	tttgagaaatgtattgtagaaactgaaaacttagaagaaagggtagctgtggtgagtcgaataattgagattctgcaagtctttcaagagctgaacaatttcaatggtgtacttgaggttgtcagtgctatgaactcatcacctgtttacagactagaccacaccttcgagcaaataccaagtcgccaaaagaaaattttagaagaagctcatgaactaagtgaagatcactataagaaatatttggcaaaactcaggtctattaatccaccatgtgtgcctttctttggaatttatctaactaatatcttgaaaacagaagaaggcaaccctgaggtcctaaaaaggcatggaaaagagcttataaactttagcaaaaggaggaaagtggcagaaata…	TACGACGTACCAGATTACGCTATGtttgagaaatgtattgta	GTTGGGGGCGTTGACTCCGACtcaggaagaatgggcgttctc	No
100156602	SOS2	atgcagcaggcgccgcagccctacgagttcttcagcgaagagaacagtccgaaatggcggggactcttagtctcggccctgcggaaggttcaggaacaagtacatcccaatctctcagcaaatgaagagtctctctattatattgaagagctgatttttcagctgcttaataaattatgcctggcccaaccaaggactgttcaagatgtggaggaacgagttcagaagacttttcctcatccaattgataaatgggctattgctgatgcacagtctgccatagagaaacgaaaacgaagaaatcctctcttgctgcctgtggataaaatccatccttcattgaaggaagttttagggtacaaggtggactaccatgtatccctgtatattgtggctgta…	3999	gaaaagtgcattgtggaagcagaaaattttgaggaacgggtggcagtactgagtagaattatagaaattctgcaagtttttcaagatttgaataatttcaatggtgtattggagatcgtcagtgcagtaaattcagtgtcagtttatagactagatcatacctttgaggcattgcaggaaagaaaaaggaaaattttggatgaagctgtggaattaagtcaagatcattttaaaaaatatctagtgaaacttaagtcaatcaatccaccttgtgtgcctttttttggaatatatttaacaaatattctgaagactgaagaagggaataatgattttttaaaaaagaaagggaaagatttaatcaatttcagtaagaggaggaaagtagctgaaattact…	TACGACGTACCAGATTACGCTATGgaaaagtgcattgtggaa	GTTGGGGGCGTTGACTCCGACtcattgaggagtttctgcatt	No
100512009	PARD3	atgaaagtgaccgtgtgcttcgggaggacccgggtggtcgtgccgtgcggggacggccacatgaaagttttcagcctcatccagcaagcggtgacccgctaccggaaggcgatcgccaaggatccaaactactggatacaagtgcaccgcctggaacatggggatggaggaattctcgatcttgacgacatcctctgtgatgtggcagatgacaaagacaggctggtagcggtgtttgacgagcaagacccccatcatggaggtgatggcaccagtgccagctccacgggcacccagagtccggagatatttggcagtgagcttggccccaacaatgtttcagccttccagccttaccaagcaacaagtgagattgaggtcaccccttctgtccttcgt…	3966	cagatagctgacgagactaaactcaatacagtggatgaccagaaagcaggttcccccagcagagatgtggggccttccttgggtctgaagaagtcgagctctttagagagtctgcagacagcagtcgctgaggtgactttgaatggggacattccctttcatcgcccacggccgcggataatccgaggaagaggatgcaatgagagcttcagagctgccattgacaagtcctatgataaacctgccgtagatgatgatgacgaaggcatggagacattggaagaagacacagaagaaagttcaagatcaggaagagagtctgtatccacagccagcgaccagccttcccactctctggagagacagatgaatggaaaccaagagagaggtgataagacc…	TACGACGTACCAGATTACGCTATGcagatagctgacgagact	GTTGGGGGCGTTGACTCCGACtcaggaatagaagggtctccc	No
110260578	ITGA7	atggcgggcgccgcctccaccactagggcgctggggcaggagttggggggaaggggagagcgctggcgggggcggcgccggagctggggtggggctgggcggggaggggagatcaaggtcagtaccgacccgcagatagccttctgggcatccctctgcgactctgggcggcttctacctgccgcgggaccgagggggcggggcgagggcgggacgggggcggtacccgtgggagcggaggcgggaccccgagtggacagagggctacggctgccgcagactagcgagacttggagaccagagatccgcctcgggagacctggggttcagggcgcgagcgtatttctttgcgctccccgggagcgcgcgcgagggtcgccccatggccgggactccggg…	3930	aagatctgccagagtaatctgcagctggtccacgcccgtttctgtgcccgcgtcagcgacacggagtttcagcctctgcccatggatgcggatgggnagacagccctgttcgcgctgagtgggcagccagtcatcggcctggagctgaaggtcaccaatctgccctcgaacccagcccagccacaggctgacggggatgacgcccacgaagcccagctcctggtcaccctccccgcctctctgcactactcaggagtccgggccctggactctgcggagaagccgctgtgcctgtccaatgagaatgcctcccacgtcgagtgtgagctggggaaccccatgaagaggggtgcccaggtcactttctacctcatccttagcacctcggggatcaccatt…	TACGACGTACCAGATTACGCTATGaagatctgccagagtaatctg	GTTGGGGGCGTTGACTCCGACctaggcagtgcctggcacagg	No
100525789	ERBB4	atgaagctggcgacaggactgtggggctggatgagccttctcgtggcggcggggaccgtccagcccagcgcttctcagtcagtgtgcgcaggaacagagaataagctgagctctctctctgacctggagcagcagtaccgagccttgcgaaaatactatgagaactgtgaggtagtcatgggcaacctggagataaccagcattgagcacaaccgggacctctcctttcttcggtctatacgagaagtcacaggctatgtgttggtggctcttaatcagtttcgctacctgcctctggagaatttacgcattattcgtgggacaaaactttatgaagatcgatatgccttggcaatattcttaaactacaggaaagatggaaactttggacttcaagaa…	3927	gaacacaaagataacattggatcacaactgttgcttaattggtgtgtccagatagcaaagggaatgatgtacctggaagaaagacggcttgttcatcgggatttagcagcccgtaatgtcttagtgaaatctccaaaccatgtgaaaatcacagattttggactagccaggctcttggaaggagatgaaaaagagtataatgctgatggaggaaagatgccaattaaatggatggctctggagtgtatacactataggaaattcacccatcagagtgacgtttggagctatggagtcactatatgggaactgatgaccttcggaggaaaaccctacgatggcattccaacgagagaaatccctgatttattagagaaaggagaacgtttgccccagcct…	TACGACGTACCAGATTACGCTATGgaacacaaagataacattgga	GTTGGGGGCGTTGACTCCGACttacaccacagtattccggtg	No
100520350	ITGA11	atgggggcaggagagatctggagaggcgttgaggccgaagcctgccgcctgcccaggtggcagaggggccgagactggatcgcagccagagcccagcggtgtccgggcgcccctccccgccgctcgggccctcccacttcctctgaaggagccgcggctgtcagggagccgggcgccgagcgcagtgcaggctccgggcgccgcgcagaggaggctgccgctctggctcgccgccccccgctgccgctccgcaaccaggtccccgcagccgcgccgcgggccatggacctgcccaggggcctcctggtggcctgggccctcagcttgtggccaggattcacagacaccttcaacatggacaccaagaagccccgagtcatccccgggtccagggccgcc…	3921	cgatacaccaacagggccgccctgctctcctctggccaggagcattgtgaccggatcaacttccatgtgctggacacggctgactacgtgaagccagtgaccttctcagtcgagtattccctggtggaccccgactacggccccatgctggacgacggctggcccacgaccctcagagtctcggtgcccttctggaatggctgcaatgaggatgagcactgtgtccctgacctcctgctggatgcccgcagtgacctgcccacagccatggagtactgccagagggtgctgcggaagcccgcccaggactgctctgcttacacactgtcctttgacaccacggttttcatcatagagagcacgaggcggcgcgtggccgtggaggccctgctggagaac…	TACGACGTACCAGATTACGCTATGcgatacaccaacagggccgcc	GTTGGGGGCGTTGACTCCGACtcactcagggggcctccgggg	No
100152497	PLCG1	atggcgggcgccgcgtccccctgcgccaatggctgcgggccgggcgcaccctcggacgccgaggtgttgcacctctgccgcagcctcgaggtgggcaccgtcatgactttgttctactccaagaagtcgcagcggcccgaacggaagaccttccaggtcaagctggagacgcggcagatcacgtggagccgtggcgccgacaagatcgagggggccattgacattcgcgaaatcaaggagatccgcccagggaagacctcccgggactttgatcgataccaagaggatcctgcttttcgaccagaccagtcacactgctttgtcatcctgtatggaatggaattccgcctgaagaccctgagtctgcaggctacctctgaggacgaagtgaacatgtgg…	3876	aagtgtgccgtcaaagcgctcttcgactacaaggcccagagagatgacgagctgaccttcaccaagagcgccatcatccagaacgtggagaagcaggagggaggctggtggcggggggactatggtgggaagaagcagctgtggtttccgtccaactacgtggaagagatggtcagccctgcggccctggagcccgagagggagcacttggacgagaacagccccctgggggacttgctgcggggggtcttggatgtgccagcctgtcagatagccatccgtcctgagggcaagaacaacaggctcttcgtcttctccatcagcatggcgtcggtggcacattggtccttggatgtggctgctgactcacaggaggagctgcaggactgggtgaaaaag…	TACGACGTACCAGATTACGCTATGaagtgtgccgtcaaagcg	GTTGGGGGCGTTGACTCCGACctagaggcggttgtctccatt	No
100515047	MAGI2	atgtccaaaagcttgaaaaagaaaagccattggactagcaaagtccatgagagtgtcattggcaggaaccccgagggccagctgggctttgaattgaaggggggtgccgagaatggacagttcccctacctgggagaggtgaagcccggcaaggtggcctatgagagcggcagcaagttggtgtcggaggaactgcttctggaagtgaacgagacccccgtggcggggctcaccatcagggatgtgctggccgtgatcaaacactgcaaggaccccctccggctcaagtgtgtcaagcaaggaggaattgttgataaggatcttcgtcactacctcaacttacgatttcagaagggttctgtggaccacgaacttcagcaaatcattcgtgacaacctc…	3849	gagctctacgagaaatctagagccatttatgaaagtaggcaacaagtgccaccaaggaccagttttcgaatggattcctctggtccagattataaggagctggatgttcaccttcgcaggatggagtctggattcggcttcaggattctcgggggagatgagcctggacagcctattttgattggcgccgtcatcgccatgggctcggctgacagagacggccgcctacacccaggagacgagctcgtctatgtggatgggattccagtggctggcaagacccaccgctatgtcattgaccttatgcaccatgcagcccggaacgggcaggtcaacctcactgtgagaagaaaggtgctatgtggaggggagccctgcccagagaatgggaggagtcca…	TACGACGTACCAGATTACGCTATGgagctctacgagaaatctaga	GTTGGGGGCGTTGACTCCGACtcaagacccatactctgggac	No
100522631	PTPRC	atgaccatggatttgtggcttaaacttttggcatttggcttcgcctttctggacaccgcaatgtttgttacaggacaagccacttctcccactcaaggaacgaacatgacagaggagtcctctgctgtgcctccacgtgaccccttacttgctcgcaccactgcatcctcactcgcaagcatctctgatcgagaaaacgactcctcagaggccaagcctccttctagtgcaggcactgccacagtggaagtttccccgggccctgaggataaccatagcactactgatgggacaggtgctccaggaatgaagaccacccccctcaccttgcctgcagacacagctacttcaaccgtagctatccccaaccctgcacacagcagcagccctgctgcctca…	3834	ggaagagcagtgactcacattcagtttaccagctggccggaccacggggtccctgaagaccctcacctgctcctcaagctgcgcaggagagtgaatgcgttcagcaacttcttcagcggccccatcgtggtgcactgcagtgctggcgttggacgcacaggcacctacattgggattgatgccatgctggaaggcctggaggcagagaacaaggtggatgtctatggctatgttgtcaagctgaggcgacagaggtgcctgatggttcaggtggaggcacagtacatcttgatccatcaggccctggtggaatacaatcagtttggagaaacagaagtgagcttgtctgagttacacccatacctgtctaacctgaagaaaagagacccacccagtgaa…	TACGACGTACCAGATTACGCTATGggaagagcagtgactcac	GTTGGGGGCGTTGACTCCGACctatgcactttgagttaaagc	No
397459	ITGAM	atgttctggaggcaggtcctaggtctagtccttgcctttcctggggttttggccgactctagaagcaggtgggcaaacaaagacacctttgggatggcgaccttgatggttggggtggggaagccagggaggcagggagggaggccaggctgtgtgcagccccgggggaggacggtccagcagggctgtgggctccctgagcctccgccctcttcctctgaatatctgacagactttgtgcctcctacttctctttttagggtccttcctgcgtttggtggcttccttgaagtggctcagtgggcgcctgcagcctcacggttcctgctccctccagccatgactcacagaatccttctgctgacagccttggccttaagtcatgggttcaacctggac…	3798	tgcctccaagttcgcaagagcacatgggaccggctgagagaaggagacacccagagcatcatcacatatgacctggctctggacccggggcgcccccatccccgggccgtctttgaggagacaaagaacaatacacgcagacagacccagacgctggggctgagccggaaatgtgagcacctgacgctgtggttaccggattgcgtggaggactcagtgacgcccattgtcctacgcctcaacttctctctggtgggaaagcctgcatcctcttttgggaacctccggccagtgctggctgttgatgctcaaagactcttcacagccttgtttcccttcgagaagaattgcggcaatgacagcatctgccaggatgacctgagcatcaccttcagtttt…	TACGACGTACCAGATTACGCTATGtgcctccaagttcgcaag	GTTGGGGGCGTTGACTCCGACttactgaggcacagcaggttc	No
100518663	PLCG2	atgagcgccatgatcagcgtggacgccctccccgagtacgagaagagtcagatcaagagggccctggagctgggcacggtcatgaccgttttcagcttccgcaagtccaccccggagcggaggaccgtccaggtgatcatggagacgcggcaggtggcctggagcaagacggcggacaagatcgagggcttcctggatatcatggaaataaaggaaatccgcccggggaagaactccaaggacttcgagcgtgcgaaagccgtccgccagaaggaagactgctgcttcaccatcttctacggcacccagttcgtcctcagcaccctcagcttggcagctgactctaaagaagatgcgatgaaatggctctctggcttgaaaatcttacaccaggaagtg…	3798	ccttccatgcctcagagaaccgtgaaagcgctgtatgactacagagccaagcaaagcgatgagctgagcttctgccgtggcgccctcatccataatgtctccaaggagccggggggctggtggaaaggagactacggaaccagaatccagcagtacttcccgtccaattacgtcgaggacatttcagccgttgatgtggaggagctggagaagcagattattgaagacaatcccttagggtctctttgcagaggaatcctggatctcaacacctataatgtggtgaaagccccccaggggaaaaaccagaagcctttcgtctttatcttggagcccaagaagcagggcgacccgccggtggagtttgccacggacagggtggaggagctctttgagtgg…	TACGACGTACCAGATTACGCTATGccttccatgcctcagaga	GTTGGGGGCGTTGACTCCGACctaggagtaaaacttgctgtt	No
100462718	INPPL1	atggcctccgcgtgcggggcgccgggcccggggggagcgggcccgggggccgcgctgggcagcccggcccccgcctggtaccaccgcgacctgagccgggccgccgccgaggagctgctggcccgggcaggccgcgatggcagcttcctggtccgagacagcgagagcgtggcaggagccttcgcgctctgcgtcctgtatcagaagcacgtgcacacgtatcggattctacctgatggagaagacttcctggctgtgcagacctcgcagggcgtgcctgtgcgccgcttccagaccctgggggagctcatcggcctgtacgcccaacccaaccagggcctggtgtgcgccctgctgctgcctgtggagcgggagcgggagctggaccctccggatgag…	3795	gccagccgcactaagttcttcattgagttctactccacctgcctggaggagtacaagaagagcttcgaaaatgacgcccagagcagcgacaacgtcaacttccttaaggtgcagtggtcctcacgccagctgcccacgctcaagcccattctggccgacattgagtacctgcaggaccagcacctcctgctcacagtcaagtccatggacggctacgaatcctacggagagtgcgtggtggcgctcaagtccatgattggcagcacggcccagcagttcctgaccttcctgtcccaccgcggcgaggagacgggcaacatccgaggctccatgaaggtgcgggtgcccaccgagcgcctgggcacccgtgagcgactctacgagtggatcagcatcgat…	TACGACGTACCAGATTACGCTATGgccagccgcactaagttc	GTTGGGGGCGTTGACTCCGACtcacttgctgagctgcagcgt	No
100155970	ADCY5	atgtccagctccaaaagcgtaagccccccgggctacgcggcgcagacagctacggcgccggcgtcccggggaggcgcggaacaccgctccgcgtggggcgaggccgactcccgagccaatggctacccccacgccccggggggttcggcccgcggctccaccaagaaacccggggggtcggtgaccccgcagaagcagcagcgcctggccagccgctggcgcagggacgacgacgacgatcccccgctgagtggcgacgaccctctggctgggggcttcggcttcagcttccgctccaagtcggcttggcaggagcgcggtggcgacgactgcggtcgcggcagcaggcggcagcggcggggcgcggccggcgggggcagcacccgggcgccccctgcg…	3780	gcctatgtggcatgtgcctcgctcgtcttcctcttcatctgctttgtccagatcaccattgtgccccactccgtgttcatgtggagcttctacttgacgtgtttcctgctgctgaccttggcggtgtttgtgtctatgatctactcctgcatgaagcttttcccggccccgctgcagaccctctccaggaagatcgtgcggtccaagatgaacagcaccctggtgggcgtgttcgccatcaccctggtgttcctgtcggcttttgtgaacatgttcacgtgcaactccaaggacctattcagctgcctggcggaggagcacaacgtcagcaccagccagatcaacgcgtgccacgtggtggagtcagccttcaactacagcctgggtgatgagcagggc…	TACGACGTACCAGATTACGCTATGgcctatgtggcatgtgcc	GTTGGGGGCGTTGACTCCGACctaactgggcgggggccctcc	No
100524447	TBC1D1	atggaacccataacattcacagcgaggaagcatccgtttcctaatgaggcctcggtgggcttcagcctccagctggtgggctccttgcgcgtgcactccctaaccaccatgcccatgctgccttgggtcgtggccgaggtgcgaaggctcagcgggcagtcctccaagaaggagcctggtaccaagcaagtccgcctttgtgtttcaccctctggactgagatgtgagcctgagccaggaaaaagtcaacagtgggatccactgatctgttccagcatcttcgagtgtaagcctcagcgtgtccacaagctgattcataacagccatgacccgagttattttgcttgtctcattaaagacgatgcagccaatcagcagagtatctgctatgtgttcaaa…	3780	gccaccccacagaaagcctgtgattcctctggcagatacgaagattattcagacctgggagagcttcccccacgatctcctctagagccagtttgtgaagatgggccctttggccctgtcccagaggaaaagaaaaggacatctcgtgagcttcgagagctgtggcaaaaggccattctacaacagatactgctgctaaggatggagaaggaaaatcagaagctgcaagcctctgagaatgatctgctgaacaagcgcctaaagcttgattatgaagaaatcactccttgtcttaaagaagtaactacagtgtgggaaaagatgcttagcactccaggaagatcaaaaattaagtttgacatggaaaaaatgcactcggctgttgggcaaggtgtgcca…	TACGACGTACCAGATTACGCTATGgccaccccacagaaagcctgt	GTTGGGGGCGTTGACTCCGACtcagtcgcctgcgggccccgg	No
100520932	MAGI1	atgcaaaatgctggcatagtccacgcggagaacgaggaagaggatgacgttcctgaaatgaacagtagctttacagccgattccggtgaccaagaagaccacactctccaagaaacgtcactccctcctgtgaatagtagcatcaccgctgctcccatcacggacccttctcagaagttccctcaatacctacctcttactgcagaggataatttaggtcctctacctgaaaactgggagatggcctataccgaaaatggcgaagtctattttatagaccataacacaaaaacaacatcttggttagaccctcggtgcctgaacaagcagcagaagccactggaagagtgtgaagatgatgaagaagggatccataccgaggagctggacagtgaacta…	3777	agtgcagtggtccagccctacgacgtggagatccggcgcggggagaacgagggcttcggcttcgtcatcgtgtcgtcggtgagcaggcccgaggcaggcacgactttcgcaggcaatgcatgtgtggctatgcctcacaaaataggtcggattattgaggggagcccagctgaccgatgtggcaagctgaaagtaggagaccggatcctggcagtaaatggatgttccatcaccaacaagtcccattctgacattgtcaacctaatcaaggaagcaggaaatacggttaccctccgcatcattcccggggatgagtcttcgaatgccactttgctgaccaacgcagagaagattgccaccatcactaccacacacaccccttctcagcagggggctcag…	TACGACGTACCAGATTACGCTATGagtgcagtggtccagccctac	GTTGGGGGCGTTGACTCCGACtcagatactgaggtcggtgct	No
100157221	RASGRF1	atgcagaaggggatccggctgaacgatggccacgtcgcgtccctgggactgctggcacgcaaggacggcacgcgcaaaggctacctaagcaagcggagttcggacaacacaaaatggcaaaccaagtggttcgcgctgctgcagaacctgctcttctacttcgagagcgactcgagctcgcggccatcggggctctacctgctggagggctgcgtctgcgaccgggcgccctcccccaagcctacgctctcagccaaggagccactggagaaacagcattacttcaccgtgaacttcagccatgagaaccagaaagccttggagctgaggacagaggacgccaaggattgcgacgaatgggtggcggccattgctcacgccagctaccggaccctggcc…	3774	ctcagctgcaactccaacggctacaccagcatgtactcggccatgtcgcctttcagcaaggccaccctggacaccagcaagctctacgtgtccagcagctttgccagcaagattccagatgagggcgatacgaccgctgagaagcctgaagaaccctcagctctcagaaagcagagctcagaaatctccatgagggaagagtcagataacgaccaaaaccagagtgacgatggtgacgccgagacttcaccaaccaagtctccgaccacaccaaaatcggtcaaaagcaaaaactcctcagagttcccgctcttttcctacaataatggagtcgtcatgacctcctgtcgcgagttggacaataaccgcagtgccctgtcagcagcgtccgcctttgcc…	TACGACGTACCAGATTACGCTATGctcagctgcaactccaacggc	GTTGGGGGCGTTGACTCCGACtcaggtggggagttttggttc	No
100516641	ERBB2	atggagctggcggcctggtgccgctgggggctcctcctcgccctcctgccccccggagccgcgagcacccaagtgtgcaccggcacagacatgaagctgcagctgccagccagtcctgagacccacctggacatgctccgccacctctaccagggctgtcaggtggtacagggtaacctggagctcacctacctgccggctaatgccaacctcttcttcttgcaggagatccaggaggtgcagggctacgtgcttatcgctcacaaccgagtgagtcgggtcccgctgcagaggctgcgaatcgtgcgaggtacccagctctttgaagacagatatgccctggctgtgctggacaatggagaccttctggaaagtgccacccctgctgcgggtgctgcc…	3768	gaaaacacgtcccccaaagccaacaaagaaatcttggacgaagcatatgtgatggctggtgtaggctccccgtatgtgtcccgcctcctgggcatctgcctgacatccacggtgcagctggtgacacagcttatgccctatggctgcctcctagaccacgtccgagaacaccgcgggcgcctgggctcccaggacctgctgaactggtgtgtgcagattgccaagggcatgagctacttggaggacgtgcggcttgtgcacagggacctggctgcccgcaacgtgctggtcaagagtcccaaccatgtcaagattacggacttcgggctggctcggctgctggacattgacgagacggagtaccatgcggatgggggcaaggtgcccatcaagtggatg…	TACGACGTACCAGATTACGCTATGgaaaacacgtcccccaaagcc	GTTGGGGGCGTTGACTCCGACtcatactggcacatccagacc	No
100622999	ADCY8	atggagctctcggatgtgcgctgccttagcggcagcgaggaactctacaccatccacccgacgcccccggccggcgacggcgggagcggctctcggccgcagcggctgctgtggcagacggcggtgcggcacatcaccgagcagcgcttcatccacgggcaccggggcagcggcggcagcggcagcggaggctcgggcaaagcctcggaccctgccggcggcggccccaaccaccacgcgtcgcagctgtccggcggcgactcggcgttgcccctctactcgctgggccccagggagagagcgcacagcaccggcggcaccaaagtcttcccggaacgcagcggcagcggcagcggcagcggcggcgggggcgacctgggcttcctgcacctggactgc…	3753	tcggcgctggtcctcatcaccacggcagaggattataagtgtttgcccctggtcctccggaaaacctgctgttggattaacgagacctatttggccaggaacgtcatcatctttgcttccatcctgattaatttcctgggcgccatcctaaatatcctgtggtgtgattttgacaagtcgatacccttgaagaacctgactttcaattcctcagctgtgtttacagatatctgctcctacccagagtacttcgtcttcacgggggtgttggccatggtgacctgtgcagttttcctccgactgaactccgtcctgaagctggctgtgctgctgatcatgattgctatctatgccttgctgaccgagaccatctatgcagggctctttctgcgctatgac…	TACGACGTACCAGATTACGCTATGtcggcgctggtcctcatc	GTTGGGGGCGTTGACTCCGACttatggcagctcggacttgtc	No
100512686	IRS1	atggcgagccctcccgagacggatggcttctcggacgtgcgcaaggtgggctacctgcgcaaacccaagagcatgcacaagcgctttttcgtgctgcgggcggccagcgaggctgggggccccgcgcgcctcgagtactacgagaacgagaagaagtggcggcacaagtcgagcgcccccaaacgctcgatccccctggagagctgcttcaacatcaacaagcgggcggattccaagaacaagcacctggtggccctctacacccgggacgagcactttgccatcgcggcggacagcgaggccgaacaggacagctggtaccaggccctcctgcagctgcacaaccgtgccaagggccaccacgacggggccgcaggccctggggcgggaggcggtggg…	3726	accagcagcccttccgactgctactatggccccgaagatccccagcacaagccagtcctctcctactactcgttgccaaggtccttcaagcacacgcagcgccccggggagctggaggagagcgccaggcaccagcacctccgcctttcctccagctccggtcggcttctctatgctgcggcagcagaagattcgtcgtcatccaccagcagcgacagcctgggcgggggatactgtggggctaggcccgagcccggcctcccgcatctccatcatcaggtcctgcagccccatctgcctcgaaaggtggacacagcagcccagaccaacaaccgcctggctcggcccacgaggctgtccctgggggatcccaaggccagcaccttacctcgggcccga…	TACGACGTACCAGATTACGCTATGaccagcagcccttccgactgc	GTTGGGGGCGTTGACTCCGACctactgacggtcctctggctg	No
100515363	RASGRF2	atgcagaagagcgtgcgttacaatgaggggcacgccctgtacctggcctttctggcccgcaaagagggcaccaagcgcggtttcctgagcaagaaggcagccgaggcgagccgctggcacgaaaagtggttcgccctctaccagaatgtgctgttctactttgagggcgagcagagcggccgcccggccggcatgtacctcctggaaggctgcagctgcgagcgggcactcgcgccgcccagggccggaaccgggccgggcggcgcccgggacgcgctggacaagcagtattacttcactgttcttttcggccacgaaggtcagaaaccactagagctgcgctgtgaggaggagcaggacggtaaagagtggatggaggccattcaccaagctagttat…	3723	gccagaaagctgtccttgacttctcccttgaactcaaggataggagcattggacctgaccacctcctctgcgtccagcagccctaccaccacccacagccctgccgggtccccaccaccgcacactggtaaagtaccgctggatcttagcagaggcctttcttctccagaacaaagcccgggagctgtggaagagcatgtagataaccctcgcgtggatctgtgtaacaagctgaaacgaagtattcaaagagcagcagtcctagagtctggaccagtggaccgagcaggagtggaaagctccccagcgaccgatgccacagaactttcaccttgccggtcaccctcgactcctcggcacctccgctaccgccagcctggaggacagacggctgacaac…	TACGACGTACCAGATTACGCTATGgccagaaagctgtccttgact	GTTGGGGGCGTTGACTCCGACtcaagcagggagccgaggttc	No
100518275	MECOM	atgagatccaaaggcagggcaaggaaactggccacaagtaatgagtgtgtatatggcagctaccctgaaattcctgtggaagaaatgccagatgcagatggagtaaccagcactctctccctcaatattcaagagccatgctctccagccacatccagcgaagcattcactccgaaggagggctctccttacaaagcccccatctacatccctgatgatatccccatccctgctgagtttgagcttcgagagtcaaatatgcctggagcagggcttggaatatggaccaaaaggaaaattgaagcaggtgaaaaatttgggccttatgtgggagagcagaggtcaaacctgaaagatcccagctatggatgggagatcttagatgagttttgcaatgtg…	3723	ccctttgatctcaccactaagcgcaaggacgagaagcccttgacccccgtaccctccaagcctccagcgacgccggccacaagccaagaccagcccctggatctaagtatgggcagtaggagtagagccagtgggaccaagcccaccgagcctcgtaaaaaccacgtgtttggggaaaagaaaggaggcaacgtggaaccaaggccagcgtctgatggttccttacagcatgctagacccactcctttctttatggaccctatttacagagtagagaaaagaaaactaactgacccacttgaagctttaaaagagaaatacttgagaccttctccaggattcttatttcacccacaattccaactgcctgatcagagaacttggatgtcagctattgaa…	TACGACGTACCAGATTACGCTATGccctttgatctcaccactaag	GTTGGGGGCGTTGACTCCGACtcatacgtggcttatggactg	No
100525148	PLCB3	atggcgggcgccaggcccggcgtccacgcgctgcagctggagccgcccaccgtcgtggagaccctgcggcgcgggagtaagttcatcaaatgggacgaggaggcctccagtcggaacctggtgaccctgcgcgtggactccaatggatttttcctttactggacaggacccaatatggaagtagacacactggacataagttccatcagggacacgaggacaggccgttacgcccgcctgcccaaggaccccaagatccgggaggtgttgggctttgggggccccgaggcccggctggaggagaagctgatgacggtggtggctgggccagacccagtgaacaccacattcttgaacttcatggccgtgcaggatgacacagccaaggtctggtctgag…	3708	gtgatctcggggcagttcctgtccgacaggaaggtgggcatctacgtggaggtggatatgttcggcctccccgttgacacccggcgcaagtaccgcacgcggacttctcaggggaactcgttcaaccccgtgtgggacgaggagcccttcgatttccccaaggtggtgctacccacactggcttctctgcgcatcgcggcctttgaggagggcggcaagttcgtgggccaccggatcctgcctgtctctgccattcgctcagggtaccactacatctgcctgcggaacgaggccaaccagccactgtgcctgccagccctgctcatctacactgaggcctccgactacatccccgacgaccaccaggactacgcagaggccctgatcaaccccatcaag…	TACGACGTACCAGATTACGCTATGgtgatctcggggcagttc	GTTGGGGGCGTTGACTCCGACtcagagcttcgtattctcctc	No
397525	CFH	atgagatgtccagcaaagtttgtgtggctaatattgtggactgtttgtgttgcagaagactgtagagaacctcctccaagaaaagaaacagaaattgtatcaggttcctggactgaacaaacatatccagaaggcactcaggctacatacaaatgccgccctggatacagaacacttgggagtattgttatggtgtgcaaggatggaaaatgggtgtctcttcatccgtccaggatatgtcggaaaaagccctgtggacatcctggagacacatcctttggttctttccatcttgcagtaggaactcagtttgaatacggtgccaaggttgtttacacatgcgatgaggggtatcagatgctgggtgagattaattttcgtgaatgtgatacaaacgga…	3705	aagtggacccaacttcctcagtgctttgcaacagataaactcaagaagtgtaaagcctcaaaaatatttgcatctgagggaaacctgttagataagaccgaatttgaccataacaccaaccaaagttacaaatgtcggggaaaatcagaaagcaaatactcagtctgtataaatggagtatgggatcccagagtaagctgcaaagaagaagtattgaattcatgcccacctccacctcagattcctaatgctcaagatatgacaactacagtgaattataaggatggagaaaaaatatctattctctgtcaagaaaactatataattcaagatggagaagaaattgtgtgcaaagatggaagatggcagtcagtcccacgctgtgttgaaaaaattcca…	TACGACGTACCAGATTACGCTATGaagtggacccaacttcct	GTTGGGGGCGTTGACTCCGACttatccacacgtaggataggc	No
100156773	JAG1	atgcggtccccacggacgcgcggccggcccgggcgccccctgagcctcctgctcgccttgctctgcgccctgcgagccaaggtgtgctgggcctccggtcagttcgagttggagatcctgtccatgcagaacgtgaatggggagctgcagaacgggaactgctgcggcggcgcccggaacccaggggaccgcaagtgctcccgcgacgagtgtgacacgtacttcaaagtgtgcctcaaggagtaccagtggcgcgttacggccggggggccctgcagcttcggctcggggtccacgcctgtcatcgggggcaacaacttcaacctcaaggccagtcgcggcaacgaacgcaaccgcatcgtgctgcctttcagtttcgcctggccgaggtcctacact…	3657	tgctatgatgagggagacactttcaagtgcatgtgtcctggaggctgggaaggaacgacctgtaacatagcccgaaacagtagctgcctgcccaacccctgccacaacgggggcacctgtgtggtcaacggcgagtccttcacgtgtgtctgcaaagaaggctgggaggggcccatctgtactcagaataccaatgactgcagtcctcatccctgctacaacagcggcacctgtgtggatggggacaactggtaccgttgtgagtgcgcccctggctttgctgggcccgactgcaggataaacatcaacgaatgccagtcctcaccttgtgcctttggggcgacctgtgtggatgagatcaatgggtaccggtgtgtctgccctccagggcacagtggt…	TACGACGTACCAGATTACGCTATGtgctatgatgagggagac	GTTGGGGGCGTTGACTCCGACctatacgatgtactccatgcg	Yes
100152679	PLCB1	atggccggggctcagccgggagtgcacgctctgcaactcaagcccgtgtgcgtgtccgacagcctcaagaagggcaccaaattcgtcaagtgggatgatgactccactattgtcactccaattattttgaggactgaccctcagggatttttcttttactggaccgatcaaaacaaggagaccgagctgttagatctcagccttgtcaaagatgccagatgcgggaaacatgccaaggctcccaaggaccccaaattacgtgaacttctggatgtggggaacatcgggcgtctggaacatcgcatgataacggtggtgtatgggcctgacttagttaacatctcccatttgaacctcgttgctttccaagaagatgtggccaaggaatggacaaatgag…	3651	tcacaaggaaatgctgtaaatcctgtctgggaagaagaacccattgtgttcaaaaaggtggttcttccttctctggcctgtttgaggatagcagtttatgaagaaggaggcaaatttattggccatcggattttgccagtacaggcaattcgaccaggttaccactacatctgtctgaggaatgagaggaaccagcctctgatgctgccagctgtctttgtctacatagaggtgaaggactatgttccagatacatatgcagatgtgattgaagctttgtcaaatccaatccgatatgtgaatctgatggagcagagagctaagcaactggctgcactgacactggaagatgaagaagaagtcaagaaagaggttgatcctggggaagcaccatcagaa…	TACGACGTACCAGATTACGCTATGtcacaaggaaatgctgta	GTTGGGGGCGTTGACTCCGACtcacagaggagtatcaaactc	No
397083	EGF	atgctgctcttccttatccttctgttgccggtagttttgaaatttagttttgtcagcctctcagcaccagcgcgctggaactgtcctgaaggctctccctcaggaaacgggaatgccacttgtgtgggtcctgcacccttcttaattttctcccatggaaacagtatctttaggattgacttggaaggaactaatcatgagcaattggtggcagatgctggaatatcagtgctcatggacttccattacaatgaggaaagaatctattgggtcgatctagaaagacaacttttgcaaagagtttttctgaatgggacaaggcaagagaaagtatgcaatctagagaaaaatgtttcaggaatggcaataaattggatcaatgaagaacttatttggtca…	3645	aaaaatagggtacgtctccgaggcagcatgctgaagccctcatcactggttgtagttcatccattggcaaaaccaggaacaaatccctgcttacaccaaaatggaggctgtgaacatatctgcaaagagagttttggaactgctcagtgtttgtgtcatgaaggttttctgaaagccccagatggaaaaatgtgtctggctctgaatggccaagagatattggcaggtcgtgggaaagatctgagtgatggagtaatgccagtggacaccttacccagaagcagagagcttgaagataaccttacagaatctcaacacattctagtggctgaaatcatggtttcagatgacgaggactgcggcgctgcgggatgcagtgcgcaggcgcggtgtgttaca…	TACGACGTACCAGATTACGCTATGaaaaatagggtacgtctccga	GTTGGGGGCGTTGACTCCGACtcactgagtcagctccatttg	No
397070	EGFR	atgcgacgctcctgggcgggcggcgccgcgctcctggcgctgctggccgcgcacttccaggcgagtccggcgctggaggagaagaaagtttgccaaggtacaagtaacaagctcacccagctgggcactttcgaagaccactttctgagcctccagaggatgttcaataactgcgaggtggtccttgggaacttggagatcacctacatgcagaacagctacaacctgtctttcctaaagaccattcaggaggtcgccggctacgtgctcatcgccctcaacaccgtggagaagatccctttggaaaacctgcagatcatccgaggaaatgtactgtatgaaaacacccatgccttagccgtcttatccaactacggggccaataaaaccggcctgagg…	3630	gaattcaaaaaggtcaaggtgctgggctccggcgcgttcggcacggtgtacaagggcctctggatcccagaaggtgagaaggtgaaaattcctgtggctatcaaggaattaagagaagccacttctccaaaagccaacaaggaaattcttgacgaagcctacgtgatggccagtgtggacaatcctcatgtgtgccgcctcctgggcatctgcctgacctccacggtgcagctcatcacgcagctcatgcccttcggctgcctcctggactacgtccgcgagcacaaggacaacatcggctcccagcacctgctcaactggtgtgtgcagatcgcaaagggcatgaactatctggaagaccggcgcttggtgcaccgagacctggcggccaggaatgtg…	TACGACGTACCAGATTACGCTATGgaattcaaaaaggtcaaggtg	GTTGGGGGCGTTGACTCCGACtcatgccccagtaaggtcact	No
100516581	PLCB4	atggccaaaccttatgaatttaactggcagaaggaagttccttccttcttgcaagaaggagcagtttttgacagatatgaagaggaatcctttgtgtttgaacccaactgcctcttcaaagtggacgaatttggcttctttctgacctggagaagtgaaggcaaggaaggacaagtactagaatgttccctcatcaacagtgtgcgtctgggagccacaccaaaggatcccaaaattttggctgctcttgaagctgttgggaaatcagaaaatgatctggaagggcggatagtttgtgtctgcagtggtacagatctggtgaacatcagtttcacgtacatggtggctgaaaacccagaagtaactaagcaatgggttgaaggcctgcggtccatcatt…	3621	gatggggttattgcagccacttgttcagtgcaggtcatatcaggtcagttcttatcagataagaaaattggcacctatgtggaagtggatatgtatgggctgcccaccgacactatacggaaggaattccgaactcgcatggtgatgaacaacggactcaatccagtttacaatgaagaatcatttgtgtttcggaaggtgatcctccctgacctggcggtcttgagaattgcagtgtatgatgacaacaacaggctgattggccagaggattctgcccctggatggccttcaggcaggctatcgacatatctcccttcgaaatgagggaaataaacctttatcactgccaacaattttctgcaatattgttcttaaaacatatgtgcctgatggattt…	TACGACGTACCAGATTACGCTATGgatggggttattgcagcc	GTTGGGGGCGTTGACTCCGACtcagtttgcgtcctggagttt	No
397557	NOS3	atgggcaacttgaagagcgtgggccaggagcctgggcccccctgcggcctggggctggggctgggccttgggctatgcggcaagcagggcccagccaccccggcacctgagcccagccgggccccagcacccgccaccccgcacgcgccagaacacagcccagctcccaacagccccacgctgacccggcccccggaggggcccaagttccctcgtgtgaagaactgggaggtggggagcatcacctatgacaccctgtgcgcccagtcccaacaggatgggccctgcacccccagacgctgcctgggctccctggtgttgccccggaaactacagtcccggccctcccccggacccccacccgctgagcagctgctgagccaggccagggacttcatc…	3618	gcctcctgtgagactttctgcgtgggggaggatgccaaggctgccgcacgggacatcttcagccccaaacggagctggaaacgccagagataccggctgagcgcccaggtggagggcctccagctgctgccaggcctggtccatgtgcacaggcggaaaatgttccaggctacggtcctctcggtggaaaacctacaaagcagcaagtccacccgggccacgatcctggtgcgcctggacactgaaggccaggaggggctccagtaccagccgggggaccacataggcatctgcccgcccaaccggacaggtctcgtggaggcgctgctgagccgtgtggaggacccgacaccgcccaccgagtctgtgggagtggagcagctagagaagggcagccct…	TACGACGTACCAGATTACGCTATGgcctcctgtgagactttc	GTTGGGGGCGTTGACTCCGACtcaggggccaggagtgtctgg	No
100526019	INPP5D	atggtcccctgctggaaccatggcaacatcacccgctccaaggccgaggagctgctttccaggacgggcaaggacgggagcttcctcgtgcgtgccagcgagtccatctcccgggcatacgcgctctgcgtgctgtatcggaattgtgtttacacttacaggattctgcccaatgaggatgataaattcaccgttcaggcgtccgaaggcgtccccatgagattcttcaccaagctggaccagctcatcgagttttacaagaaggagaacatgggcctggtgacccacctgcagtaccctgtgccgctggaagaggaggacgcgtgcgatgagccagaggaggaaacagaaggtgtcctgtctccacccgagctgccacccagaaacatccccttatcc…	3600	agccctgtgtttgccacctttgaggcaggagtcacctcccagtttgtctccaagaacggccctgggacagtcgacagccagggacagatcgaatttctcaggtgctacgccaccctgaagaccaagtcccagaccaaattctacctggagttccactcaagctgcttggagagtttcgtcaagagtcaggaaggagaaaacgaagaaggaagcgaaggggagttggtggtgaagtttggcgagacccttcccaagctgaagcccatcatctcggaccccgagtacctgctggaccagcacatcctgatcagcattaagtcctctgacagtgacgaatcctacggcgagggctgcatcgctctacggttggaggccacagaaactcagctccccatctac…	TACGACGTACCAGATTACGCTATGagccctgtgtttgccacc	GTTGGGGGCGTTGACTCCGACtcactgcatggcggccctgct	No
100157641	PLCB2	atgtctctgctcaaccccgtcctgctgccccccaaggtgaaggcctatctgagccaaggggagcgcttcatcaaatgggatgatgaaacaacaatagcctccccggttatcctccgtgtggaccccaagggctactacttatactggacgtatcagagtaaggagatggagtttctggatatcaccagcatccgggacacccgctttgggaagtttgccaagatgcccaagagccagaagctccgagaagtcttcaacatggactttcccgacaacagcttcctgctgaagacactgactgtggtgtccggcccagacatggtggacctcaccttccataacttcgtctcctacaaggagaatgtgggcaaggcctgggctgaagatgtcctggctctg…	3585	atatctgggcagttcctgtcagaacgcagtgtgcgcacctatgtggaagtggagctgtttggcctgcctggggaccccaagaggcgctatcgcaccaagctgtcacccagtaccaactccatcaatcccgtctggaaggaggagccctttgtctttgagaagatcttgatgcccgagctggcttccctcagggtggctgtgatggaggaaggcaacaagtttcttggacatcgcatcattcctgtcaatgccttgaattctggataccaccacatgtgcctgcacagcgaaagcaacatgcccctcaccatgcctgcactctttgtcttcctggagatgaaggactatgtacctgacacctgggcagatctcacggtggccctcgccaatcccatcaag…	TACGACGTACCAGATTACGCTATGatatctgggcagttcctg	GTTGGGGGCGTTGACTCCGACtcagaggtggtgctcctgggt	Yes
100624264	LAMC2	atgcctgcgctctggctctgcggctgcctctgcttggcgctcctcctgcctgcagcccgggccaactccgggacgcaagtctgtgactgcaatgggaagtccaggcaatgcctctttgatcaggaactgcacagactgacgggaaatggattccgctgcctccactgcagtgacaacacggctggcattcactgcgagaagtgcaaggaaggattttaccgacagagagagagagaccgctgtttaccctgcaattgtaactccaaaggttctcttagcgcccgatgtgacaacgctggtcggtgcagctgtaagccaggtgtgacgggagacaggtgtgaccgctgtctgccaggcttccacaccctcacggatgctgggtgcacccaagaccagagg…	3576	cggagccgcctggatgacctcaagatgaccttggaaagggctcgggccctggacagccaacatcagaaccgactgcgtgaaactcacatgctcatcactcagatgcgcctgaggctggaggagagtgaagccgccctgcgcaacaccaacattcctccctcagagcactacgtggggccaaatggctttaaaagtctagcgcaggaggctgcgagattggcagacagccatgtcgaatcagccaacagcatggagcgactggcaagggaagcggaggagttctccaaacaagcgctctccttggtgcgcaaggctctgagtgatggaggcggcagcggccgcctggacccctcggtggcgcaagggcttgtgggaaagttggagaaaaccaagtctctg…	TACGACGTACCAGATTACGCTATGcggagccgcctggatgacctc	GTTGGGGGCGTTGACTCCGACtcagtgttgctcaagagcctg	No
397363	TYK2	atgcctctgtgccattggggagccaccacccggggccgaaagcctgatggggatggagcccagcccacagccaccacagaaggcctgaaggtgcttctccactgggctggtcctggtggtggggagccctgggtcaccttcagtgaggtcacactgactgcagaggaggtctgcatccacatcgcacacagagtcggcatcagtccactctgcctcaatctctttgccctcttcgatgcccaggcccaagtctggctgcctccaaaccacatcttggatatttctggagactcgagcctgacgctgcactttcgcatgaggttttatttccggaactggcatggcatgaatcctcaggagccagctgtgtaccgctgcgggccccccgggaccgagacc…	3555	tacgtggagcacgggcccctggacgtgtggctgcggcgggagaggggccatgtgcctctggcctggaagttggcagtggcccagcagctggcgagcgccctcagctacctggaagacaagagtctggttcatggcaacgtgtgtggccggaacatcctgctggcacggctggggcaggcagagggcaccagccccttcatcaagctgagtgaccccggtgtgggcctgaatgccctctccagagaggagcgagttgagcggatcccttggacagccccagagtgcctgtctggtggagccaacagcctgagcactgcagcagacaagtggggctttggtgccaccctcctggagatctgctttgatggcgaggcccccctgcagggccgtggcccctct…	TACGACGTACCAGATTACGCTATGtacgtggagcacgggccc	GTTGGGGGCGTTGACTCCGACtcagcagacactgaacactga	No
397483	ITGA2	atgcggccaagaccgacgagcggcgcgcggctgcggctgttgctaatgctcactcaaggcattttaaactgttgtgtggcatacaatgttggcctcccagaagcaaagatattctctggtccttcaagtgaacagtttggctatgcagtgcagcagtttataaacccaaaaggcaactggttactggttggttcaccatggagtggctttcctgagaaccgaatgggagatgtgtataaatgtcctattgatccctctaccactacatgtgaaaaactgaatttgcaaacttccacgagcatttccaatgttactgagatgaaaaccaacatgagccttggcttgacactgacaaggaacgcgggaacgggaggatttcttacctgcggtcccctgtgg…	3540	gcgaagtttagacctactgacccaaacaatcaagtggccattatatataacatcacaattgatgcagaccagtattcatcccgagtaacctccagggggttatttaaagaaaataatgaaaggtgcttgcagaagaccatgatagtaaagcaagcacagagttgttctgagcacatcatccacatacagaagccctctgatgttgtcaactctctggatctgtgtgtgaacatcagtctggaaaaccctggcaccagccctgccctcgaagcctactcggagtcagccaaggtcttcagtatccctttctataaagactgtggtgatgatggaatttgcatctctgatctagttctagatgttcagcagctaccggccactcaacaacagccattcatt…	TACGACGTACCAGATTACGCTATGgcgaagtttagacctact	GTTGGGGGCGTTGACTCCGACtcagctgttgagttctgtggt	No
100512142	ITGA1	atggccccccggcgccgcgccagcccaggggtcgctgtcgccagctgctggctcctcaccgttcttctaggcttctgcctatcattcaatgtggatgtgaaaaactcaatgactttcagtggcccggtggaggacatgtttggatatactgttcaacaatatgaaaatgaagaaggaaaatgggtgcttattggttctcctttagttggccaacccaagaacagaactggagatgtttataagtgtccagttgggagaggtgaatcattaccttgcataaagttggatctaccagttactacatcaattcccaatgtcacagaagtaaaggagaacatgacatttggatcaactttagtcaccaacccaaaaggagggtttctggcatgtgggccctta…	3534	aaagtgaatattcaaaagaaaaactgccatatggaggggaaggaaacagtatgcataaatgccaccgtatgttttgatgtgaaattgaagtccaaagaagacatggtttacgaagctgatatgcagtaccgtgttacactagattctctaaggcagatatcacggagttttttctctggaactcaagagagaaagattcaaagaaacatcacagttcgagaatcagaatgcactaagcattccttctacatgttggacaagcatgactttcgggactctgtgagaataactgtggattttaatcttactgatccagaaaatggacctgttcttgatgattctctaccaaattcagtacatgaatatattccctttgccaaagattgtggcaacaaggaa…	TACGACGTACCAGATTACGCTATGaaagtgaatattcaaaag	GTTGGGGGCGTTGACTCCGACtcacttctccattttcttctt	No
733681	ITGAL	atgaactcctgcatcatcgtgatgaggctgctgctgtccgggccttttctctttgccgccgcctggagctacaacctggacgtgcggcacgtacaacacttctccttcccactcgccggcaggcactttgggtaccgtgtcctgcaggttggaaatggggttttcgtgggagctccaggtgaggggaacagcatgggaagcctctatcagtgtcagccagacaatggacaatgcatgcaagtcacaccaagtggttccaactatacctccaagtacttgggaatgaccttggcgacagatcccacaacgaacagtcttttggcctgtgaccctgggctgtctcggacatgtgatcagaacatctatctaagtggcctgtgttacctcttccaccagggc…	3522	ctggatgggcatcggaccagaagccggggcttgttcccaggagggacccatgaactcagcgggaacacagctgtcacctcagaccagtcctgcatcagattcaagttccacatcccggtatgcgttcaagacctcatctcgccgatcaacgtctccctaaattactctctctgggaggaagaagggacatcgagggaccaaagggcgcaggacaaggacatccagcccatcctgagaccctcagcacactcagaaaccagggagatccctttcgagaagaactgtggagaggacaagaaatgtgaggcagacctgagggtggccttctcccctgaaagctccaaagtcctgcgtctgaccccgtccaccagcctcgcagtgcggctgacactgcaaaac…	TACGACGTACCAGATTACGCTATGctggatgggcatcggacc	GTTGGGGGCGTTGACTCCGACtcaggcctgggcttcagtcgc	Yes
100736655	LAMB3	atgaggctgctccttctcttgtgctttgtcttgaacagtgtcctgtgtacccagcaagcctgctcccgcggggcctgctatccacctgttggggacctgctcattgggaggacgcggtttctccgagcttcctccacctgcggactgaccaagcctgagacctactgcacccagtatgatgagtggaagatgaaatgctgcaagtgtgactccaggttgcctcacaattacaacagtcaccgagtggagaatgtgatttcgtcctcgggccccatgcgctggtggcagtcgcagaacgatgtgaaccctgtctctctgcagctggacctggacagcaaattccagcttcaagccatcacgatggattttaaggggcccatgcctgccggcctgctgatc…	3519	aagacttttctgctcccaggagacctggagaatctggatagaaacctcaatcgcctccttgttctgtatcagagcaagaaggagcagtttgaaaaaataagcactgccgatccttcaggagccttccggatgctgagcgcggcgtaccagcgctcatcccaggccactcagaaggtctcggacagctcccgcctgctgctgcggctcagggacggccgcagagaggcggaggggctggtgcagcaggtggtgcgagaagcaggcgccggtggcccccagctcgtggccctgaagctggagatggcctctttgccggatctgacatccgccatcaacaagctctgtgggggctccaggcagacgccttgcaccgcaggagcatgccccggcgagctgtgt…	TACGACGTACCAGATTACGCTATGaagacttttctgctcccagga	GTTGGGGGCGTTGACTCCGACtcacttgcaggtggcgtagta	No
492313	THBS1	atggggctggcctggggactcagtgtcctgtttctgttgcatgtgtgtggctccaaccgcattccagagtctgggggagacaacagcgtctttgacatctttgaactcaccggggctgcccgaaagggctctgggcgccgactagtgaagggtcctgacccttccagcccagctttccgcattgaggatgccaacctgatcccccctgtccctgatgacaagttccaagacctagtggatgctgtgcgagcagagaaaggtttcctcctcctggcctccctgaggcaaatgaagaagacccggggcacgctgctggccgtggagcggaaagaccattctggccaggtcttcagcgtggtctccaacggcaaggcgggcaccctggacctgagcctgacc…	3513	ccgatgtaccgctgcgagtgtaagcctggttacgcgggcaatggcatcatctgtggggaggacacggacctggacggctggcccaacgaggacctggtgtgcgtggccaatgcaacttaccactgcaaaaaggataattgccccaaccttcccaactcagggcaggaagactatgacaaggatggaatcggcgatgcctgcgatgatgacgatgacaatgataaaattccagatgacagggacaactgtccattccattacaacccagcccagtacgactatgacagagatgatgtgggagaccgctgtgacaattgcccctacaaccacaacccagaccaggccgacacagacaacaatggggaaggagacgcctgcgcggctgacattgatggggat…	TACGACGTACCAGATTACGCTATGccgatgtaccgctgcgagtgt	GTTGGGGGCGTTGACTCCGACttaggaatctctgcattcata	No
100154726	TSC1	atggcccagcaagcaaatatgggggagctgctctccatgctggactcccccgtgctgagcgtgcgtgacgatgtaacagctgtctttaaagagaacctcagttccgaccgtggtccgatgcttgtaaacaccttggtggattattacctggaaaccagctcacagcccgtgttgcacatactgactgccttgcaagagccacatgataagcacctcttggacaaaatgaatgaatacatgggcaaggccgcctctcgattacccaccctgtcattgctggggcacgtcgtgagactgcagccgtcgtggaagcataagctctcccaagcacctcttttgccttctttactaaagtgtctcaaggtggacaccgacgtcatcgtcctcaccaccggcgtc…	3504	cccagcaagtctgtggactggacccactttggaggctctcctccctcagatgaggtccgcaccctccgtaaccagttgcttttactgcacaaccagttactgtatgagcgttttaagaggcagcagcacgctctccggaacaggcggctcctgcgcaaggtgatcagggcagcggctctggaggagcacaacgctgccatgaaagaccagttgaagttacaagagaaggacatccagatatggaaggtgtgtctgcagaaagagcaagccagatacagccagctccaggagcagcgagacacggtggtcgcccagctccacagccagatcagacagctgcagcatgaccgggaggagttctacaaccagagccaggagttacagacgaagctggaggac…	TACGACGTACCAGATTACGCTATGcccagcaagtctgtggactgg	GTTGGGGGCGTTGACTCCGACtcagccttggctgtgttcgtg	No
100511507	ITGA10	atggagttccccctcatccctcacctgttcttgcccctggtgttcctgacaggtctctgctccccctttaatctggacgtgcatcacccacgcctatttccagggccacccgaggctgaatttggatatagtgtcttacaacatgttgggagtggacagcgatggatgctggtcggtgccccctgggatgggccttcaggtgatagaaggggagatgtttaccgctgccccattgggggctcccgcagtgccgcatgtgccaagggccacttgggcgactatccactgggaaattcatctcgtcctgctgtgaatatgcacctgggaatgtctctgctagagacagatggtgatgggggattcatggcttgtgctcctctctggtctcgtgcttgcggc…	3504	cgaggccaggaggcggcctgtctatctgcagccctttgcttccaagtgacgtcccgcactcctggccgctgggatcgccgattccatgtgcggttcacagcatccctggatgagtggacggctggggcacgagcagcatttgatggctctggccaaaggctgtcccctcggcggctccggctcaatgtggggaatgtcacttgtgagcagctgcacttccatgtgctggatacatcagattacctccggccagtggccttgactgtgacctttgctttggacaacaccacgaagccagggcctgtgctggatgagggctcacccacctccatacgaaagctggtccccttctcgaaggattgtggccctgacaatgaatgtgtcactgatctggtactt…	TACGACGTACCAGATTACGCTATGcgaggccaggaggcggcctgt	GTTGGGGGCGTTGACTCCGACtcattgctccactttctcttc	No
100522613	ADCY6	atgtcgtggtttagtggcctcctggtccccaaagtggatgaacggaaaacagcctggggcgagcgcaatgggcagaagcgtccgcgccgggggactcgcaccagtggcttctgcacaccccgttatatgagctgcctccaggaggcacagccgcccagcccgacccctgccgctgcccctcggtgcccctggcaggaggaggccttcatccggaggggcggcccaggcaagggcgtggagctggggctgcggngcgtggccctgggcttcgaggacccggaggcgaccgtggccggcggggcggccgaggtggcccctgatgtggcccccaggagcgggcgagcctgctggcgccggctggtgcaggtgttccagtcgaagcagttccgctcggctaag…	3501	ggcgcctacgtggcctgtgccctgttggtcttctgcttcatctgcttcatccagctcctcgtcttcccacactcagccctggtgcttgggatctatgccgggatcttcctcctgctgctggtcaccgtgttggcctgtgccgtgtactcctgtggctctctgttccctgaggccctgcggcgtctgtcgcgcagcatcgtccgctctcgggcacacagcactgcggttggcatcttttcggtcctgcttgtgttcacttccgccattgccaacatgttcacctgtaaccacacccccatacggacttgcgcagcccggatgctgaatctgacacctgctgacgtcaccccctgccacctacagcagctcaattactctctgggcctggatgctcccctg…	TACGACGTACCAGATTACGCTATGggcgcctacgtggcctgt	GTTGGGGGCGTTGACTCCGACctaactgctggggcccccatt	No
100512677	RPTOR	atgggcagcccgtccatcttcgtctacgactgctccaacgccggcctcatcgtcaagtccttcaagcagttcgccctgcagcgcgagcaggagctggaggtggccgctatcaaccccaaccacccactggcccagatgcccttgcccccgtccatgaagaactgcattcagctggcagcctgcgaggcccacgagctcctgcccatgatccctgacctcccggccgacctgttcacctcgtgcctcaccacccccatcaaaatcgccctgcgctggttttgcatgcagaaatgcgtcagcctggtgcctggagtcacactggatttgatagaaaagattcccgggcggctcaacgaccggcggacgcctctgggggagctcaactggatcttcacagcc…	3501	gcctcctcgctcacgcagtcggcacccgccagccccaccaacaagggcatccacatccaccaggcgggaggctccccgccgacgtccagcaccagcagctccagcctgaccaacgacgtggccaagcagccggtcagccgagacctgccgccaggccggccgggcgccgcgggccctgtgggggtgcagtacacgccccactcccaccagttcccccgcacacgcaagatgttcgacaagggcccggaccagactgccgacgacccggacgacactgcggggcacaagagcttcatctcggccacgatgcagacgggcttctgcgactggagcgcgcggtactttgcccagcccgtcatgaagatcccggaagagcacgacctggagagtcagatccgc…	TACGACGTACCAGATTACGCTATGgcctcctcgctcacgcagtcg	GTTGGGGGCGTTGACTCCGACctatctgacgcgcttctccac	No
396836	LEPR	atgacgtgtccaaagttctctgtggctttgttacattgggaatttatttatgtgataactgcatttgacttggcatatccaattactccttggaaatttaagttgtcttgcatgccaccaaatacaacatatgacttcctcttgcctgctggaatctcaaagaacacttcaactttgaatggacatgatgaggcagttgttgaaacggaacttaatataagtggtacctacttatcaaacttatcttctaaaacaactttccactgttgcttttggagtgaggaagataaaaactgctctgtacatgcagacaacattgcagggaaggcatttgtttcagcagtaaattccttagtttttcaacaaacaggtgcaaactggaacatacagtgctggatg…	3498	ctgatgaaaaatgactcattgtgcagcgtgagaagttatgtggtgaaacatcatacttcccgccatggaacatggtcagaagatgtgggaaaccacactaaactcactttcctttggacagagcaagcacattctgttacagttctggccgtcaattcaattggtgcttcttccgcaaattttaatttaacattctcatggcccatgagcaaagtaaatatcgtgcagtcgctcagtgcttatcctttaaacagcagttgtgtgggtctttcctggctgctctcacccagtgattacaatctgatgtattttattcttgagtggaaaattcttaatgaagaccatgaaattaaatggctcagaatcccttcctctgttaaaaagtattatatccacgat…	TACGACGTACCAGATTACGCTATGctgatgaaaaatgactcattg	GTTGGGGGCGTTGACTCCGACttagacggttaggtcatacat	No
100521611	FNIP1	atggctcctacgctgttccagaagctcttcagcaagaggaacggcctgggggcgtctggtcgggatgcaagagacccggattgtgcgttcagttggcctttgccagagtttgatccaagccaaattcgactgattgtatatcaagactgtgaaagacgagggagaaatgtcttgtttgactccagtgttaagagaaaaaatgaggacatatcagtatcgaaactctgcagtgatgctcaagttaaagtctttgggaaatgttgccaactgaaacctggaggagacagttcttcctctttagatagttccatgacttcatcttctgatgcaaaagaccagtgtcctaagtaccagagttctcggtgctcttctgatgccagtatgcttggagagatgatg…	3495	tacagagataaattaagaacttgccttgacaccaagttagaaacagttgtttgcacaggatctgctccagtagaaagatgtgccttgtcaaagtcaggcttagagccagcagaggaaacatggcagagtgaggaattgttagattcaggtaatcaaacaagtaaagtgttgagatccacaggaatggttgtggaaaaaaaacctccagataagcttgtgacggctgcattttcttgtgaggcaacccagacaaaggtcactttcttgattggggattctatgtcacctgactcagatactgaactccggagtcaggcagtagtggatcagattaccaggcatcacaccaagtcaccgaaggaagaaagaggggctattgatcagcatcaagaaactaaa…	TACGACGTACCAGATTACGCTATGtacagagataaattaagaact	GTTGGGGGCGTTGACTCCGACttaaagtagtatctgagcaac	No
100523784	ADAR	atgatgtcaccaatccgcgacccggccattgattcccggctgaaggggtgttcccggagcaggagccaaccccatccacttcaaggctatgagcccagcaagctcagacaccagcagccagggctgggactgtatcctgatagtttccagctccagcaaatagagtttctcaaggggcggctccaagaagtacccctaattggaaagcagacaccatcactgccaccattcctccctggacttgggccaaggtttccaggaccacctgccagaggcaggcagctagagccctggggtgtcccctggggcgtgcatctcagcagtcaggtgctcccgagagagttccagcacccttccccacctggccggaatctgccatggagaggtgttgatcggctc…	3468	ttcgataacctggaatccatgatgcccaacaaggtcaggagggttggcgagctcgtccgatacctgaacaccaaccccgtgggcggcctgttagagtacgcccgctcccatggttttgctgctgagttcaagttggtcgaccagtccggaccgcctcacgagcccaagttcgtttaccaagcaaaagttgggggtcgctggttcccagccgtctgcgcacacagcaagaagcaaggcaagcaggaagctgcagatgcggccctccgcgtcttgattggggagaacgagaaggctgagcgcatgggtttcacagagcttcctctcacgggcagcaccttccacgaccagatagccatgctgagccaccggtgcttcaatgccctcaccaacnagtttcaa…	TACGACGTACCAGATTACGCTATGttcgataacctggaatcc	GTTGGGGGCGTTGACTCCGACttacactgggcagaggtaaaa	No
110259837	CARD11	atgccaggaggagcgcccgagatggatgactacatggagacgctgaaggatgaggaggaggccttgtgggagaacgtggagtgcaaccggcatatgctgagtcgctacatcaacccagccaagctcaccccctacctgcgccagtgcaaggtcatcgatgagcaagatgaagacgaagtgcttaacgctcccatgctgccatccaagatcaacagggcaggccgactgttggacattctgcataccaaggggcaaaggggctacgtggtcttcttggagagcctggaattttactacccagaactgtacaaactggtgactgggaaggaacccacccggagattctccaccattgtggtggaggagggccacgagggcctcacgcacttcctgatgaac…	3465	gtggggcacgtgcggggtcccgggcccgcggtgcagcacaccacgctgaacggggacagcctcatctcccagctgaccctgctcgggggcaacgcgagcgggagcttcatccactcggtcaagccgggctccctggccgagaaggccggcctccacgagggccaccagttgctgctgctcgagggctgtatcaaaggcgagaggcagagcgtccccttggacacgtgcaccaaagaggaggcgcactggaccatccagaggtgcagcggccccgtcactctgcactacaaggccaaccaggaagggtaccggaagctgctgaaggacatagacgaggggcttatcacgtccggcgactccttctacatccggctgaacctcaacatctccagccagctg…	TACGACGTACCAGATTACGCTATGgtggggcacgtgcggggt	GTTGGGGGCGTTGACTCCGACtcacagctggtcctcatctac	No
100517557	CACNA2D2	atggcggtgccggctcggacctgcggcgcctctcggcccagcccggcacggaccgcgcgctctctgcccggccgtggcccccggcccggccccagcgcctggcgccgggcggtcgggcccccgcgccctctgtcgctgctactgcctccgctgctgctgctgccgctgctcgccgcccccggcgcctctgcctacagcttccctcagcagcacacgatgcagcactgggcccggcgcctggagcaggagattgatggcgtgatgaggatctttgggggcgtccagcagctccgtgagatctacaaagacaacaggaacctgtttgaggtgcaggagaatgagccccagaagttggtggagaaggtggcgggggacattgagagcctgctagacaggaag…	3465	ctcagtgaccagatcctgcaggtcaagttgccaatcagcaaactgaaggattttgagttcctgctccccagcagctttgagtctgaaggacatgttttcattgctcccagagagtattgcaaggacctgaatgcttcagacaacaacaccgagttcctgaaaaacttcattgagctcatggagaaagtgactccagactccaagcagtgcaacaacttccttctgcacaacctgatcttggacacaggcatcacacagcagctggtggagcgtgtgtggcgggaccaggatctcaacacgtacagccttctggccgtgttcgccgccactgatggcggcatcactcgtgtattccccaacaaggcagctgaggactggacagagaaccccgagcccttc…	TACGACGTACCAGATTACGCTATGctcagtgaccagatcctgcag	GTTGGGGGCGTTGACTCCGACtcagaggcggcgagaagcatg	No
100627715	RBL2	atgccgtcgggaggcgaccagtcgccgccgccccctcctccccctccggcggcggcggcctcggacgaggaggaggaagacgatggcgaggcggaggacgccgcgcagccttctcggtcgccagcccctcagacccagcaacggtttgaagagctgtgcagccgactgaacatggacgaggcggcgcgggcggaggcctgggacagctaccggagcatgagcgagagctacacgctggagggaaatgatcttcattggttagcatgtgccttatacgtggcttgcagaaaatctgtgccaactgtaagcaaaggaacagttgagggaaactatgtatctttaaccagaatcctgagatgttcagagcagagcttaattgaattttttaacaagatgaag…	3459	actcccagaagggtgagtgaagttcgtgctgatactggaggacttggaagaagcataacatctccaaccacattatatgataggtacagctctccaacagccagctctaccagaaggcggttatttgttgagaatgatagccccactgatggagggacccctgggcgccttcccccacagcctctcgtcaatactgtccctgtgcagaatgtatctggagaagcagtttctgtcacaccagttcctggacagactttggtcaccatggcaacagccactgtcacagccaacaatggacaaacagtgaccattcctgtacaaggcattgccaatgaaaatggaggaataacattctttccagtgcaagtcaatgttggagggcaggcgcaagctgtgact…	TACGACGTACCAGATTACGCTATGactcccagaagggtgagtgaa	GTTGGGGGCGTTGACTCCGACtcagtgggaacctcggtcatt	No
102160080	PPP2R3A	atggcagcaacttacagacttgtggttagtactgtgaaccactacagcagtgtggtgatagaccggcgttttgagcaagctatacattattgcactggaacctgccacaccttcgcacatggagtggactgcattgtggtacatcacagtgtttgcgcagacctcttgcacatccctgtgtctcagttcaaagatgcagacctggactctatgtttctcccccatgaaaatggattttcctcagctgaaggtgactatccccatcaggccctcacgggaatacccagggtcaagaaaggatctgcatttcagaacacctgtaacttaaaggacattgcaggagaagcaatcagttttgccagtggaaaaataaaagaattttcccttgaaaaactcaaa…	3456	tcagtggttttgattcagcagaccccagaggtgatcaagattcagaataagccagaaaagaaacctggaacaccacttccacctccagccacctttccaagtagtcctcgacctctctcccctgttcctcatgtgaataatgttgtgaatgcagcattatccataaacattccacggttctactttcctgaaggactccctgatgcctgcagtaatcacgaacagactctaagcagaattgaatctgctttcatggagattgaagatcagaaagcagacatttttgaaatgggaaaaattgcaaaggtctgtggctgccctctgtattggaaagcccccatgttcagggccgcagggggagagaggacaggatttgtgtcagcacagtcattcatcgcc…	TACGACGTACCAGATTACGCTATGtcagtggttttgattcagcag	GTTGGGGGCGTTGACTCCGACctattcttcatctactgactg	No
100514402	ADCY3	atgccgcggacccagggcttctccgatcccgagtactcagccgagtactccgccgagtactcggtcagcctgccctctgaccctgagcgcggggtgggccggactcatgaaatctccgttcggaactcgggctcgtgcctctgcctgccccgcttcatgcggctgaccttcgtgcccgagtccttggagaacctgtaccagacctacttcaagaggcagcgccacgagacgctgctggtgctggtggtcttcgccgcgctcttcgactgctacgtggtggtcatgtgcgccgtggttttctccagtgacaagctggcccctctggccgtggctggggtcgggctggtgctggacctcatcctcttcgtcctctgcaggaaggggctgctccccagcagg…	3438	gccctggtcgaggccctcatcgacccctggctaatgacaaactacgtgacctttgtggttggggaggttctgctcctgatcctgaccatctgctccctggctgccatctttccgcgggcctttcctaagaagcttgtggccttctcaacctggatcgaccggacccgctgggccaggaacacctgggccatgctggccatcttcgttctggtcatggcaaacgttgtggacatgctcagctgtctccagtccgacgcgggacccggcaacagcacggcgggggcgcggctggaggacggctgcgtggagaaccccaagtactacagctacgtcgcggtgctgtccctcatcgccaccatcatgctggtgcaggtcagccacatggtgaagctcacgctc…	TACGACGTACCAGATTACGCTATGgccctggtcgaggccctc	GTTGGGGGCGTTGACTCCGACtcaggagctgtccaccacctg	No
397202	JAK1	atggctttttgtgctaaaatgaggagctccaagaagaccgaggtgaatctggaggcccctgagccgggggtggaagtgctcttctatctgtcggatagggagcccctccggctgggcggcggggagtacacggccgaggaggtgtgcatcaaggcggcgcaggaatgctgtatctctcctctgtgtcacaacctctttgccctgtatgatgagagcaccaagctctggtacgctccaaatcgcaccatcaccgtcgatgacaagacgtcagttcggctccactaccggatgaggttctatttcaccaactggcatgggaccaatgataatgagcagtcggtatggcggcattctccaaagaaacagaaaaatggctacgagaaaaaaaaagttccagat…	3426	gtctgtgtccgggacgtggagaacatcatggtggaggagtttgtggaggggggacccctggatctcttcatgcaccggaaaagcgacgtcctcaccacaccctggaagttcaaagttgccaaacagctggccagtgccctgagttacctggaggataaagacctggtccatggaaatgtgtgcactaaaaacctcctcctggcccgtgagggcatcgacagcgagtgcggcccgttcatcaagctcagtgaccccggcatccccatcacggtgctgtccaggcaagagtgcatagaacgaatcccgtggatcgctcccgaatgtgttgaggactccaagaacctgagtgtggctgcggacaaatggagctttggaaccacgctctgggagatctgctac…	TACGACGTACCAGATTACGCTATGgtctgtgtccgggacgtg	GTTGGGGGCGTTGACTCCGACttattttaaaagtgcttcaaa	No
102159905	POLR3B	atggacgtgctggcggaggagtttggaaacctgacgccggagcagctggctgcgcccatcccgactgtagaggaaaaatggcggctgctcccagcatttttaaaggtgaaaggccttgtgaaacagcatatagactcatttaactatttcattaatgtagagataaagaaaataatgaaagccaatgaaaaggttacgagtgatgctgaccccatgtggtacctaaagtatcttaatatctacgtcgggcttcctgatgttgaagaaagcttcaatgtgactagaccagtgtcccctcatgagtgccgcttgcgggacatgacgtactcggcccccatcacagtggacattgagtacacccgaggcagccagaggatcatccgcaacgccttgcccatt…	3402	gtgaatgaagaaaatgattgtaacattgcactctatgaacatacaattaataaagataccacccacttggagattgaacccttcactcttcttggcgtttgtgctggcctgatcccataccctcatcataaccagtccccaagaaacacatatcagtgtgccatggggaaacaagccatgggtaccattggatacaaccagcggaacagaattgatactctcatgtatctcctcgcatatccacaaaaacccatggttaaaacaaagaccattgaactgatagaatttgagaaactgccagctgggcagaatgcgacagttgctgtgatgagttacagtggctatgatattgaagatgctcttgttttaaacaaggcttccttggacagaggctttggg…	TACGACGTACCAGATTACGCTATGgtgaatgaagaaaatgat	GTTGGGGGCGTTGACTCCGACttactcattgtatttggacag	No
106509950	ASAP1	atgagatcatcagcctccaggctctccagtttttcatcaagagattcactatggaatcggatgccggaccagatctccgtctccgagttcatcgccgagaccaccgaggactacaactcgcccaccacgtccagcttcaccacgcggctgcacaactgcaggaacaccgtcacgctgctggaggaggctctagaccaagatagaacagccttacagaaagttaagaagtccgtaaaagcaatatataattccggtcaagaccatgtacaaaatgaagaaaactatgcacaagttcttgataagtttgggagtaattttttaagtcgcgacaacccagaccttggcaccgcttttgtcaagttttctactcttacaaaggaactgtccacactgctgaaa…	3399	gacaagcagacagcgctggggaatacagctctgcactactgtagtatgtacggcaaacctgagtgcttgaagctgcttctccggagcaagcccactgtggacgtggttaaccaggctggagagactgccctggacatagcaaagagactgaaagccacccagtgcgaggatctgctttcccaggctaaatctggaaagttcaatccacacgtgcacgtagagtatgagtggaatctccgacaggaggagatggacgaaagcgacgatgatctggacgacaagccgagccccatcaagaaggagcgctcgcccagacctcagagcttctgccactcctccagcatctcgccccaggacaagctgtcgctgccggggttcagcactccacgggacaaacag…	TACGACGTACCAGATTACGCTATGgacaagcagacagcgctg	GTTGGGGGCGTTGACTCCGACtcagcagggtaaagcgcgggc	No
397201	JAK2	atgggaatggcttgcctcacaatgacggaaatggaaggaacatccacatctcctgtacatcagaatggtgatattcctggaaatgctaattctgtgaagcaaatagatccagtcctacaggtctatctttatcactcccttgggaaagctgagggggattatttgaagtttccagctggagagtatgttgcagaagaaatttgtgttgctgcttctaaagcttgtggaatcacacctgtgtatcatagtatgtttgctttaatgaatgaaacagaaaggatctggtatccacccaaccatgtcttccatgtagatgaatctaccaggcacaatgtactctacagaatcagattttactttccttactggtactgtaatggcagcaacagaacctatcgg…	3396	tcactggatacatatctgaaaaagaataaaaattctataaatatattatggaaacttgaagtggctaaacagttggcatgggccatgcattttctagaagagaaaacccttattcatgggaatgtgtgcgccaaaaatattcttcttatcagagaagaagacaggaagacaggaaatcctcccttcatcaaacttagtgatcctggcatcagtattacagttttgcccaaggacattctgcaggagagaataccatgggtgcctcctgaatgcattgaaaatcctaaaaatctaaacttggcaacagataaatggagttttggtaccactttgtgggaaatctgcagtggaggtgataagcctctgaatgctttggattctcaaagaaagctacagttt…	TACGACGTACCAGATTACGCTATGtcactggatacatatctg	GTTGGGGGCGTTGACTCCGACtcaagccatactgtcccttat	No
100513988	ERC1	atgtatggaagtgctcgctcagttgggaaggtggaatcaagcaaccagagccctgggcgttcacctaggcttccacgttcccctcgcttgggtcatcgtcgaaccaatagtacaggagggagttctggaagcagtgtcggaggtggcagtgggaaaaccctttcaatggagaatattcaatccttgaatgctgcctatgccacttctggccctatgtacctaagtgaccatgaaaatgtgggttcagaaacacctaaaagcaccatgacacttggccgatctggaggacgtctgccttatggtgtgaggatgactgccatgggcagtagccccaatatagcgagcagtggggttgctagtgacactatcgcatttggagagcatcacctccctcctgtg…	3372	cttgcggagaaggagcggactattgaacgcttaaaggagcagcgggaccgagatgagcgagaaaaacaggaggaaattgataactacaaaaaagatcttaaagatttgaaagaaaaagtcagcctattgcaaggcgacctctcagagaaagaggcttcactcttggatctgaaagaacatgcttcttctctggcttcctcaggactgaaaaaggactcacggcttaagacactagaaattgctttggagcagaagaaggaagagtgtctgaaaatggaatcacagttgaaaaaggcacatgaggcaacattggaagccagagccagtccagagatgagtgatcgaatacagcagttggagagagagattgccaggtacaaagatgaatctagcaaagcc…	TACGACGTACCAGATTACGCTATGcttgcggagaaggagcggact	GTTGGGGGCGTTGACTCCGACtcaggatgactcttctagcgc	No
102167153	PTK2	atggagaagagccgctgtagtccgtttccagtgtgttgggccaaagaatatgacagatacctagcatctagcaaaataatggcagctgcttaccttgacccaaacttgaatcacacaccgaattcaagtaccaagactcacctgggcaccggtgtggaacgttcccccggggcgatggatcgagtgttgaaggtctttcattattttgaaagcaacagtgagccaaccacctgggccagtattatcaggcatggggatgctactgacgtcaggggcatcattcagaagatagtggacagtcacaaagtaaagcacgtggcctgctatggatttcgcctgagtcacctgcggtcagaggaggtgcactggctccatttggatatgggtgtctccagtgtg…	3369	aatgactgcgtaaaattgggagactttggcttatcccgatacatggaagacagtacttactacaaagcttccaaaggaaaactgcctattaagtggatggctccggagtccatcaattttcgacggtttacctcagctagtgacgtgtggatgtttggtgtgtgcatgtgggagatactgatgctcggcgtgaagcccttccaaggcgtgaagaacaatgacgtcatcggccgcattgagaacggcgagcggctgcccatgcctcccaactgccctcccaccctctacagcctcatgaccaagtgctgggcctacgaccccagccggcggccccgcttcacggagctcaaagctcagctcagcaccatcctggaggaagagaaggtgcagcaggaagag…	TACGACGTACCAGATTACGCTATGaatgactgcgtaaaattg	GTTGGGGGCGTTGACTCCGACtcagtgcggcctcgcctggcc	No
100739654	MAML2	atgggggacacagcgcccccgcaggcccccacaggagggttagggggggcccctggggcggggctccttggagggggctcggtcacccctagggtgcacagtgccatagtggagcgccttcgggctcggatcgccgtctgccgccagcaccacctgagctgtgaaggacgctacgagcggggtagagctgagagctcagaccgggaaagagagagcaccttgcagctcctgagccttgtccagcacggccagggggcgaggaaggctggcaaacacaccaaggccactaccactgccgccaccactacagcccctccaccgccacctgctgcccctcctacagcctcccaagcggcagcgacagcggccccaccgccgccgccagactatcaccatcac…	3354	caacagccgcagccgcagcaacagccacagccaccagcccagccctcacaaccactgtcaagccagcctttgctaaggtcgcccttaccacttcagcaaaagatcctcctgcagaagatgcagaatcagcccatcacaggactggggtaccaggtctcccaacaacacagacaggatcaacactctgtggtaggccagaacacaggccccagtccaagtcccaacccctgctcaaatccaaacactggaagtggttacatgaactcccagcaatcactgttgaatcagcaattgatgggaaagaaacagactctccagaggcagatcatggagcagaaacagcagcttctcctccagcagcagatgctggttgatgcggagaaaattgctccacaagat…	TACGACGTACCAGATTACGCTATGcaacagccgcagccgcag	GTTGGGGGCGTTGACTCCGACctaggagttgttccccaagat	No
100626233	MAML3	atgggggatttcgcagcccccgctgccgccgcgaatggcagtagtatttgcatcaacagtagcctgaacagcagcctcggcggggccgggatcggtgtgaataatactcccaatagtactcccgctgctccgagtagcaatcaccccgctgccggctgcggtggcggcggctccgggggccccggcggcggatcggcggcggtccccaagcacagcacagtggtggagcggctccgccagcgcatcgagggctgccggcggcaccacgtcaactgcgagaacaggtaccagcaggctcaggtggagcagctggagctggagcgccgggacaccgtgagcctctaccagcggaccctggagcagagggccaagaaatccggcgccggcaccggcaagcaa…	3348	ccctacatccagcagccgcagcccccaccgcagccgcagcagcagcccccgccgcagctccaggcccccagggcacacctgagtgaggaccagaaacgcatgcttctcatcaagcagaagggggtgatgaatcagcccatggcttaccctgccctttcagcccacagtcaggagcagcacccagtcgggcttccccggaccacgggccccatgcagtcctccgtgcccccaggctcgggtggtttggtctccggagccggtcctacggggtctggcttcctgggcagccagcccccggcggctatcatgaagcagatgctcattgatcagcgggcccagttgatggagcagcagaagcaacagttcctgcgggagcagaggcagcagcagcagcagcag…	TACGACGTACCAGATTACGCTATGccctacatccagcagccg	GTTGGGGGCGTTGACTCCGACctaggggtttccaaacagttc	No
102166564	PDGFRB	atgcagcttccgagggccgtgccagcttctgtcctcataggccaggtgctgctgctgcctccgctgctgctgctgggaccgcaggcctcctggggcctggtcattacgcccccggggccagagctggtcctcaatctctccagcacctttgtgctcacctgctcggggccagcgccggtggtgtgggaacgcatgtcccagaagcccccgcaggaaatgaccggaacccaggacggcacgttctccagcgtgctgacactggccaatgtcactgggctggacaccggagaatacttttgtacctacaaaggctcccccgggctggaggccagcgagcggaaacggctgtacatcttcgtgccagatcctgccgtgggctttctccctgttgaccccgag…	3318	tctggggcctttggtcaggtggtggaggccacagctcacggcctgagccattctcaggctaccatgaaagtggccgtcaagatgctgaaatccacagcgcgcagcagtgagaagcaagccctcatgtcggagctgaagatcatgagtcatctcgggcctcatctgaacgtggtcaacctgctgggggcctgcactaaaggaggtcccatctacatcatcaccgagtactgccgctacggcgacctggtggacttcctgcaccgcaacaagcacaccttcctgcagcgctgctccgacaagcgccggccacccagcgccgagctctacagcaacgccctgcccgtcgggctcccgctgcccagccacgtggccctgcccggggagagcgatggcggctac…	TACGACGTACCAGATTACGCTATGtctggggcctttggtcaggtg	GTTGGGGGCGTTGACTCCGACctagaggaagctgtcctccgc	No
100624059	TAOK2	atgccagctgggggccgggccgggagcctgaaggaccccgatgtggctgagctcttcttcaaggatgacccagaaaagctcttctctgacctccgggaaattggccatggcagctttggagctgtgtactttgcccgggatgtccggaatagtgaggtggtggccatcaagaagatgtcttacagtgggaagcagtcaaatgagaagtggcaggacatcatcaaggaggtgcggttcctgcagaagctccggcatcccaataccattcagtaccggggctgttacctgagggaacacacggcttggctggtgatggagtattgcctgggctcagcttctgaccttctagaagtgcacaagaagccccttcaggaggtggagattgcagctgtgacccac…	3315	gagaaggaggcaagagctgcccaggctgaggagcgtaagttccagcagcacatcctcgggcagcagaagaaggagctggctgccctgctggaggcacagaagcgaacctataaacttcggaaggagcagctgaaggaggagctccaggagaaccccagcacccccaagcgggagaaggccgagtggcttttgcggcagaaggagcagctgcagcagtgccaggcagaggaggaggctgggctgctgcggcggcagcgccagtactttgagctgcagtgtcgccagtacaagcgcaagatgctactggctcgtcacagcctggaccaggacctgctgcgagaggacttgaacaagaaacagacacagaaggacttggagtgtgcactgctgctacggcag…	TACGACGTACCAGATTACGCTATGgagaaggaggcaagagctgcc	GTTGGGGGCGTTGACTCCGACtcaagaatagaagtgggagga	No
100518649	JAK3	atggcacctccaagtgaagagacacccttgatccctcagcgctcctgcagcctctcctcttcagaggctggtgccctgcatgttctgctgccccctcggggccctggacccccacagcgcctatccttctcctttggggaccactccgctgaagagctgtgtgtttgggctgctaaggccagtggtatcctgcctgtgtaccactccctctttgctctggccacggaggacctgtcctgttggttccccccaagccacatcttctccgtggaggatgcaggcacccaagtcctcgtctacaggctccgcttttacttccccaactggtttgggctagagaaatgccaccgctttgggctacgaaaggacttaaccagtgccattcttgacctgccagtc…	3312	ggagcattggacacgtatctgcgcaagtgtggccacctggtgccagcaagctggaagctacaggtgatcaaacagctggcctatgccctcaactatctggaagacaaaggtctcccccatggcaacgtctcagcccggaaggtgctcctggctcgagagggggccgatgggaacccgccttttatcaagctgagtgatcctggtgtcagccccactgtactaagcctggagatgcttaccgacaggatcccctgggtggcccctgagtgtctccaggaggcccgaacacttggcttggaagctgacaagtggggctttggtgccacagtctgggaggtgttcagcggtgtcatgatgcccatcagcactctggatcctgccaagaagctacagttttac…	TACGACGTACCAGATTACGCTATGggagcattggacacgtat	GTTGGGGGCGTTGACTCCGACctatccccggcctccactcca	No
396729	TEK	atggctgatttaaaggcttgtcaagagttgtttcatgtatacagaatttttaccttgccaactcatcttttagaactctcctttaaatgcattgctccttgggatctactcagttttggaacagtggactgtgccatggacctgatcttgatcaattccctacctcttgtgtctgatgctgaaacatctctcacctgcattgcttctggatggcacccccatgagcccataatcataggaagggactttgaagccttaatgaaccagcaccaagatccactagaagttactcaagatatgaccagagaatgggctaaaaaagttgtctggaagagagaaaaggctagtaaaatcaatggtgcttatttctgtgaagggcgagttcgaggagaagcaata…	3312	tggagtgaagatctcgtcgcttggacccttagtgacattctccctcctcaaccagaaaacatcaagatttccaatgtcacagactcctcggccgtgatctcttggacaatcttggatggctattccatttcttctgtcatcatccgttacaaggtacagggcaaaaatgaagaccagcacattgatgtgaagatcaagaatgccaccattacccagtatcagctcaagggtctagagcctgaaacagcttaccaggtggacatctttgcagagaacaacatagggtcaagcaatccaacctcttctcttgaactgatgactctttctgaatctcaagcaccagcagaccttggaggtgggaagatgctacttatagccatccttggctcagcgggaatg…	TACGACGTACCAGATTACGCTATGtggagtgaagatctcgtcgct	GTTGGGGGCGTTGACTCCGACctaggctgcttcttcagcaga	No
396979	PIK3CG	atggagctggagaactatgaacagcccgtggtgctgagagaggacaaccgccgcaggcgtcggaggatgaagccgcgcagcacggcagccagcctgtcctccatggagctcatccccatcgagtttgttttgcccaccagccagcgcaacaccaagacccccgaaacggcactgctgcacgtggccggccacggcaatgtggagcagatgaaggcccaggtgtggctgcgcgcgctggagacgagcgtgtctgcggacttctaccaccggctcggccccgaccacttcctcctgctctaccagaagaaggggcagtggtacgagatctatgacaagtaccaggtggtgcagaccctggactgcctgcgctactggaaggtgttgcaccgcagccccggg…	3309	gtggccaaaacataccaattattagccaaaagggaggtctgggatcagagtgctttggatgtggggttaaccatgcagctcctggactgcaacttctcggatgaaaacgtgagagccattgcagtccagaaactggagagcttggaggatgatgacgtgctccattacctgctccagctggtccaggctgtgaaatttgaaccataccatgacagtgccctagccagatttctgctgaagcgtggtttaagaaacaagagaattggtcacttcttgttttggttcttgagaagtgagattgcccagtctaggcactatcagcagaggtttgcagtgatcctggaagcctacctgaggggctgtggcacagccatgctgcacgacttcacccagcaagtc…	TACGACGTACCAGATTACGCTATGgtggccaaaacataccaa	GTTGGGGGCGTTGACTCCGACttatgcggaatgcttctcccc	No
100517503	ADCY2	atgtggcaggaggcgatgcggcgccgccgctacctgcgggaccgcgccgaggcggcggcggcggcggcggcgggcggcggcggcggcgacgggctgcagaggtcccgggactggctgtacgagtcctactactgcatgagccagcagcacccgctcatcgtcttcctgctgctcatcgtcatgggcgcctgcgtcgccctgctcgccgtcttcttcgcgctccggctggacgttgaagaccacgtggcatttttgatcaccgttccaaccgccctggcgattttctttgccatattcatcctggtctgcatcgagtcggtgtttaagaagctgctccgtctcttctccttggtgatctggatttgtctcgtggccatgggctacttgttcatgtgtttt…	3294	cgagccactgccctgccggccttcaagtactacgtgacctgtgcttgcctcatcttcttctgcatctttatcgtgcagatcctggtgttacccaaaacgtccattctcgggatttcctttggagctgcatttctctcgcttgcctttatccttttcgtctgctttgctggacagcttttgcaatgcagcaaaaaagcctccgcctccctcctgtggcttttgaagtcgtctggcatcattgccaaccggccctggcctcgcatctccctgacggtcgtcaccacagccattatattaaccatggccgtggtcaacatgtttttcctgagtgagtcagaggaaacaattcctccaactgccaatacgtcaaacatgagcctttctgccttgaataaccag…	TACGACGTACCAGATTACGCTATGcgagccactgccctgccg	GTTGGGGGCGTTGACTCCGACtcaggatgccaggttgctttg	No
100158200	ITGA6	atggcggccgcggggcggctgtggctgctctacctgtcggcggggctcctgccccggctcggtgccgccttcaacttggacaccagagaggacaatgtgatcgagaaaaccggggactccgggagcctcttcggcttctcgctggccatgcacaggcagctggagcccgaggagaagcggctggtgcttgtgggggctccacgggcagtagcccttcccctgcagaaggccaacagaacaggaggcttgtacagctgtgacatcacctcccgggggccttgcacacggattgaatttgataatgatgccgacccttcatcagaaagcaaggaagatcagtggatgggggtcaccgtccagagccaaggtccagggggcaaagttgtgacgtgtgcccat…	3276	acgcgcaggcgagtgaattcacttccagaagtactgccaattctgaattcaaacgaacccaagtctgttcacacagatgtgcacttcttaaaagaaggatgtggagctgacaacatatgtaacagcaacctgaagctagaatataaattttgtacccgagaaggaaatcaagacaagttttcttatttaccaattcaaaaaggggtaccagaactagttctaaaagatcagaaggacattgctttagaaataacagtgacaaacagcccgtccngaccgaggaatcccaccaaggatggcgacgatgcccacgaggctaagctcatcgccacttttccagacaccctgacttactctgcatatagagaattgagggctttccctgagaaacaattgagt…	TACGACGTACCAGATTACGCTATGacgcgcaggcgagtgaat	GTTGGGGGCGTTGACTCCGACctaggagtagctttcattttc	No
397377	CACNA2D1	atggctgctggctgcctgctggccttgactctgacacttttccaatctttgctgatcggtccctcatcgcaggagccgttcccgtcggccgtcactatcaagtcatgggtggataaaatgcaagaagaccttgtcaccctggcaaaaacagcaagtggagtcaatcagcttgtcgatatttatgaaaaataccaagatttgtatactgtggaaccaaataatgcacgccagctggtggaaattgcagccagggatattgagaaacttctgagcaacagatctaaagccctggtgcgcctagctttggaagcagagaaggttcaagcagcccaccagtggagagaggattttgcaagcaatgaagttgtctactacaatgcaaaggatgatctcgatcct…	3276	gtcaatggcacagattacagtttggccttggtattaccaacctacagtttttactatataaaagccaaaatagaagagacaataactcaggccagatcaaaaaagggcaaaatgaaggattcagaaacactgaagcctgataattttgaagaatctggctatacattcatagcaccaagagactactgcaatgaccttaaaatatcagataataataccgaatttcttttaaactttaatgagtttattgatagaaaaactccaaacaacccgtcatgcaacacagatttgattaatagagtcttgctggatgcgggctttacaaatgaacttgtccaaaattactggagtaagcagaaaaacatcaagggagtgaaagcacggtttgttgtaactgat…	TACGACGTACCAGATTACGCTATGgtcaatggcacagattacagt	GTTGGGGGCGTTGACTCCGACtcataactggtagtgtctgct	No
106504653	FNIP2	atggccccgaccctgctccagaggctcttcaacaagaagggcggaggcagctccgcggcagcggcggcccctggccgtgcgcctcgagagggacctgccttcagttggtcgtgctcggagttggacctgaatgagattcgcctgatagtttaccaggactgtgaaaggagaggcagacaagtcttgtttgattctaaagctgtgcacgagattgaggaggtggcaactcagaaaacagaggacgttgctgggaaagcttcggccaagtgctgccacagcggcggtggcagcctctcttcccacggtgctcctgggagctccttccagcacaccaaggagcagctccccaagtaccagtacacacggccagcctccgacgtcaacatgctgggtgagatg…	3273	gtcacggtcaggagcgagcctgccctgctgccgcccatcctgaccccgacggcggccgagggactggctggggcccaagctggcaccgacatcaaaggcccatgtcccaaagtcgacggagaaggaagtctgggccccgggcagagtcccgcggattccggtgcttggagatctcagggcatgtcgtgtggggatgaggagagtcaaaaggaggacccccgaggtggctcttcgaggctccccagctgcgcgggtctggggccaggactgaagatgggtgaggaggtgagagcagagctgccgaagatgctgccggaccgatccggggcccggccgtgcccggatgctcattcccgggagaggtcgccctgggagaaggtcaccttccatatcggaagc…	TACGACGTACCAGATTACGCTATGgtcacggtcaggagcgagcct	GTTGGGGGCGTTGACTCCGACttataacagtatttgggccac	No
100520980	CASR	atggcattttccagctgctgttggatcctcttggctttgacttggtgtacgtctgcatatgggcccgaccagcgagcccagaagaaaggggacattatcctcgggggactctttcctattcattttggagtagcagccaaagatcagaacctagagtcaaggccggagtctgtggaatgtatcaggtataatttccgtggatttcgctggttacaagctatgatatttgccatagaggaaataaacagcagcccagcccttcttcccaacatgacgctgggatacaggatattcgacacttgcaacaccgtttctaaagccttggaggccaccctaagttttgtggcccagaacaaaattgattctttgaaccttgatgagttctgcaactgctcagag…	3270	gcctgtgataaatgccctgacgacttctggtccaatgagaaccacacttcctgtattgccaaggagattgagtttctgtcctggactgagccctttgggattgcactcaccctctttgccgtgctgggcattttcctcaccgcctttgtgctgggcgtcttcatcaagttccgaaacacgcccatcgtcaaggccaccaaccgggagctctcctaccttctcctcttctccctgctctgctgcttctccagctccctgttcttcatcggggagccccaggactggacctgccgcctgcgccagccggcctttggcattagcttcgtgctctgcatctcgtgcatcctggtgaaaaccaaccgtgtcctcttggtgttcgaagccaagatccccaccagc…	TACGACGTACCAGATTACGCTATGgcctgtgataaatgccct	GTTGGGGGCGTTGACTCCGACttaggaatgcagcatgttctc	No
100627123	PDGFRA	atggggacttcccatcggatgctgctggtcttaggctgtctctttacagggccgagcctcatcctctgccagctttcactaccctccatcctgccaaacgaaaatgagaaggttgtgcagctgaatgcatccttttctctgagatgctttggggagagtgaggtgagctggcagtaccccatgtctgaagaagagaaccccagcgtggagatcagaagtgaggagaacaacagtggcctttttgtgacagtgctggaagtggtcagtgcctcggcggcccacacagggctgtacacttgctattacaaccacacgcagagagaagaaagtgagattgagggcagggccatctacatctatgtgccagacccggatgtagccttcgtgcctctaggaatg…	3270	gatggactagtgcttggtcggatcctggggtctggtgcgtttgggaaagtggttgaaggaactgcctatggattaagccggtcccaacctgtcatgaaagtagctgtgaagatgctaaaacccacagccagatccagtgaaaaacaagctctcatgtctgaactgaagataatgacccatctggggccacatttaaacattgtgaacctgctgggagcctgtaccaagtcaggccccatttacatcatcactgagtactgcttctatggggatttggtcaactatttgcacaagaatagagacagcttcctgagccgccacccagagaagccaaagaaggagctggacatttttggactgaaccccgctgatgagagcacacggagttatgttatttta…	TACGACGTACCAGATTACGCTATGgatggactagtgcttggtcgg	GTTGGGGGCGTTGACTCCGACtcacaggaagctgtcctccac	No
100154931	TTI1	atggcggtttttgatactccggaggaggccttcggcgtcttgcgtcctgtctgtgttcagctcacaaaggcgcagaccgtggagaatgtggcgcacctgcaggcacagttgcaagccgtgagtgactctgcccttcaggaacttcagcagtacatcctcttccctttgcgatttaccctgaagaccccaggtcccaaaagagaacgcttgatccagagcgtggtggagtgcatcacctttgtcctctcttcgacgtgtgtgaaggagcaagaacttctccaggaactcttttcggagctgtctgcttgcctgtattcgcccagctcccaaaaacccgctgctgtgtcagaggagttgaaactggcggtgatccagggccttagcacattaatgcacgcg…	3267	tcaggccttcaggccctcacatctggtgcacacacctgccaggccacctcttctcctgccttctcaaagccaggtcccacgatctgctccatgaacagcaacatctggcaaatatgcatccagttggaagggatcggccactttgcacatgcactaggaaaagacttccgtttgctcttgatgtcagccctctatccagtactggagaaggctggagaccaaaccctgctcatcagtcaggcggccacaagcgccatgatggatatctgccacgcttgtgactatgactccctgcagcacctgatcaatcagaattcagactatttggtgaatggcatctctttaaatctgcgtcatctgtctctccacccccacaccccgaaggtcttggaagtcatg…	TACGACGTACCAGATTACGCTATGtcaggccttcaggccctcaca	GTTGGGGGCGTTGACTCCGACtcacggcagctgttggagcag	Yes
110260648	CARD10	atgtccggaggcccgggcagtcccggcggccacggggccgggggcggggctgggggcgccgcggaccccgccccgctgcgccggcggagccgccgcccgagcgccgacccgggagttcgaggcggcggcggagtgcgggaccccgaggacgcggccatgccaggaggggccgaggcgggggagaccgaagaggaggccgggggcggctcagggtccgaggcggaggaggacgcgctgtgggagcggatcgagggcgtccggcaccggctgacgcgcgccctcaacccggccaagctcacgccgtatctgcgccaatgccgggtcatcgacgagcaagacgaggaagaggtgctgagcacctaccgcttcccgtgccgcgtcaaccgcaccgggcgccta…	3252	gaccctgcaccccctaagaggtccttcagcagcatgtctgacatcacagggagtgtgacgctgaagccctggtccccaggcctctcctcttcctcatcctccgatagcgtgtggcctttgggaaagccagatggccttctggcccgaggctgtggcctggatcttctcaacagatctctggctatccgagtgtctggctggagccccccggggggacccgagccccaggacaagggcccagatggcctgtcattcctcggggacagctggtccggggccgtggtgcggagggtgctctctgggccagggtctgcgggggtggaaccgagagagacaagggcagaggctgctggcctggagggggcaggcctggagggcgaggcccagcagagaaccttg…	TACGACGTACCAGATTACGCTATGgaccctgcaccccctaagagg	GTTGGGGGCGTTGACTCCGACtcaggcctcgctgctgttgct	No
100525780	ULK2	atggaggtggtgggcgacttcgagtacagcaagcgggacctcgtgggacacggggccttcgccgtggtcttccgggggcggcaccgccagaaaacggattgggaggtagctattaaaagtattaataaaaagaatttgtcaaaatcgcaactactgctggggaaggaaattaaaatcttgaaggaacttcagcatgaaaatattgtagcgctctatgatgttcaggaattacccaactccgtctttctggtgatggagtattgcaatggtggagacctggcagattatttgcaagccaagggcacgctgcgcgaagacaccatccgcgtgttcctgctgcagatcgcggccgccatgcgggtcctgcacagcaagggcatcatccacagggacctcaag…	3249	gcgagctgctctccgcggagttctgactggttctgcaaaactcctttacccacaatcattggctctcctaccaagaccacagctcctttcaaaatccctaaaacgcaagcgtcttccaacctgctggccttggtcacacgtcccgggccgtcggaggggccgtccagagacgggaatgacccacaggcgggcgcccccggtctctcgggacaaggaggcgagaggcggaaggccgccgagcagcccatcaaggcggtgtttggcagatctgtcagtgccgggaagttatcagatccgcacgtcagagcacctctgggtggacaccagggcggcgcgtacagtttaagtgcagagcggccaatggatgtggcccctgcgggcgcctgtggcagtgccctg…	TACGACGTACCAGATTACGCTATGgcgagctgctctccgcggagt	GTTGGGGGCGTTGACTCCGACttatttgccaagttcgcactg	No
100620994	ADCY7	atgccggccaaggggcgctacttcctcaacgagggcgaggagggccctgaccaggatgcgctctatgagaagtaccgcctcaccagccagcacgggccgctgcttctcacgctgctgttggtggccatcactgcctgcaccgccctcatcgtcttggccttcagctacggggagccctccagacaccaggctgtcctggggacggcgttcgtgacacttgctgtgttcgtggctctctacgtactggtgtatgttgaatgcctcgtccggcagtggctgagggcctcggcgctgctcatctgggcctgtctcgtgaccctgggctatgtgctggtgtttgactcatggacaaaggaggcctgtgcctgggagcaggtgcccttcttcctgttcgtggtc…	3240	tttgagcgagagtaccgcctggcgcccatcccccgggcccgctactacttcgcttgtgccggcctggtcttcgtctgcatcctgctcatccatgtcctgctgatgcccaggatggcggctctgggcgtgtcctttggggtggtggcctgcctgctggggctggtgctgggcttgtgctttgccgacaggttcttgaggtgctgcccagcccgggggacgctccgagccatctccgagagtgtggagacgcagcccctgctgcgggtgtccctggccgtcctgaccatcggcagcctgctcgccatcgctgttgtcaacctgccgctgatgcctttcccagccccggggctgcttgctgggaatgagacgggcctgaggactgtgagcagccgggagagg…	TACGACGTACCAGATTACGCTATGtttgagcgagagtaccgc	GTTGGGGGCGTTGACTCCGACtcagttcatccccaacccttg	No
100152067	ADCY4	atggcccgcctcttcagtccccggccgccccccagcgaagacctcttctacgagacctactacagcctgagccagcagtacccgctgctgctactgctgctggtgatcgtgctcttcgggctcctggcactgctcgctgttgcctgggccagtggcagggagctggcctcagacccagggttcctgaccactgtgctgtgcgctctgggcggcttctcgctgctgctgggcctggcttcccgcgagcagcgactgcagcgttggactcgtcccctgtccggcctcgtgtgggcagcgctgcttgcgctaggccacggcttcctgttcacggggggcttggtgagcgcctgggaccaggtgtcctttttcctctttgtcatcttcaccgtgtatgccatg…	3234	tccgcactccccgccttcaaatactatgcagcctgcaccttcctggtttttctgtccaacttcatcatccagatgctggtgacaaacaggcctccagctctggccatcacctatggcatcgccttcctcctcttcttcctcctcctcttcatctgcttctcagagtacctgacgaagtgtgtcttgaaaggccccaagatgctacactggctgcccacactgtctgtcctggtggccacacggcctggactgcgagttgccctgggtaccgccaccatcctgctcatctttgccatggccattgccagcctggtcttcctaccggtggcatcacactgccctttccaggctcccaatgtgtcctccatggctttcaacctctcctgggagctccctgga…	TACGACGTACCAGATTACGCTATGtccgcactccccgccttc	GTTGGGGGCGTTGACTCCGACtcagcctagggtggctgaagg	No
100739450	NFATC3	atgactactgcaaattgtggcgcccccgacgagctcgactttaaactcgtctttggcgaggacggggcgtcggcgccgccacccccgggctcgcggcctgcagatcttgagccagatgattgtgcatccatttacatctttaatgtagatccacctccatctactttaaactcaccactttgcttaccacatcatggattatcgtctcactcttctgttttgtcaccatcgtttcagctccaaggtcacaaaaactatgaaggaacttgtgaaattcctgaatctaaatacagcccattaggtggtcccaaaccctttgagtgcccaagcattcaaattacatccatctcccctaactgtcatcaagaaattgattctcatgaagatgacctacacata…	3228	ggaaaagtcctttctctgcagacagcatctatacctgttgaatgctcccagcggtctgctcaagaacttcctcatattgagaagtacagtatcaacagttgttctgtaaatggaggtcatgaaatgattattactggatctaattttcttccagaatccaaaatcatctttcttgaaaaaggacaagatgggcgacctcagtgggaagtagaagggaaaataatcaaggaaaaatgtcaaggggctcacattgtccttgaagttcctccatatcataacccagcagttacagctgcagtgcaggtgcacttttatctttgcaatggcaagaggaaaaaaagccagtctcaacgttttacttatacaccagttttgatgaagcaagaacacagagaagag…	TACGACGTACCAGATTACGCTATGggaaaagtcctttctctg	GTTGGGGGCGTTGACTCCGACtcagagcccatcggatcttcc	Yes
100519446	PLD1	atgtcactgaagaatgagccaagagtcaacacctcggcactgcggaaaatcgctgctgacatgagtaatttgatagaaaatctggacacgcgggagctccactttgaaggagaggaggtggagtatgatgtgtctcccagcgatcccaagacacaggaagtgtatatccctttctctgctatttataagactcaaggatttaaggagcctagtatacagacgtatctctccggctgtccagtgaaagtgcaagttctggaagtggagcgctttacgtccacaacaagggtaccaagcatcaatctttacaccattgaattaacacatggggaatttaaatggcaagttaagaggaagttcaagcacttccaagaatttcacagagagttgctcaagtac…	3225	agcatcagcagcattgacagcgcctctagttatggtaatcactgtaggagtcgtcagaatttaatccacggtttaaaacctcacttgaaactctttcactcttccagtgagtctgagcaggggctcactagacctaactctgccacaggctccatccgaagtttacagacaggggtgggagagctccatggagaaaccagattctggcatggaaaggactactgcaattttgtcttcaaagactgggtccaacttgataaaccttttgctgatttcattgacaggtactccaccccccggatgccatggcatgacattgcctctgcagtccatgggaaggcggctcgagatgtggcccgccacttcatccagcgctggaacttcacgaagattatgaaa…	TACGACGTACCAGATTACGCTATGagcatcagcagcattgac	GTTGGGGGCGTTGACTCCGACttaagtccaaacctctgtggg	No
100153296	RBL1	atggacgaggaagatccctgcgccgagggggcggcggtggtcgccgcggccggagaagcactgcaggctctgtgccaggagctgaacctggacgaggggagcgcggccgaagccctggacgacttcaccgccatccggggcacctacagtctagagggagaagttatacactggttggcatgttcattatatgttgcatgccgcaaaagcattattcccacggttggaaagggtatcatggaaggaaattgtgtttcacttaccagaatactacgttcagctaaattaagtttaatacagttttttagtaaaatgaagaaatggatggacatgtcgaacctgccacaagaatttcgtgaacgtatagaaaggctagaaagaaattttgaggtgtccact…	3222	catgattctgcgctgtgggaggctctccaggcttctgcaaacaaagttcctacctgtgaagaagttatattcccaaataattttgaaacaggaaatgggggaaatgtacaaggacatcttcccatgatgccaatgtctcctctcatgcatccacgagtcaaagaagttcggactgacagtgggagtcttcgaaaggatatgcaaccattgtctccaatttctgtccatgaacgctacagttctcctaccgctgggagtgcgaaaagaagactttttgaggaagaccccccaaaggagatgcttatggacaggatcataacagaaggaacaaaactgaaaattgccccttcttcaagtattactgctgaaaatatatcaatttcacctgggcaaagtctt…	TACGACGTACCAGATTACGCTATGcatgattctgcgctgtgggag	GTTGGGGGCGTTGACTCCGACctaatgatttgctctttcact	No
100622559	PIK3CB	atgtgcttccgcttcataatgcctcctgctatggcagacatccttgacatctgggcagtggattcacagatagcatctgatggctccatacctgtggatttccttttacccactgggatttatatccagttggaggtacctcgggaagctaccatttcctatattaagcagatgttatggaagcaagttcacaattacccaatgtttaacctccttatggaaattgactcctatatgtttgcatgtgtgaatcaaactgctgtatatgaggagctcgaagatgaaacaagaagactctgtgatgtcaggccttttcttcctgttcttaaattagtaacaaggagttgtgacccaggggaaaaattagactcaaaaattggagttcttataggaagaggt…	3213	tcattgccaaaattactgctgtctatcaagtggaataaacttgaggatgttgctcagcttcaggcactacttcagatttggcctaaactgcccccgcgggaggccctggagcttctggatttcaactatccagatcagtacgtgcgagaatatgctgttggctgcctgcgacagatgagtgatgaagaactctctcaatatcttttacaattggtgcaagttttaaaatatgagccttttcttgactgtgccctctctagattcctactagaaagagcacttgctaatcggaggataggacagtttctattttggcatcttaggtcagaagtgcacattcctgctgtctcagtacagtttggtgtcatccttgaagcatactgccggggaagtgtaggt…	TACGACGTACCAGATTACGCTATGtcattgccaaaattactg	GTTGGGGGCGTTGACTCCGACctaagatctgtagtcttttcg	No
100621789	PIK3CA	atgcctccaagaccatcatcaggtgaactgtggggcatccacttgatgcccccaagaatcctagtggaatgtttactaccaaatggaatgatagtgactttagaatgcctccgtgaggctacattagtaactataaagcatgaactatttaaagaagcaagaaaataccctctccatcaacttcttcaagatgaatcttcttacattttcgtaagtgttacccaagaagcagaaagggaagaattttttgatgaaacaagacgactttgtgatcttcggctttttcaaccatttttaaaagtaattgaaccagtaggcaaccgtgaagaaaagatcctcaatcgagaaattggttttgctatcggcatgccagtgtgcgaatttgatatggttaaagat…	3207	ctgtctgttaaatggaattctagagatgaagtagctcagatgtactgcttggtaaaagattggcctccaatcaaacctgaacaggctatggagcttttggactgcaattacccagatcctatggttcgaggttttgctgttcgatgcttggaaaaatatttaacagatgacaaactttctcagtacctaattcagctagtacaggtcctaaaatatgaacagtatttggataacctgcttgtgagatttttactcaaaaaagcattgactaatcaaagaattgggcactttttcttttggcatttaaaatctgagatgcacaataaaactgttagtcagaggtttggcctacttttggagtcctattgccgtgcatgtgggatgtatttgaagcacttg…	TACGACGTACCAGATTACGCTATGctgtctgttaaatggaat	GTTGGGGGCGTTGACTCCGACtcagttcaaagcatgctgctt	No
396974	VCL	atgccggtgtttcatacgcgaacgatcgagagcatcctggagccggtggcgcagcagatctcgcacctggtgatcatgcacgaggaaggcgaggtggacggcaaagccatccctgacctcaccgcgcctgtggccgccgtgcaggcggcggtcagcaacctcgtccgggttggaaaagagactgttcaaaccactgaggatcagattttgaagagagatatgccaccagcatttattaaggttgagaatgcttgtaccaagcttgtccaggcagcccagatgcttcagtcagacccttactcagtgcctgctcgagactatctgatcgatgggtcaaggggcatcctctccggcacatcagacctgctcctcaccttcgatgaggctgaggttcgtaaa…	3204	caggcgagagcacttgcatctcaactccaagactccttaaaggatctgaaagcccggatgcaagaagccatgactcaagaggtgtcagatgttttcagtgataccacaactcccatcaagctgctggcagtggcagccactgcccctcctgatgcacccaatagagaagaggtgtttgatgagagggcagctaactttgaaaaccattcaggaaggcttggtgccacagcagagaaggcggctgcagttggaactgctaataaatcaacagtagaaggcattcaggcctcagtgaagacagcccgagaactcacaccccaggttgtctcagccgctcgcatcttacttaggaatcctggaaatcaagctgcttatgaacattttgagaccatgaagaac…	TACGACGTACCAGATTACGCTATGcaggcgagagcacttgca	GTTGGGGGCGTTGACTCCGACctactggtaccagggagtctt	No
100512676	ITGA8	atgtctgctcgagcccgctgcagtctccgggatagccgggcgccgctgctcgcgcccctctgctgcttctctgccgcgctggggatgctgtggtccccggtctcgcaggcgttcaacttggacgtggacaagctcaccgtgtacagcggccccgagggcagctacttcggctacgcggtggactttcacatacctgcggctcgcacggcgagcgtcttggtgggggcgcccaaagccaacaccagccagcctgacatcgtggaagggggagctgtctactactgcccctggccagcggagggttccgcccagtgcaggcagataccctttgacaacaccaacaacagaaagatcagagtaaatggaaccaaggaacctatagagtttaaatcgaatcaa…	3189	catcgcatcttccctctcgtggtaaaggggcagaaatccctccagtgccaggattttaccgtttaccttcgggacgaaactgaattccgtgataaattatctccaatcaacattagtttgaattacagtttggacgaatccacctttaaagaaggtccagaagtgaaacccatattgaaccactatagggcaagtgttgtcactgaacaggctcacatcttagtcgactgtggagaagataacatgtgcattcctgacttgaagctgtcagcgagaccagataagcagcaagtcatcatcggagatgaaaaccaccttatgctcctcatcaatgcgagaaatgaaggggaaggtgcctacgaagctgagctcttcgtgaccatcccagaagaggctgat…	TACGACGTACCAGATTACGCTATGcatcgcatcttccctctcgtg	GTTGGGGGCGTTGACTCCGACtcacgcctcaggggttttctc	No
100155091	ITGA5	atggggagccggacgccagggtcccctctccaggctgtgcagctgcgctggggcccccggcgccgatcgcgtctgctgccgctgctgccgccgcctctgctgctgctgctgctgctgccgccgccactcagggtcgggggcttcaacttagacgcggaggccccagcagtgctctctgggcccccgggctccttcttcggcttctcggtggagttttaccggccggggacagacggggtcagcgtgctggtgggagcacccaaggctaacactagccagccgggagtgctgcagggcggtgcggtctacctctgtccctgggccaccagcccagcaccatgcacccccattgagttcgacagcaaaggctctcggatcctggagtcctcgccatccagc…	3174	cagaagggaggagtgcggcgggtgctgttcctggcctcccgacaggccaccctgacccagaccctgctcatccagaacggggctcgggaggactgcagagagatgaagatctacctcaggaacgagtcagagttccgagacaaactgtctccaattcacatcgctctcaacttctccctggacccccaagcccctgtggacagccacggcctccggcctgtcctacattaccagagcaagagccgcatagaggacaaggctcagatcctgctggactgcggagaagacaatatctgtgtgccagacctgcagctggaagtgtttggggatcagaaccacgtgtacctgggcgacaagaactccctgaacctcactttccatgcccagaatgtgggtgag…	TACGACGTACCAGATTACGCTATGcagaagggaggagtgcgg	GTTGGGGGCGTTGACTCCGACtcaggcatcagaggtggctgg	Yes
100151990	ULK1	atggagcccggccgcggcggcctggaggtcgtgggcaagttcgagttctcgcgcaaggacttgattgggcacggcgccttcgccgtggtcttcaaggggcgccaccgcgagaaacatgacctggaggtcgctgtcaagtgcattaacaagaagaacctcgccaagtctcagactctgctggggaaggaaatcaagatcctcaaggaactgaaacatgaaaacatcgtggctttgtatgacttccaggaaatggccaattccgtctatctggtcatggagtactgtaacggcggggatctggccgactacctgcacaccatgcggacgctgagcgaggacaccatccggctcttcctacagcagattgcaggcgccatgcggctcctgcacagcaaaggc…	3168	cacagcgcccccaacctctccgacctacatgtcgtccgtcccaagctgcccaagccccccacggacccgctgggagtggcatttggccacccgcaggccagccccccgcagccctcccatgggctacagtcctgccggcccttgcgtggttcacccaagctgcctgacttcctgcaacggaaccccctgcctcctattctgggctcccctaccaaggctatgcctgcattcgacttcaccaagacccccagctcccagaacttgctgaccttcctggcccggcagggagtggtcatgacgccgcctcggaaccggacgctgcccgacctctccgaggcggggcccttccaggggcagccagtgggccctggcctacggcccactgaggacaccaagggc…	TACGACGTACCAGATTACGCTATGcacagcgcccccaacctctcc	GTTGGGGGCGTTGACTCCGACtcaggcacagatgccactcag	No
100517086	CSF1R	atgggaccaaagagactgaatgtaaagggtttggctggccaatatttccaaactctgtggttgccttgcctcgctgaaaggggaagagggggtcagcccgaggaggaggaagaagagcagagcaagacagacagccggagccgggagaggcgcgcgtccactcgtcctgggccctgcggagctcgtgtcccgggccccgggtccctggccaccccaagccctgcatcagcctgccgcctgcccgctgggaccatgggcctgggcacgctgctgctcctgctggcagtcacagcctggcctggtcagggggtcccggtgattgagcccagcggccctgagctggtggtggagccgggcgcagctgtgaccttgcgatgcgtgagcaatgtcagcgtggag…	3162	cagaggctgctggccgttgggaccttggagcgcaacaggacgtacgagtgctgggcccgcaacagcctgggcaacagctcccacgccttccagcccgtctccgtagcagcccaggtgcactcgccggatgaacccctcttcaccccggtgctggtggcctgtgtgtccatcatggccttgctgctgctgctgctcctgctgctcctttacaagtacaagcagaagcccaagtaccaggtgcgctggaagatcatcgagagcttcgcgggcaacagctacacgttcatcgaccccacgcagctgccctacagcgagaagtgggagttcccccggaacaagctgcagttcggtaagacgctgggagccggcgccttcgggaaggtggtggaggccacagcc…	TACGACGTACCAGATTACGCTATGcagaggctgctggccgtt	GTTGGGGGCGTTGACTCCGACtcagcagaactggtaggtgtt	No
100037296	TLR7	atggtgtttccaatgtggacgttgaagagacaattccttatcctttttaacatcgtcctaatatccgagctccttggggctagatggtttcctaaaactctgccctgtgatgtcagtctggatgctccgaatgcccatgtgatcgtggactgcacagacaagcacttgacagcgattcctggaggcattcccaccaatgccaccaacctcaccctcaccattaaccacatagcgagcatcactccagcctccttccagcagctggaccatctggtagagatcgatttcagatgcaactgtatacctgttcgactggggccaaaagacaacctgtgcaccagaaggcagcagattaaacccagtagctttagtaaactcacttatttaaaagctctttac…	3153	aacaaccggcttgatttactccactcaacagcattcgaagagctacgcaacctggaagtcctagatataagtagtaacagccactattttcaatcagaaggaattactcacatgctagactttaccaagaacctaaaggttctgaagaaactgatgatgaacaacaatgatatcgccacctccaccagcacaaccatggagagcgaatcgcttagaatcctggaattccgaggaaatcatttggatattttatggagagacggtgataacagatacttaaaattcttcaagaacctgcacaagttagaggaattggacatctctgaaaattccctgagtttcttacctagtggagttttcgatggcatgcctccaaatctgaagactctctccttggcc…	TACGACGTACCAGATTACGCTATGaacaaccggcttgattta	GTTGGGGGCGTTGACTCCGACctaggctgtctctttgaacac	No
397285	ITGAV	atggcttctctgccgcggcgacggctgcgccttcgcccccgccgcctcttgctccttctccccggattcttgttgcctctgtgcggcgccttcaacctagacgtggacagtcctgcggagtactccggccccgaaggaagttacttcgggttcgcggttgatttcttcgttcccagcgcgtcttcgatgtttcttctggtgggagcacccaaagcaaacactacccagcctgggattgtggagggagggcaagtcctcaagtgtgactggtcttctcaccgggggtgccagccaattgaatttgatgcaacaggcaacagagactatgccaaggatgatccattggagtttaagtcccaccagtggtttggagcatctgtgaggtcaaaacaggataaa…	3141	ccgggtcactccaagaacatgaccatctctagggggggacagatgcagtgtgaggaactgatagcatatctgcgggatgaatctgaatttagagacaaactcactcccattactatttttatggagtatcgactggattatacaacagctgctgatgtaacaggcttgcaacccattcttaaccaattcactcctgccaacattagtcgacaggctcatatactacttgactgtggtgaagacaatgtctgtaaacctaaacttgaagtttctgtagatagtgatcaaaagaagatctatgttggggatgacaaccctctgaccttaattgttaaggctcaaaatcaaggagaaggtgcctatgaagctgagctcatcgtttctattccaccgcaggct…	TACGACGTACCAGATTACGCTATGccgggtcactccaagaacatg	GTTGGGGGCGTTGACTCCGACttaagtttctgagtttccttc	No
100518131	PIK3CD	atgcccccaggggttgactgccccatggaattctggaccaaggaggagaatcagagcgtagacgtggactttttgctgcccacgggggtctacctgaacttccctgtgtcccgaaatgccaacctcagcaccatcaagaaggtgttgtggcaccgagcccagtatgagccgctcttccacatgctcagcgaccccgaggcctacgtgttcacctgcgtcaaccagactgcggagcagcaggagctggaggacgagcagcggcggctgtgcgacatccagcccttcctgccggtcctgcgcctggtggcccgcgagggtgacagggtgaagaagctcatcaactcgcaaatcagcctgctcataggcaaagggctccacgagttcgactccttgcacgac…	3135	ctggcccggctgctgctggtcaccaagtggaacaggcacgaggacgtggcccagatgctctatctgctgtgctcctggcccgagctgcccgtcctgagtgccctggagctgctggacttcagcttccctgaccgccacgtgggctccttcgccatcaagtccctgcggaaactgacggacgatgagcttttccaatacctgctgcagctggtgcaggtgctcaagtacgagtcctacctcgactgcgagctgaccaaattcctgctggaccgggccctggccaatcgcaagatcggccacttcctcttctggcacctccgctccgagatgcacgtgccgtcggtggccctgcgcttcggcctcatcatggaggcctactgcaggggcagcacccaccac…	TACGACGTACCAGATTACGCTATGctggcccggctgctgctg	GTTGGGGGCGTTGACTCCGACctactgcctgttatctttgga	No
100627579	RASA1	atgatggcggccgaggccggcagtgaggaaggcggcccggtcaccgccggggcagctggaggcggcgccgccgcgggctcgagtgcttatccggcagcgtgtcgggtgaagatacccgcggccctgcctgtggcagctggcccctattctgggcaggcggaagctggagtggccgggactctgggtggaggagccgctctggggtcatcgatcctgggacctgggtctgtggctggggcactggcgggagccggactgtcagggggaggtgctgctgctggcgtggctggtgctgccgctgccggacccggcggggagatggctctcaccaaggggaccacttcgttgtctactgagacgttcggggcaggcggtggattccctcctctgccgccacct…	3123	agtgaagaacattacatcttctactttgcaggcgaaactccagaacaagcagaggattggatgaaaggtctacaggcattttgcaatttacgaaaaagtagtccaggaacatctaataaacgtctgcgtcaggtcagcagtcttgttttacatattgaagaagcccataaactcccagtaaaacattttactaatccatattgtaacatctacctgaatagtgtccaggtagcaaaaactcatgcaagggaagggcaaaaccctgtatggtcagaagagtttgtctttgatgatcttcctcctgacatcaacagatttgaaataactcttagtaataaaacaaagaaaagcaaagatcctgatatcttatttatgcgctgccaattgagccggttacag…	TACGACGTACCAGATTACGCTATGagtgaagaacattacatcttc	GTTGGGGGCGTTGACTCCGACctacctgacatcattagtttt	No
100127483	BMPR2	atgacttcgtcgctgcggtggccccggcgggtgccctcgctgctgtggaccgtcctgctggtcagcgctgcggccgcttctcagaatcaagaacgtctgtgtgcatttaaagatccatatcagcaagaccttggaataggtgagagtcgaatctctcatgaaaatggaacaatattatgctcaaaaggtagcacctgctatggcctttgggagaaatcaaaaggggacataaatctggtaaaacaaggatgttggtctcacattggagatccccaggagtgtcactatgaagaatgtgtagtaactaccaccccaccctccattcagaatggaacatatcgtttctgctgctgtagcacagatttgtgtaatgtcaactttactgagaattttccacct…	3117	attggcccttatccagattattcttcttcctcatacattgaagactcgatccatcacactgacagcattgtgaagaatatctcctctgagcattcaatgtccagcacacctttgactttaggggaaaagaaccgaaattcaattaactatgaacggcagcaagcacaagctcgaatccccagccctgaaacaagtgtcaccagcttgtctaccaacactacaaccacaaacaccactggcctcactccaagcaccggcatgaccactatatctgagatgccatactcagatgaagcaaatctgcatgccacaaatgtctcacagccaatcgggccaacccccgtctgcttacaactgacagaagaagacttggagaccaacaagctggacccaaaagaa…	TACGACGTACCAGATTACGCTATGattggcccttatccagattat	GTTGGGGGCGTTGACTCCGACtcacagacagttcattcctat	No
100517053	ITGA3	atgctctgcgtgctggtctcgatggtggcctccggcggccgcatcgccaccgccttcaacctggacacccaattcctggtggtgaaggaggctaagaacccgggcagcctcttcggctactcggtcgccctccatcggcagacggagcggcagcagcgctacctgctcctggctggtgccccccgggacctcgctgtgcctgatggctctaccaaccggaccggtgctgtgtacctgtgcccactcactgccaacaaggatgactgtaagcggatggacatcgaggaaaaaagtgaccctagccatcacattattgaggacatgtggcttggggtgactgtggccagccagggccctgcaggcagagtcctggtctgtgcccaccgctacacccaggtg…	3114	ctggacctgctcctgatggacaatgtccgcgacaaactccgtcccatcgtcatctccatgaactactctttacatttgcggatgcctgagcgcccccggctgggaccgtggcccctggacgcctacccggtcctcaaccaggcacaggctctggagaactacacggaggtccagttccagaaggagtgcggacaggacaacaagtgcgacagtaacttgcagatgcgggcggccttcgtgtcggagcaggggcagcggctgagcaggctccggtacaggagagacacgcgaaaacttctcctgagcatcaacgtgaccaacacccccacccgggaacgggccggggaagatgcccacgaagcgctgctcaccttggcggtgccttccgccttgctgctg…	TACGACGTACCAGATTACGCTATGctggacctgctcctgatg	GTTGGGGGCGTTGACTCCGACtcagtagtcgtccgtcagcct	No
397059	ITGA2B	atggccagagctttgtgtctacttcatgccctctggcttctggagtgggtgcaactgctcttgggacccggtgctgcccctccaacctgggccttgaacctggacccagtgcatctcaccatctacacaggccccaatggcagccactttgggttttcattggacttctacaagaagagccatggcagcgtatccatcgtggtgggggccccgcggaccctgggccgcaacctggaggagaccggcggcgttttcctgtgtccctggaaggccaagagcgtccagtgcgtcgcgctgtccttcaacctcgatgatgagacgcgaaacgtaggcgcccaaactttccaaaccttcaaggcccgtcaaggactaggggcgtcggtcttaacttggagagac…	3111	ctgcagctggaccggcagaaaccccaccagagccggcgggtgctgctgctggcttcccaacaggcgagcactgtcctggacgtggatctgacctggaggcagagccccacctgccacaacaccacggccttcctccgggatgaggctgatttccgggacaagctgagccccatcgtgctcagcttcaatgtgtccctgcagccggagaagaatggagacgccctcacgttcatgctgcatggagacacccacgttcaggaacagacccgcatcatcctggactgtggggaagaccaagtgtgcgtgccaaagctccagctctcggccaacacgacaggctccccactcctagttggagctgataatgtgctggagctgcacgtggtcgcggccaatgag…	TACGACGTACCAGATTACGCTATGctgcagctggaccggcag	GTTGGGGGCGTTGACTCCGACtcactcctcctcttcatcaga	No
100514823	NLRP3	atgagcatggcaagcgtccgctgcaagctggctcgttacctggaggacctagaagatgtagattttaagaaattcaagatgcacttagaagactatccttctcagaagggctgcatctctctccctcggggccagacagaaaaagcagatcatgtggatctagccactctgatgatagatttcaatggagaggagaaggcatgggccatggccacatggatttttgctgcgatcaacaggagagacctttatgagaaagctaagagggatgagccagaatgggacaatgcaaatctttctgtgataagccaggaagaaagccttgaagaggaatggatgggtttactggggtacctttccagaatctctatttgtaagaaaaagaaagattattgtaag…	3111	cagggggagatgaggaatgtgccacgaagctgtttgaagcttcccagtcgagacgtgacagttcttcttgaaaactatggcaaatttgaaaaggggtatctgatttttgttgtccgtttcctctttggccttgtaaaccaggagagaacgtcctacttggagaaaaaactgagttgtaagatctctcagaaaatcaggctagagctgcttaaatggattgaagcgaaagccaaggccaagaagctacagattgagcccagccagctggaattattttactgtttgtacgaaatgcaggaggaggactttgtgcaaaaggccatgggccatttccctaaaattgagatcaatctctccaccagaatggaccatgtagtttcttctttttgtattgagaac…	TACGACGTACCAGATTACGCTATGcagggggagatgaggaat	GTTGGGGGCGTTGACTCCGACctactgggaaggctcaaagac	No
100521477	ITGA4	atggctgtacaatcgaggcgcgggcctggcccccgaagggcagccgtctcgaaagcagtgatgctactgttgttcttgggagtcccgactgggcgcgcctacaacgtggataccgagagcccgctgctctacaagggcccctccaaaaccttgttcggctactcggtggtgctgcacagccacggggcaaaccgatggctggtagtcggggcgcccaccgccagctggcaagctaatacttcggtggtcaaccctggggcgatttatagatgcagaatcggaaagaatccggagcggaactgcgaacagcttcagctgggtagccttaaaggagaaccttgtggaaagacctgtttggaagaaagagacaatcagtggctgggggtcacactttccagg…	3105	tcttccaatggaacttctgatgtaattacaggaagcatgaaagtatcaagcacacaagctacctgtagaacacatcaagcatttatgcggaaagatgtacgggacatcctcaccccaattcagatcgaagccgcttaccacctcgggcaccacatcgtcatcagtaaacgaagtacagaggaattcccaccacttcagccaattcttcagcagaagaaagaaaaagataggattgaaaaaacaataaactttgcaagattttgtgcccatgaaaattgttctgctgatttacaggtctctgcaaaaattggatttgtgaaaccacatgaaaataaaacctatcttgctgttgggagtatgaagacattaatgttgaacgtgtccttgtttaatgctggc…	TACGACGTACCAGATTACGCTATGtcttccaatggaacttct	GTTGGGGGCGTTGACTCCGACtcagtcatctttatcactctt	No
397190	PPP1R12A	atgaagatggcggacgcgaagcagaagcggaacgagcagctgaagcgctggatcggctccgagacggacctcgagccccccgtggtgaagcgccagaagaccaaggtgaagttcgacgatggcgccgtcttcctggccgcctgctccagcggcgacacggacgaggtgctcaagctgctgcaccgcggcgccgacatcaactacgccaatgtggacgggctcaccgccctgcaccaggcttgcattgatgacaatgttgatatggtgaagtttctagtagaaaatggagcaaatattaatcaacccgataatgaaggctggataccactacatgcagctgcttcctgtggatatcttgatattgcagagtttttgattggtcagggagcacatgtggga…	3093	aagtgggaagatgatctcaaaaagaatagctcaattaatgaaggatcaacttatcaaaaaagttgctcctttggtagaagacaagacgatttgattagttctagtgttccaagcaccacatcaacaccaacagttacctctgcagctgggcttcagaagggcctgctttccagcacaagcactactacaaagattacaacgggttcttcctcagcaggcacacaaagcagtacctcaaatcgtgtatgggctgaggatagtactgagaaagacaaggacagtgttcccaccgccttgaccgtccctgtcgctccagctgttgtcaatgctgcagccgctaccacaaccctgaccaccactactgctggcactgtctcctccacctcggaggtcagggag…	TACGACGTACCAGATTACGCTATGaagtgggaagatgatctc	GTTGGGGGCGTTGACTCCGACttatttggaaagtttgcttat	No
397007	TLR9	atgggcccccgctgcaccctgcaccccctttctctcctggtgcaggtgacagcgctggctgcgactctggcccagggcaggctgcctgccttcctgccctgtgagctccagccccacggcctggtgaactgcaactggctcttcctgaagtccgtgccccacttctcggcggcagcgccccgggccaacgtcaccagcctctccttactctccaaccgcatccaccacttgcacgactctgacttcgtccacctgtccagcctacgaactctcaacctcaagtggaactgcccgccggctggcctcagccccatgcacttcccctgccacatgaccatcgagcccaacaccttcctggccgtgcccaccctggaggagctgaacctgagctacaacagc…	3093	ctggacctgtatcacgggcgctcgttcacggagctgccgcgcctggaagcactggacctcagctacaacagccagccctttaccatgcagggtgtgggccacaacctcagcttcgtggcccagctgcccgccctgcgctacctcagcctggcgcacaatgacatccatagccgagtgtcccagcagctctgtagcgcctcactgtgcgccctggactttagcggcaacgatctgagccggatgtgggctgagggagacctctatctccgcttcttccaaggcctaagaagcctagtctggctggacctgtcccagaaccacctgcacaccctcctgccacgtgccctggacaacctccccaaaagcctgaagcatctgcatctccgtgacaataacctg…	TACGACGTACCAGATTACGCTATGctggacctgtatcacggg	GTTGGGGGCGTTGACTCCGACctattcggctgtcgtggggcc	No
397384	TLR8	atgacccttcactttttgctcctgacctgccttttcctgctaattcctgattcctgtgagttcttcactggagccaattattctagaagctacccttgtgatgagagaaaagaaaatggctctgtcattgcagagtgcacaaatcgtcaacttcaggaagtaccccgaagagtgggcaactatgtgactgaactggacttgtctgataacttcatcagacgcataaccaatgaatcctttcaagggctgcaaaatctgactaaaataaatctaaaccacaacgccaagctgtggccccagagtgaaaacggtatgactattacagatggggcgtttctcaacctccatcacctcagggagttgctgctggaagacaaccagttacgtgaaatacccact…	3087	aatagactagactttgatgatgacgctgctttcagtgagctgccgttgttagaagttctggatctgagctacaactcccactatttccgaatagcaggagtgacacaccgtctaggatttatacaaaatttgcctcagctgagagttttaaacttgagccacaacagcatctttactttaacagaaacgtacttaaaaagcacgtccctgaaagaattagttttcagtggaaaccgcctggaccttttgtggaatgcccaagatgacaggtactggcaaattttcaaaaatctcagcacgctgacccatctcgatttatcatctaataaccttcagcacatcccgagtgaagccttccttaacttgccccagactctcaccgaactatatataagtgat…	TACGACGTACCAGATTACGCTATGaatagactagactttgat	GTTGGGGGCGTTGACTCCGACttacttaatggaattgacata	No
100101552	COL6A2	atgtcagggcgcacgggtgccgccaagatgctccacagcccctgctccgccctcctgctctgggggctcctgggggccgtccacgcccagcagcaggaggtcatcgccccaggcacctccgacaggaacagctgcccagagaaggccgactgcccgatccacgtgtacttcgtgctggacacgtcggagagcgtcaccatgcagtcccccaccgacagcctgctctcccacatgcagcagttcgtgctgcagttcatcagccagctgcaggacgagctctacctggaccaggtggccctgagctggcgctacggcggcctgcacttctccgacctggtggaggtgttcagcccgccgggcagcgaccgggcctccttcaccaagagcctgcagagcatc…	3084	cgaggagcacccggagagaaaggcgagcctggcccccctggccccgaggggggcagaggtgactttggctccaaaggaagaccggggacaaaaggccagaagggcgagcctgcggatcctggtccccctggtgagccaggcccccggggcnagagaggagccccaggaccagagggagagcctggccccccaggagaccccggcctcacggagtgcgacgtcatgacctacgtgagggagacctgtggatgctgtgactgtgagaagcgctgcggcgccctgngagtggtgttcgtcatcgacagctctgagagcatcggctacaccaacttcaccctcgagaagaacttcgtcatcaacgtggtcaacaggctgggggccatcgccaaggaccccaag…	TACGACGTACCAGATTACGCTATGcgaggagcacccggagagaaa	GTTGGGGGCGTTGACTCCGACctagcagatccagcggatgaa	No
100623720		atgaagctggcccgtgctctgctgcccctgctgctgcaggcctgctgggccactgcgcaggacgacctgatagacacaagggccgtcgcgttccaagactgccccgtggacctgttcttcgtgctggacacctcggagagtgtggccctgaggctgaagccctacggggccctggtggacaaggtcaagtccttcaccaagcgcttcatcgacaacctgaaggacaggtactaccgctgcgaccgcaacctggtgtggaacgcgggcgcgctgcactacagcgacgaggtggagatcatccgcgggctcacgcgcatgcccggcggccgcgacgcgctcaaggacagcgtggacgcggtcaagtacttcggcaaaggcacctacacggactgtgccatc…	3084	ggcagcaggggacctcccgggataaacggcactaaaggctaccccggcctcaagggggacgaaggagaagccggggaccccggagaggacaacaacgacgtcgctccccgaggcgccaaaggagcgaaggggtaccgaggccctgaaggcccccagggacccccaggacatgtgggaccaccggggccagatgaatgcgagattttggacattgtcatgaagatgtgctcctgctgtgagtgcacgtgcggccccatcgacatcctcttcgtgctggacagctctgagagcatcggcctgcagaacttcgagatcgccaaggacttcatcgtcaaggtcatcgaccggctgagcagggacgagctggtcaagtttgagcctgggcagtcccatgcgggc…	TACGACGTACCAGATTACGCTATGggcagcaggggacctcccggg	GTTGGGGGCGTTGACTCCGACctagtccagggccaccttcct	No
100101927	IFIH1	atgtcgtcggatgggtattccgcggaccagaatttctgctatctcatctcgtgtttcagggccagagtgaaaaggtacattcaggtggagccggtattggactacttgacctttctgcctgcagaggtgaaggagcagattcagagggcggtcgccaccactgggaacataaacgcagctgaactgcttctgaacactttggagaagggggtctggccccccggctggactaggatgtttgtgcaggctctccgggaaacaggcaactccttagcggcccgctacgtgaaccccgatctcaccgacttgccctctccatcctttgagagctctcatgatgagtgtctccaactgctgaaccttcttcagcctacagtggtggacaagcttctggttacc…	3072	aatcaacttaaagaccaaataaaggagccatgcaaaaagtttgtaatcgcagatgacaccagagaagatctgtttaaagatagacttctagaaataatgacaaacattcaaactttttgccaaattagtcctatgtcggattttggaactcaaccctatgaacaatggctcattcaaatggaaaaaaaagctgcaagagacggaaatcgcaaagatcgtgtttgtgcagaacatttgaaaaagtacaatgaggctctacaaattaatgatacaatccgaaggattgatgcctataatcaccttaaaactttctacaatgatgagaaagaaaagaagtttgaagtcctggaagatgacagtgatgacaatggagatgatagtgataacgatgaagatgag…	TACGACGTACCAGATTACGCTATGaatcaacttaaagaccaa	GTTGGGGGCGTTGACTCCGACtcagtcctcatcactagacaa	No
100520231	MAML1	atggtgctgcccacctgccccatggcggagtttgcgctgccgcggcacagcgcggtcatggagcgcctccgccggcgcatcgagctgtgtcggcgccaccacagcacctgcgaggcccgctacgaggccgtgtcgcccgagcgtctggagctcgaacgccagcacaccttcgccctacaccagcgctgcatccaggccaaggccaaacgcgccggcaagcaccggcagccgcctgccccggccccggccccggcgcctgccccggccccccgcctcgacgtcactgacggtccggagcacggccgccctgtcgcgcatctccatgatacagtgaagaggaatcttgatagtgccacgtcccctcagaatggtgatcaacagaatggctatggagacctc…	3045	cccctttctcactacaaagccgactgtgggcaaggcagtcctggggctggtcagagcaagccggccctgatggcttatcttccccagcagctgcctcatctgaacaatgagcagaactccttatttctgatgaaaccaaagccaggaaatatgcccttccgatcactggttccacctagccaggagcagaatcctcccaacgtccctgtaccaacccaggccgccagtgtggggactcagccgcctgctgtgtccgtggccagcactcacagcagcaccccctatctcagtaaccagcagcaggcagctgtaatgaagcagcatcagttgctcttggaccaacagaaacagagggaacagcaacaaaagcatttgcagcaacagcagtttttgcaaagg…	TACGACGTACCAGATTACGCTATGcccctttctcactacaaa	GTTGGGGGCGTTGACTCCGACttactgaggccctaaaaggtc	No
100125838	NOD2	atgtgtgcccagggggctttccaggcacagagaagccagctggtggagctcctggtctcggggtccctcgagggcttcgagagcattctggactggctgctgtcctgggacgtcctctcctgggaagactacgagggcctcagcctcctgggccagcccctctcccacttggccaggcgccttctggacactgtctggagtaagggtacgtggggctgtgagcagctcgtggcggctgtgcgggaggcccaggccgacagccagccctccgaacttcctggctgctggaacccccattcaccccacccagcccgtgacctgcagagtcaccggccagccgttgtcagaagactctacagtcacgtggacggcgtgttggagcggacgcaggagcagggt…	3042	gggagcctccccaccctgctgcatctcggtcacctggctctctggggcctgggcacgtgctgctacgtgttctcagccgagcagctgcaggcagcacacgtcgacagtgaggctgtttctcttggcttcctggttcgtgccaagagcgttgtgcccggaggtacccccccactggaattcctgcacgtcacattccagtgcttttttgccgcattctacctcgccctcagtgctgacgtgccaccgtcatccctcagacacctcttccatggtcaccgacccggcagctcgccactggccaaggtgctgcccaaactgtgtgtgcggggctcaggctgcaagaaaagcagcgtggcccatttgctacaggaggccgagccgcacaacctccagatcacg…	TACGACGTACCAGATTACGCTATGgggagcctccccaccctg	GTTGGGGGCGTTGACTCCGACtcaaagcaggagtctcgtgtc	No
100157507	PTK2B	atgtccggggtgtccgaggccctgagccgagtgaaggtgggcacgttacgtcggccggaaggccccccagagcccatggtggtggtgccagtagacgtggaaaaggaagacgtgaggatcctcaaggtctgcttctatagcaacagcttcaaccccgggaagaacttcaaactggttaaatgcactgtgcacacggagatccgggaggtcatcgcctccatcctgctgagcgggcggatcgggcccaacatccagctagctgagtgctatgggctgaggctgaagcacatgaagtcagatgagatccactggctgcacccacagatgacagtgggtgaggtgcaggacaagtacgagtgtctacacgtggaagctgagtggaggtatgaccttcaaatc…	3030	ggccactacctggagcgcaacaagaactccctgaaggtgctcactctcatcctgtactcactgcagatctgcaaggccatggcctacctggagagcatcaactgtgtccacagggacatcgctgtccggaacatcctggtggcctcccccgagtgtgtgaagctgggtgactttggtctttctcggtacattgaggacgaggagtattacaaagcctctgtgacgcgtctccccatcaaatggatgtcccctgagtccattaacttccgccgcttcaccacggccagtgacgtctggatgtttgccgtgtgcatgtgggagatcctgagtttcagcaagcagcccttcttctggctggagaacaaagatgtcatcggggtgcttgagaagggggaccgg…	TACGACGTACCAGATTACGCTATGggccactacctggagcgc	GTTGGGGGCGTTGACTCCGACtcactctgccggtgggtgggc	No
100514004	CARD14	atggcggagctgtgccgcacggactcctctctgggtgccctgggcgaggagatgctgtgggagatggtggaggaccaccgctgccggatcgtgcgcagcgtctgccccagccgcctcaccccctacctgcgccaggcgaaggtgctggaccagctggacgaggaggaggtgctgcacagccccaggttcaccaacacggccatgagagttgggcacttgctggatttgctgaagacccgaggcaagaacggggccatcgccttcctggagagcctgaagttccacaaccccgacgtctacaccctggtcactgggctgcagcccagtgtggacttcaccaacttcagtgggctcatggagacgtccaagctgactgagtgcctggctggggccatcagc…	3006	gacatcccggaggtggaccagggaggatcccccggtgccaaggcgggtgatgcagacctggattatgagatcgtagacagggcagaccttcctgagtccgagggcagcctgcagccgttctctggggacctctacctctccgccagcagtgtgcctgtgcggcggaggccagcccgcaagactcagagccaggtcgtggtgctggctttccagggcaacgcactgctggagcagataagtgtcatcggcgggaacctcacgggcatcttcattcaccgagtcaccccgggctccgcggccgacgagatggccttgcgccctggcacccagatcatgatggtggattacgaggccacggagcccttgtcgaaggccgtcctggagggcatgaccctggag…	TACGACGTACCAGATTACGCTATGgacatcccggaggtggaccag	GTTGGGGGCGTTGACTCCGACtcagtaaggcctcttctctgt	No
100622172	TAOK1	atgccatcaactaaccgtgcgggcagcctgaaggaccctgaaattgcagagctcttcttcaaagaagatccagagaagctcttcacagatctcagagaaattggccatggaagctttggagcagtgtattttgcacgagatgtgcgcaccaatgaagtggtggctatcaagaaaatgtcttatagtggaaagcagtccactgagaaatggcaggatattattaaggaagtcaagtttctgcaaagaataaaacatcccaacagtatagaatataaaggttgctatttacgcgagcacacagcatggcttgtaatggaatattgtttaggatcagcttcagatttactagaagttcacaaaaagccattacaagaagtggaaatagcagcaattacacat…	3006	cagcgtaataattttgctgcagaaatggagaaacttatcaagaaacatcaggctgctatggaaaaagaggctaaagtgatggccaatgaagagaaaaaatttcagcaacatattcaggcccaacagaagaaagaattgaacagctttttggagtcccagaaaagagaatataaacttcgaaaagaacagcttaaagaggagctgaatgaaaatcagagcacccccaaaaaagaaaaacaggagtggctttcaaagcagaaggaaaacatacaacatttccaagcagaagaagaggctaatcttctacggcgtcagagacaatacctagagctggaatgccgtcgcttcaagagaagaatgttgcttgggcgacataacttagagcaggaccttgtcagg…	TACGACGTACCAGATTACGCTATGcagcgtaataattttgctgca	GTTGGGGGCGTTGACTCCGACttatgtataagacatatgtga	No
100511786	RAPGEF4	atggtcgctgcgcacgctgcccattcttcctcctccgccgagtggatcgcctgcctggataaaagaccgttggaacgatccagtgaagatgtggatataatcttcaccaggctgaaagaagttaaagcttttgagaaatttcacccaaatctccttcatcagatttgtttatgtggttattatgagaacctggaaaaaggaataacattatttcgccagggtgatatcggaaccaactggtatgctgtcctggcagggtctttggatgttaaagtttctgagaccagcagtcaccaggatgcagtgaccatctgtactctgggaattgggacagcctttggagagtccattctggacaacacaccccgccatgcgaccatcgttaccagggagagcagt…	2982	ctagaaacgatacgccttgagccagctttaaatgaagcaacagagtctgtcttaaacgactttgttatgatgcactgtgtttttatgccaaatacccagctctgcccagctctgatggcccattaccacgcacagccttcacaaggtacagaacaagagaaaatggattacgccctcaacaataagaggcgagtcatccgcctggtcttgcagtgggctgccatgtatggagatgtcctacaagaggatgatgtggccatggctttcctggaggagttttatgtgtctgtatcagatgacgcccggatgattgctgccctcaaggagcaactgcccgagttggagaagactgtcaagcaaatttcagaagatgcaaaggctccacaaaagaagcacaaa…	TACGACGTACCAGATTACGCTATGctagaaacgatacgcctt	GTTGGGGGCGTTGACTCCGACctatggtcgacgaggctctaa	No
100521092	WDR59	atggcggcgagatggagcagcgagaacgtggtggtggaattccgcgactcccaggcaactgcaatgtctgtggactgtctggggcagcatgcggtgctttccggccgccgattcctttacatcgtcaatctggatgccccttttgaaggtcaccgaaagatctcacgccagagcaagtgggacatcggagccgtgcagtggaatcctcatgacagcttctcgcactattttgcagcctcgagcaaccaacgggtcgacctttataagtggaaagatggcagtggggaagttggcacgaccttacaaggccacactcgcgtcatcagcgacttggactgggcggtgtttgagccagacctcctggtcaccagctctgtggacacctacatctacatttgg…	2982	gtgaaccaagaagacagtgcttccagcaacccctttgcgctcccgaactccgtcacgccgcccctaccaacgttcgcccgggtcaccaccgcttacgggtcctaccaggatgccaatattccttttccccggacctcgggggccaggttctgtggggcagggtacctggtgtatttcacgaggcccatgacgatgcatcgagcagtgtctccaacagagcccactccaagatctctctcggccttgtctgcctatcacactggcttgattgcgcccatgaagatccgcaccgaggcccccgggaacctgcgtttgtacagcgggagccccacacgcagcgagaaggagcagctctcggtcagctccttctactacaaggagcggatgtctcctcgctct…	TACGACGTACCAGATTACGCTATGgtgaaccaagaagacagtgct	GTTGGGGGCGTTGACTCCGACtcagaaagtgctttcaagcag	No
100513350	ASAP2	atgagttcctcttcctccatcccagctggtgggccccgggccctgtgggagaaggctttggacgtggaccggatggttctttacaagatgaagaaatccgtgaaagccataaatatctctgggctggcgcacgtggaaaacgaagagcagtacacccaggccctggagaagttcgggggcaactgcgtgtgcagagatgacccagacctggggagcgccttcctcaagttctctgtcttcaccaaggagttgacagcgctcttcaaaaacctgatccagaacatgaacaacatcatctccttccccctggacagcctgctgaagggggacctgcgaggcgtgaagggggatctgaaaaagccttttgataaagcttggaaggactatgaaacaaaaata…	2970	aaacccagccccggcagcgacatgaatgcacggaaggactacatcactgccaagtacatcgagaggaaatacgcaaggaaaaaacacacggacaacgcggcaaaacttcacagcctttgtgaggccgtcaaaacgagagatatttttggattactccaggcgtatgctgatggcgtggatcttacagaaaaaatcccgctggccaatggacatgaaccggacgagactgccctgcatcttgccgtcagatccgtggaccggacgtctctccacattgtagactttttagttcagaacagtggaaacctggacaaacagacgggcaagggcagcacggccctgcactactgctgcctgacggacagcgccgagtgcctcaagctgctgctgcggggcaag…	TACGACGTACCAGATTACGCTATGaaacccagccccggcagc	GTTGGGGGCGTTGACTCCGACttagtcagcgataaagtgcac	No
100519398	OSMR	atggctctctatacagtctttccgacagtattcctcttggcattgctgtccctgagcacttaccagagtaaagtcttgtccaaacctttgccattaactcctgaatcactgaaagtttccatcaattctgcacatcagtgcttgcatttacaatggatggtccactcccttgcttatcatcaggaattaaaaatggttttccagatacagatcagtagatttacaacatccaatgtcatctggacagagagctacagcaccactgtgaaggggaaccaagtcctgcgctggagctgggagtccgagctccctctggaatgtgcaacacactttgtaagagtgaggagtatggtggatgatgccaggatccctgagccgaagttctggagcaactggagt…	2934	ctgtccattcctgctccggccaacagcacagaactgcccctcgatcggggttcttaccaaatccacgtcacagctcacaacagcgtcggtgcttctcccgcttccgtgattgtcatttctggagactctgaaaaccgagaggttgaagaaggaagagtgaatggcacagaggatggattttctatgtcttggaagccccaagccagagatactgttggctacattgtggagtggtgtgaccgtccccaagacctgccctgtgatccccagtggaaaaacgtgggccccaacaccacaagcacagtcattagctcggatacttttagaccaggggttcgatacaacttcagaatttatggaatttctacagactggacggctcatttattagagagaaaa…	TACGACGTACCAGATTACGCTATGctgtccattcctgctccggcc	GTTGGGGGCGTTGACTCCGACttagcggtggtgctcaccttg	No
100518678	NLRX1	atgaggtggggctgccatttgcccagggcctcttggggtcctggtctgggaagagtactccagccagcagatgaacgtatccctttcctgatccactggagttggccccttagagggcagcgaccccttgggccccctagggcctttatacgccaccacggaagctcagcggacagtgatcccccaccagggaggcacaggctgttgttccagggcgctgctgcaactgaagccatccagcagcaccgccggaacctggctgagtggttcagccggctgcccagggaagagcgccagttcggcccgacctttgcactagacacagtccacgtggaccctgtgatccgagagagcacccccgatgagctgctccgccctacggctgagttggccctggag…	2928	tttctagccccatgtgtggagccagggcacccgggtaccttcgtgttcactgtgcccgccatgcaggaatacctggctgccctctacattgtgctgggcttgcggaagacaactctgcagcgggtaggcaaggaggtggccgagttcgtgggccgagtcggggaggacgtcagcctggtcctgggcatcatggccaagctgctgcccctgcgagccctgcccctgctcttcaacctgctcaaggtggttccacgggtgtttgggcgcgtggtaggtaagagccgcggggcagtggcccaggccatggtgctggagatgttccgagaggaggactactataatgacgacgtcctggaccagataggcgccagcatcctgggcgtggagggccctcggcgc…	TACGACGTACCAGATTACGCTATGtttctagccccatgtgtg	GTTGGGGGCGTTGACTCCGACtcaggttcctgggcctcccag	No
100522873	EPHA2	atggagcgtctggcgccctgcgtctgccttgtcctgctctggggctgccggctggcccccgccgccgcggcgcagggcaaggaagttgtactgttggactttgctgcggctaaaggggaactcggctggctcacacacccgtacggcaaagggtgggacctcatgcagagcatgatggacgacatgcccatctacatatactccgtgtgcaacgtggtggccggcgaccaggacaactggctccgtaccaactgggtgtaccgcggggaggccgagcgcatcttcatcgagctcaagttcaccgtgcgcgactgtaatagcttccccgggggcgccagctcctgcaaggaaaccttcaacctctattacgctgagtcagatgtggactatggcaccaac…	2928	ggggactccaacagctacaacgtacgccgcaccgaaggcttctctgtgaccctggatgacctggctccagacaccatctacctggtccaggtgcaggcactgacgcaagagggccagggtgccggcagcaaagtgcatgagttccagacgctgtccacggaaggatctagcaacatggcagtgatcggcggcgtggctgtcggcgtggtcttgcttctggtgctggcaggaatcggcatcttcatccaccgcaggaggaagagcctgcggacccgccagtcctcggaggatgtctatttctccaagtcagaacaactgaagcccctgaagacatatgtagacccccacacatacgaggaccccaaccaggcggtgctcaaattcaccactgagatccat…	TACGACGTACCAGATTACGCTATGggggactccaacagctacaac	GTTGGGGGCGTTGACTCCGACtcagatggggatccccactgt	No
396810	KIT	atgagaggcgctcgccgcgcctgggattttctcttcgtcctgcagctcttgcttcgcgtccagacaggctcttctcagccatctgtgagtccagaggaactgtctccaccatccatccatccagcaaaatcagagttaatcgtcagtgctggcgatgagattaggctgttctgcaccgatccaggatctgtcaaatggacttttgagaccctgggtcagctgagtgagaatacwcacgcagagtggatcgtggagaaagcagaggccatgaatacaggcaattatacatgcaccaatgaaggcggtttaagcagttccatttatgtgtttgttagagatcctgagaagcttttcctcgtcgaccctcccttgtatgggaaggaggacaatgacgcgctg…	2919	attcacagctccattgattacagtgcattcaaacacaacggcacrgtggagtgcagggcttacaacgatgtgggcaagagttctgccttttttaactttgcatttaaagaacaaatccatgcccacaccctcttcacgcctttgctgattggttttgtgatcgcagcgggtatgatgtgtatcatcgtgatgattctcacctataaatatctacagaagcccatgtatgaagtacagtggaaggttgtcgaggagataaatggaaacaattatgtctacatagacccaacgcaacttccttatgatcacaaatgggaatttcccaggaacaggctgagttttggcaaaaccttgggtgctggcgccttcgggaaagtcgttgaggccactgcatacggc…	TACGACGTACCAGATTACGCTATGattcacagctccattgat	GTTGGGGGCGTTGACTCCGACtcagacgtcttcgtggacaag	No
100515445	FLT3	atgatctttgagactattacaaatcaagacctgcctgtgatccagtgcattttaatcaaccataggaacaatgattcatcggtggggaccacgtcatcgaatcctatggcgtcagaagcccaggaagacctgggttgtgccttgaggcccaagagcaaggggacagtctacgaagcagccactgtggaggtggacgtgtccgcgtccatcacgctgcaggtgctggtcgccaccccagggaacatttcctgcctctgggtctttaaaaatagctcccggaattgccagccacacttcgacttgcaaaacagaggagttgtttccatggtcattttgaaaatgacagaaacccaggctggagaataccaactttttattcagagcgaagctgtcaattac…	2916	tttggacagtggatttccagcagcactctgaacatgagcgaggctgtcaaagggtttctggtgaagtgctgtgcctacaattccctgggcacgtcttgtgaaacgatcctcttaaactcaccaggccccttccctttcatccaggacaacatctcattctatgcaacaattggcctctgtcttcccttcatcgccgttttaaccatgctaatttgtcacaagtacaaaaagcgattccggtacgaaagccagctgcagatggtccaggtgacggggtccctggataacgactacttctacatcgacttcagagaatatgaatatgacctcaaatgggagtttcccagggaaaatttagaatttgggaaggttctgggatccggcgcttttggaaaagtg…	TACGACGTACCAGATTACGCTATGtttggacagtggatttcc	GTTGGGGGCGTTGACTCCGACctacgaatcttcagcctgtgg	No
100519699	CTNND1	atggacgactcagaggtggagtcgaccgccagcatcttggcctctgtgaaggaacaagaggcccagtttgagaagctgacccgggcgctggaggaggaacggcgccacgtctcggcgcagctggaacgcgtccgggtctcaccacaagatgccaacacgctcatggccaacggcaccctcacccgccggcatcagaacggccgatttgtgggcgatgctgaccttgagcgacagaaattttcagatctaaaactcaacggaccccaggatcacagtcaccttctgtatagcaccatccccaggatgcaggagccagggcagatcgtggagacctacacagaggaagaccctgagggagccatgtctgttgtctccgtggagacctcagatgatggaacc…	2904	actgaagttattactggaaccctgtggaatctctcatcccatgactcaatcaagatggagattgtggaccatgcactgcatgccttgacagatgaagtgatcattccgcattctggttgggaacgggagcctaatgaagattgtaagccacgccatattgagtgggagtcggtgctcaccaacacagctggctgccttaggaatgtcagctccgagaggagtgaagctcgccggaaacttcgggaatgtgatggtttggtggacgctctcattttcattgttcaggctgagattggacagaaagattcagacagcaagcttgtggagaactgtgtttgcctccttcggaacttgtcatatcaagttcaccgggaaatcccacaggcagaacgataccaa…	TACGACGTACCAGATTACGCTATGactgaagttattactgga	GTTGGGGGCGTTGACTCCGACctaaatcttctgcatgggggg	No
100515448	MAP3K13	atggccaaccctcaggagcacctgagcggctcctcttccccacacttacctttgagtgaaaataaaaccttcaatggactacaagatgacatcacacctatggggagccaaccttcacccaagctccttaaggaccagcaggagaagggggtggtacaaacagagctacctgagggcatgaacagccccatcaccacaacagtgttgacaagcataagtgaggattccagggaccagtttgagaacagtgttcttcagttaagggaacaagatgaatcggagatggctgtgtctcacaggaacagcaacaccatggacggagagggcacaagtggaactgaagacatcaagattcagttcagcaggtcgggcagtggcagtggtgggtttcttgaagga…	2904	cgtgaacactatgagagaaaacttgagcgggctaataatttatacatggaactgagtgccatcatgctgcagctagaaatgcgggagaaggagctcatcaagcgtgagcaagcagtggaaaagaagtatcctgggacctacaaacgacaccctgtccgtccaataatccaccccaatgccatggagaagctcatgaagaggaaaggcgtgcctcacagacctgggatgcaggccaagcggccagatctgttgagatccgaaggtatccccagtgtggaagtggctcccactgcatcccctttgtctggaagtcccaaaatgtccacctccagcagcaagggccgatatcggagcaaaccacgccaccgccgtgggaatagccgaggcagccataatgac…	TACGACGTACCAGATTACGCTATGcgtgaacactatgagagaaaa	GTTGGGGGCGTTGACTCCGACttaccaagtagcagagctgta	No
397520	ANPEP	atggccaagggattctacatttccaaggccctgggcatcctgggcatcctcctcggcgtggcggccgtggccaccatcatcgctctgtctgtggtgtacgcccaggagaagaacaagaatgccgagcatgtcccccaggcccccacgtcgcccaccatcaccaccacagccgccatcaccttggaccagagcaagccgtggaaccggtaccgcctacccacaacgctgttgcctgattcctacttcgtgacgctgagaccctacctcactcccaacgcggatggcctgtacatcttcaagggcaaaagcatcgtccgcttactctgccaggagcccaccgatgtcatcatcatccatagcaagaagctcaactacaccacccaggggcacatggtggtc…	2892	gagatgtttgactccatctcctacagcaagggagcctcggttatcaggatgctctccaacttcctgactgaggacctgttcaaggagggcctggcgtcctacttgcatgcctttgcctatcagaacaccacctacctggacctgtgggagcacctgcagaaggctgtggatgctcagacgtccatcaggctgccagacactgtgagagccatcatggatcgatggaccctgcagatgggcttccccgtcatcaccgtggacaccaagacaggaaacatctcacagaagcacttcctcctcgactccgaatccaacgtcacccgctcctcagcgttcgactacctctggattgttcccatctcatctattaaaaatggtgtgatgcaggatcactactgg…	TACGACGTACCAGATTACGCTATGgagatgtttgactccatc	GTTGGGGGCGTTGACTCCGACttagctgtgctctatgaacca	No
100513005	THBS4	atgctggccacgcgcggagccgccctgcttctcctgcacctggccctgcagccgtggctggcggccggcgcccaggccaccccccaggtctttgaccttctgccatccgccagccagaggctgaacccgagtgttctgcagcccatcctgtcagaccccaccctgaacgagctctatgtgatctccaccttcaagctgcagacgaaaagttcagccaccatcttcggcctttactcttctgctgacaacagcaaatattttgaatttactgtgatggggcgcttaaacaaagccatcctccgctatctgaagaatgatgggaagattcacttggtggttttcaacaacctgcagctggctgacggcaggcggcacaggctgctcctgagactgaccaac…	2886	aaagacgtggacatcgacagttacccagacgaagaactgccgtgctctgccagaaactgcaaaaaagacaactgcaagtatgtgccaaattctggccaagaagatgcagacagagatggcatcggagatgcttgtgacgaggatgctgatggagatgggatcctgaatgagcaggataactgtgtcctgacccacaacatggatcagaggaacagtgacaaagatatctatggagatgcctgtgataactgccggaatgtcctaaataatgaccagagagacactgatggggatggaaaaggagatgcctgcgacgatgacatggatggagatggaataaaaaacatcctggacaactgccccaaagttgccaatcgtaaccagcaagaccgggatggt…	TACGACGTACCAGATTACGCTATGaaagacgtggacatcgacagt	GTTGGGGGCGTTGACTCCGACttagttatccaggcgatcgaa	No
751869	NFKB1	atgtttcatttggatcctttgaatcatacaatatttaatccagaattatttcaaccggagatgccactgccaacagcagatggcccataccttcaaatattagagcaacctaaacagagaggatttcgtttccgttatgtgtgtgaaggcccctcccatggtggactccctggcgcatctagtgaaaagaacaagaagtcctaccctcaggtcaaaatctgcaactatgttggacctgcaaaggttattgttcagttggtcacaaatggaaaaaacatccacctgcatgcacacagcctggtgggaaaacacggagaggatgggatctgcactgtcactgctggacccaaggacatggtggtcggctttgcaaacctgggtatacttcatgtgacaaag…	2880	ggagaggatgaggtgcatctgacgtattcagtaggagtaaaggaggagaattacaggttccaggataacctctttctagagaaggccatgcaacttgccaagcagcacgccaatgccctttttgactatgcagtgacaggagatgtgaagatgctgctggctgtccagcgccatctcactgcagtgcaggatgagaatggggacagtgtcttacacttggcaatcatccaccttcatgctcagcttgtgagagacctgctagaagtcacatctggtttgatttctgatgaaattatcaacatgagaaatgatctctaccagacacccttgcacttggcagtgatcaccaagcaggaggctgtggtggaggacttgctgagggcaggggccgacctgagt…	TACGACGTACCAGATTACGCTATGggagaggatgaggtgcat	GTTGGGGGCGTTGACTCCGACctaaattttgccttctagagg	No
100627238	CARD6	atggagaacctgcggagggagcttgctccgccccgcggttcgcgcgcggacagagtgttcccggctcctatgtgggcgtctgatgagacagaggacctgatctgggagaaaccagcttctctagggttgctcgtcactccgacccgaagcttttggctgattcctactgagaagaacaatgattacgaggagtgttctccagagatcatggaagaagaatgaaaaatattacttaaaatcctccaacaagatcttgattgtatcttagatacattaacattttgaaggctaatttctgagactattacagatcccctgaagaaaagtctgaagctgttcattttggtacataagggagaagtgagctgtcagctttttctcaactgtttattaagtact…	2877	aacaacaagagcattttaatgctgggtgccatgaaggacattgtgaaggagcagtcaacacagccttcaggaggtcctacagagggtacggaaaagcttctgactctcatgaagatgccgntcatctcttttgtgcgtctgggatactgtagcttctccaagtccagaatcctcaacacactgctcagccctgcccacctgaaatcacacaaagtctttctccatcaggatttgcctgttctagtgcttccccggcagatctctgatggtctggttgaaataacctggtgttttcctgatagcgatggtctaaaggaaaactccagttttttccagaagcctgttgctgtggccaaccttcgcggagatctaaaaagtttttggacacagtttggtttc…	TACGACGTACCAGATTACGCTATGaacaacaagagcatttta	GTTGGGGGCGTTGACTCCGACttagcttgggagggctcggtt	No
100156073		atgacgaataaatacaagaaaatcattctgctgaaaggattagagaaaatcgatgaatatcattttagtatgattaagtctttactggctcatgatttagaactgactagagaaatgcaagataactacgacagagttaagattgctgatctaatggaactaaagttcccaggaattacttgtgtcaacatactagaagaattgttaagcgacatgataaaatataaagatactgtaaaagaatttagaaaggaaaagctaaaagtcgcaagggaaattggagcagaaatgtcaccttcagcaaaaaggagaaaacaggaagaaacatgttccgatatgcatggacctaccacacatattaatctgccatctgaaggagcaaaggagagtcctgtggct…	2877	gccgacttgatggaagaaaggttccgaggggctgcctgtgttgacaaactaatagagttggtcaaaggaattgatgatattaaacaccttgttaaacctcttcaaaaggagaagttaaaagttttaaggagactcaatgcaaaagaaaccgcttcagcaaaaaaaagaaagcagaatgaatccagtactgatgaatcgacatccgccacaaatgaagcttcgggatctgaatcaaccaagaatacacctatgaagaaaaataaaaccacagaaactaatgaatctaaaaggaggaagctaacccaggaggaaagtcagctcccaggaacttccaggcagctcctagagtcagcaaccagcacacagtccactgagagccttttccagactcttcaaacg…	TACGACGTACCAGATTACGCTATGgccgacttgatggaagaa	GTTGGGGGCGTTGACTCCGACttacctggccttgatgacctt	No
100620350	CHRD	atgccgagcctcctggccccgccggccccgctgctgctcctcgggttgctgctgctcggctcccggctggcccgcggcgccggccccgagtcccttgcgctgcccatccggcccgagaaggagccgctgcctattcggggagcagcaggctgctccttcggcgggaaggtctatgccttggacgagacgtggcacccggacctgggggagcccttcggggtgatgcgctgcgtgctgtgcgcctgcgaggcgcctcaatggggtcgtcgcgcgaggggcgcggcgagagtcagctgcaagaacattaaacctgagtgcccaaccctggcttgcggacagccccgccagctgcctggacactgctgtcagacctgccccccggagcgcagcggtctggaa…	2874	cctcagcggaggaaccagcacactgtcctgtgccacatggctggattccagccgggaggacacacagctgtgggtgtctgccctgggctgggtgcccggggggctcatatgctgctgcagaatgagctgttcctaaacgtggccaccaaggacttcccagatggagagctgcgggggcacgtggctgccctgccctacagtgggcacagcgcccgccacgacacactacccgtgcccctggcaggagccctggtgttgcccccggtgcagagccaggcagccgggcacgcctggctctccctggatacccactgtcacctacactacgaagtgctgctggctgggcttggtggctcagaacagggcaccatcactgcccacctcctcgggccccctggg…	TACGACGTACCAGATTACGCTATGcctcagcggaggaaccagcac	GTTGGGGGCGTTGACTCCGACctaggagccttcagcatcttt	Yes
100155108	THBS3	atggagacgcaggaacttcggggggccctggctcttctcttcctttgcactttcgcatctgccagtcaggacctgcaggtgatcgacctgctgactctgggcgagtcccggcagatggtagctgtggcggagaagattcggacagccctgctcaccgctggggacatctacctcttgtccaccttccgtctgccccccaagcagggtggtgtcctctttggcctctactctcgccaagacaacacacgatggctggaggcctctgttgtgggcaagatcaacaaagtgctggtgcggtaccagcgggaggatggcaaagtccacgcggtgaacctacagcaagcaggcctggcagatgggcgcacacacaccgctctcctgcgactccgaggcccgtcc…	2871	gacacagacattgatggctacccggaccaggcgctgccctgcatggacaacaacaaacactgcaagcaggacaactgccttctgacacccaactctgggcaggaagatgcagataacgatggcgtgggggaccagtgtgatgatgatgctgatggggacgggatcaagaatgttgaggacaattgccggctgttccccaacaaggaccagcaaaactcagatacagattcatttggtgatgcctgtgacaactgccccaacgttcccaacaatgaccagaaggacacagatggcaatggggaaggggatgcctgtgacaacgacgtggatggggatggcatccccaatggactggacaattgccctaaagtccccaaccccctgcagacagacagggat…	TACGACGTACCAGATTACGCTATGgacacagacattgatggctac	GTTGGGGGCGTTGACTCCGACtcacactcttccctggagcag	No
100520402	MAP3K14	atggcagtgatgggaatggcctgcccaggcgcccccggctccgcggtcgggcagcagaaggagttcgccaaagccaaggagaagacgcaggcggtggagaagcagcagagctctgtgcacaagctcgaggccgtggagaagagccccgtgttctgcgggaagtgggagatcctgaacgacgtcatcaccaaaggcaccgccaaggagggctctgagggcggcccggccgccatctccatcatcgcccaggccgaatgtgagaatagccaggagttcagccccactttttcagaacggatcttcatcgctgggtccaaacagtacagccagtccgagagtcttgatcaaatccccaacaatgtggcccacgcgactgagggcaaaatggcccgtgtgtgt…	2868	tatggagctgtgaaagaagggccttgggtcaaaatcttcatggagctgctagaaggtggctcgctgggccagctcataaagcagaagggctgtctgccagaggaccgggccctttactacctgggccaggctctggaagggctggaatacctccacacccgaaggattctgcatggagacgtgaaagccgacaacgtgctcctgtccagcgatgggagccgcgcagccctctgcgacttcggccatgctgtgtgccttcaacccgacggcctggggaagtctttgctcacaggggactacatccccggcacagagacccacatggcgccagaggtggtgatgggcaagccctgtgatgccaaggtggacatctggagcagctgttgcatgatgctgcac…	TACGACGTACCAGATTACGCTATGtatggagctgtgaaagaa	GTTGGGGGCGTTGACTCCGACttagggcctgttctccagctg	No
102167527	PIDD1	atgtgtgccgggcgctccggtcaaaaccgaggaacgggaaggttggagcctccctgggtcctgcctgcgcaggcctgcctggcgagctgggacatgtctggcccccgaggacaaccggtttgcgatggctgcagtggtggagggcaggagccagagccgtctgctgcagaagatgctgcaagagatgctacggatgctgtggccgtggggccggggacgctccctctcctggccgggaaccggctgagcctggacctgtaccccaggggctgccaccggctgctgcacctgtgtgcccagcaggtccctcagctcctggaggtggagttcctgcagctgagtggccacgaagaccctcggctgctggaggccaccctggcccagctgccctcgagcctg…	2865	gtggtcaggaccctgagtgacaacagctggagtgacctggaaacccacctggaggaagaggcgcccaagcggctctgggctcactgccaggtgcctcacttctcctggttcctcgtggtttcgcgccctgtgtctgacgcctgcctcgtgccaccagaggggacattgctgtgctcctcaggacatcctggggtcaaggtcacattcccccctggggccacggaggagccccgtcatgtccgcatgcaggtggtgcgcgtgggcagcagagaactgccggccctgctgcgggagcctgaggcagccgccagccccctgctgtgcctctcacagagcggccccctgagctttctccggccagtcaccgtgcagctgcctctgccccctggcatcacaggc…	TACGACGTACCAGATTACGCTATGgtggtcaggaccctgagtgac	GTTGGGGGCGTTGACTCCGACctaggcctgagccggctccgg	No
100135660	NOD1	atggaaaagcagggccgcagtgagatggaagtagccccgtcagagtctcactcctacattaaattgttgaaagtcaaccgggagcatctggtcacccacatccgcaacacccagtgtctggtggacaacttgctgcacaacgactacttctccgcggaagacgccgagatcgtgtgcgccggccccacgcagcccgacaaggtgcgcagagttctggacctggtgcagagcaagggtgaggaggtgtcggagttcttcgtcttcgtgctccagcagctcgcagatgcttacgtggacctcaggccttggctggccgagatcggcttctccccttcccagctcgttcagagcaaagctgtcgtcaacaccgatccagtgagcagatactcccagaagctg…	2862	gccggccagggcaccctgcgttccctggggcaggtggcccgctggggcatggagaggagcctcttccttttcaaccaggaggaggtgcaggcgtccgaggtgcaggagggggacctgcagctgggcttcctgcgggcagtgccagagttgggcctcggaggggaccagcagtcctacgagtttctccatctcacccttcaggccttctttgccgccctctttctcgtggtggatgacagtgtgggccctcaggagctgctgcggttcttccaggagtgggtgcctcctggggaggcagaggccgcgtcctgcttcctccccttcctccccggccagtgcttgggggggcgtggcctggtgggggaggaccccttcaagaacaaggaccactttcatttt…	TACGACGTACCAGATTACGCTATGgccggccagggcaccctg	GTTGGGGGCGTTGACTCCGACtcagaaacagacaatccgctt	No
100624570	CYLD	atgagttcgggcttatggagccaagaaaaagttacttcaccctactgggaagagcggattttttatttgcttcttcaagaatgcagtgttacagacaaacaaacgcaaaagctccttaaagtaccaaaggggagtataggacagtatatccaagaccgttctctggggcattcgaggattccttctgcaaaaggcaagaaaagtcagattggattaaaaattttagagccaccacatgcagttctgtttgttgatgaaaaggatattgtagaaataaatgaaaaattcacagagttacttttggcaattaccaattgtgaagagaggttcagcctgtttaaaaacagaaacagactcagtaaaggcctccaaatagatgtgggctgccctgtgaaagtc…	2862	ccgcccttggccacatcttccggtaactcgcatggcctggaagtgggctcgctggctgaggttaaagagaatcctcctttctatggggtgatccgttggattggtcagcctccgggactcaatgaagtgctagctggactggaactggaagacgagtgtgcgggctgtacagatgggaccttcaggggcactcggtatttcacctgtgccctgaagaaggctctgtttgttaaactgaagagctgcaggcccgactctaggtttgcgtccctgcagccagtttccaatcagatcgaacgctgtaactctttagcatttggaggctacttaagtgaagtagtagaagaaaatactccaccgaaaatggaaaaggaaggtttagagataatgattggaaag…	TACGACGTACCAGATTACGCTATGccgcccttggccacatct	GTTGGGGGCGTTGACTCCGACttatttgtacagactcattgt	No
100620989	RAPGEF3	atgaaggtgggctggccaggtgagagccgctggcaggtgggcctggctgtggaggacggctcagctctgggagcaccaacggtgggaggcctcccggacgtggtgccggaggggacgctgctcaacatggtgctgaggaggatgcaccggccccgaagctgctcctaccagctgctgctggagcaccagcgccccagccgcatccaggggcttcgctggacgccactcaccaacagcgaggagtccctggatttcagcgtgagcctggagcaggcctccacagagcgggtcctcagggctgggaaacagctgcatcgacatctcctggccacctgccccaacctcatccgagaccgaaagtaccaccttaggctccaccggcagtgctgctctggccgg…	2859	tgcagcacctacgtctgcaacaggaggcagcagatcctgaggctggtcagccagtgggtggctctgtatggccccatgctccacactgaccctgtggccaccagcttcctccagaaactgtcagacctggtgagcaaggatgcccggcttagcaacctgctgcgggagcagtggcccgagaggcggcgacaccacaggttggaaaacggctgtgggaacgcatctcctcagataaaggcccggcacatgcctgtttggctccccagccaggacgagccccttcccagcagcaactgtgccatccgagctggggacaaagtcccctatgacatctgccggccagaccactcggtgctgaccctgcagctgccagtgacggcctcggtcagggaggtgatg…	TACGACGTACCAGATTACGCTATGtgcagcacctacgtctgc	GTTGGGGGCGTTGACTCCGACtcaaggctccagctcccggga	No
100514221	TELO2	atgaatgcgtcacaggtgtcccctccaccacctttctgggccgaaatggtacctcctcgcgaggtctcgccacattgccccccaaggccgccagaggacgtcctgccaagacggaaggttccaaatctgcgctgtgcattccggcagccacgagcacaggtggctatcaagcccttgaaacgcggacagtgcgaccaaggaactgacccggtggcccctggttaccgtgctgaacggcgcagcacctgtcccaggacctacacaccgcatccaaccgtagccgaagtccccgcagttgccactgcttccctgcaaaggctgaggccgaggggagagcagggccctgcctccgggagagcggcaaggctacacccgcggtcggggatggatcccgtcctc…	2859	agccagcgacgcccgctcctcatgcaggcgctgaaggagctcctggagacatggggcagcagcagcgccatccgccacacgcccctggcacagcagagctacatcagcaaggccaccctcatctgcctggcacacctgcaggaggcggagctccgggactgccgggccgagttgctggccagcctgatggcgggagtgaagtgccgcctggacagcagcctgccccccgtgcgccgcctgggcatgatcgtggctgaggtggccagcgcccggatccaccctgaggggcctcccctgaggttccagtatgaagaggacgacctgacccgcgagatgctggccctggccactccctggcccgtgactgacagtccctcggcggagggcccacctgtggct…	TACGACGTACCAGATTACGCTATGagccagcgacgcccgctcctc	GTTGGGGGCGTTGACTCCGACctaatgagaggacagtgccag	No
100515528	PKN1	atggcggaggctggtccccctttggaccgggagctggagagtgagccccgcagctggtccctgctggagcagctgggcctggcgggtgccgacctggcggcccccggggtgcagcagcagctggagctggagcgggaacggctgcggcgggagatccgcaaggagctgaagctgaaggagggagctgagaatctgcgtcgggctactaccgacctgggccgcagcctgggtcctgtggagcttgtgctgcgtggctcctcacgcaggcttgacctgctgcaccagcagctgcaggagctgcatgcccatgtggtgctgcctgaccccgcagccactgcccatgatgccccccagtcccccggtgcaggtggcccaacctgctcagccaccaacctgagc…	2853	aaattcctgaagttggaggatttcttggacaatgagaggcatgaggtgcagctggacatggaaccacagggctgcctggtggccgaggtcactttccgcaaccctgtcattgagcgaataccccggctccgacggcagaagaagatcttctccaagcagcaagggaaggcctttcagcgtgctaggcagatgaacatcgacgtcgccacctgggtgcggctgcttcgcaggctcatccccaacccctcggccataggcaccttcagcccgggggcttccccaggacctgaggctcggtccacaggtgacatatctgtggagaagctgaacctcgggactgacttggacggctcgccccagaagagccctctgggtcctccttccagcccatcaagtctg…	TACGACGTACCAGATTACGCTATGaaattcctgaagttggaggat	GTTGGGGGCGTTGACTCCGACctagcagctcccggccacgaa	No
100154766	PKN2	atggtgcaacagaaactggatgatatcaaggatcgaattaagagagaaataaggaaagaactgaaaatcaaagaaggagctgaaaatctgaggaaagtcacaacagataaaaaaagtttggcttatgtggacaacattttgaaaaaatcaaataaaaaattagaagaattgcatcacaagctacaggaactaaatgcacatattgttgtatcagatccagaggacgtttcagattgtccaaggactccagatactcccagtagtgacccccgttgttccaccagcaataatagactgatggccttacaaaaacaactggatatagaacttaaagtaaagcagggtgcggagaacatgatacagatgtattcaaatggatcttctaaggatcggaaactc…	2835	agaccaaaactccaaagacaaaagaaaattttttcaaaacaacaaggcaaaacatttctcagagctcctcaaatgaatattaatattgccacttggggaaggctagtgagaagagctattcctacagtaaatcattctggcaccttcagcccccaagcccccgtgcctgctgcagtgccagtggttgatgtgcgccttcctgagctagcacctccagctactgattccgcagtaaccaaattggactttgatctcgaacccgtacctcctccggccccaccacgtgattcttccctcggagaagtagatgaagctgctgaattaagagatctggatacaccaggacaggattcagaaactctttttgatactgagaatgacagaaatagtatccttcca…	TACGACGTACCAGATTACGCTATGagaccaaaactccaaagacaa	GTTGGGGGCGTTGACTCCGACttaacaccaatccgcaatgta	No
396723	DDX58	atgacagcagagcagcggcggaatctgcacgctttcggggactatgtcaggaagactctcgaccccaccttcatcctgagctacatggccccctggtttagggacgatgaggtgcagcatattcaggctgagaaaaacaacaagggcccgacagaggctgcatcactttttctccagttcctgttggagctccaggaggaaggctggttccgaggctttttggatgcccttaaccaagcaggttattctggactttgtgaagccattgaaagttgggatttccaaaaaattgagaagttggaggagtacagatcactcttaaggcgtttacaaccagaatttaaaaccacgatcaatccaaaagatatccttcctgaaatagctgaatgtttaattagt…	2832	ttggaagaactagaggaagttgtgtataagccccagaagtttttcaggaaagtggaattacggaccactgacagatttaagtgcatcatatcgcagctgatgatggagatagagagtctggcaaagagcatctttgaagaacttggtaccataactcttggaggcttatttcaaattcaaaatagtaatttcggaacacagaaatatgagcagtggattgtcaaggttcagaaagagtgtgcggtgtttcagatgccagacaaagacaaagaaagcaggatttgtaaagcactgttttcgtacatgtcacatttgcggatatacaacgatgcccttattatcaatgaacatgcccgaatgaaagatgctttggattacttgaaagacttcttcagaaat…	TACGACGTACCAGATTACGCTATGttggaagaactagaggaa	GTTGGGGGCGTTGACTCCGACtcactcaaggttgcccattcc	No
100037952	C6	atggacaaacactctgtcttgtattttatcttgctgagtggtctgattgacaagagccaagcctgtttctgtgatcactacccatggactcagtggtccagctgctcaaaaacctgtaattctggaacccagaccagacagagacaaattactataaatcagtactatcttgacaacttttgtgaccggctttgcaccaagcaggagaccagagaatgtaactggcaaacttgtcctatcaattgcctcctgggagattatggaccatggtcagattgtgacccttgtgttgaaaaacagtttaaggttaggtccatcttgcgccccaatcagtttggaggacaaccatgtactgagccactcatgacctttcgaccatgtattccatctaaactctgc…	2808	tcagagaaatccatatccctggttaaaggtggaagaagtgagtatgcagcggctttggcatgggagaaagggagttctggcccaggagagaagacatattctgactggttggaatcagtgaaggaaaatcctgctgtgattgactttgagcttgctcccatcacagacttggtaagaaacatcccctgtgcggtgacaagacggaacaacctcaggagagctttccgagaatacgcagccaaatttgacccttgccagtgtgctccgtgccccaacaacggccgccctgtgctctcagggaccgaatgtctatgtgtgtgccagagcggcacctacggtgacaactgtgagaggcgtgccccggattacaaatctaatgccgtagatgggaactggggc…	TACGACGTACCAGATTACGCTATGtcagagaaatccatatcc	GTTGGGGGCGTTGACTCCGACtcagttagacctacatctccc	No
397451		atgtgcttggcactattccaggttctttccatatatttactcattaaatcttcacaacaaaattacaagcaaaatatagttatcatccttactttacagttgaggaaactgaagcacagagagattacagtcacacctaagtgcagaagctggagctcagagcctgtgtgtgttcataagcaccacactgtcctgcctgtaatggatgggactgactgcatttcacaaatgatttccttacgtttgaagagaccatcctggatggtggacagtaggagaatgaggacgacttccgatttccaatggctcttattaatgtttcttcttatgtatttaatgagtcaagtaaacagccagaaaaaaaggactcctcgtgatctgaagtgtgtaacaaacaac…	2808	ccacgcaatacaagttacactttatttgaaagtttttcaggaaaatatgttagatttaaaagagttgaagtgtccacaaatgaaagctatcaattattctttcaaatgcttccaaaccaagaaatatacaattttacgttgaatgctcataatcctctgggtcaatcagaatcaacacttttagttaacataactgaaaaagttcatccccatattcctacttcaatcaaagtgaaggatattaattcaacagctgttactctttcctggcatttaccaggcaactttgcaaagattaaactgttatgtcaaattgaagttagtaaaactaacttagcacgtgaattgcggactgtcacagtgaaaggagtagaaaattcaaattatcttgctgttgtg…	TACGACGTACCAGATTACGCTATGccacgcaatacaagttacact	GTTGGGGGCGTTGACTCCGACttaccattctcgtttccgata	No
414900	PLD2	atggcggcgacccccgagagcctcttcccgtctggggatgacctggactcgagccagttacagatggagcgggatgagatggacactctgagggagggagaggacccagctgaccggatgcacccctttctggccatctacgacctccagcccctgaaaatgcaccccctggtgtttgcccctggggtccctgtcatagcccaggtggtgggcactgaaagatacaccagtggatccaaggtgggaacctgcaccctctattctgtccgcttgactcacggcgactttacctggacaaccaagaagaagttccgtcattttcaagagctgcatcgggacctcctgagacacaaagtcttgatgagtctgctcccactggctcgctttgccgttgcctat…	2802	caggtgacattgtgggcccatcatgagaagctcctggtggtggaccaagtagtggccttcttgggggggctggacctcgcctatggccgctgggatgacctacactacagactgaccgaccttggggactcctcggagtcaactgctcccaagcctcccacctcgagctcagactctgcagacaccccagacctctcccataaccaactcttctggctgggcaaggactacagcaatcttatcactaaggactgggtgcagctggatcggccttttgaagatttcattgacagggagaccacaccccggatgccatggcgggacgtcggagtggtagtccatggtccacctgcccgggaccttgcccggcactttatccagcgctggaatttcaccaag…	TACGACGTACCAGATTACGCTATGcaggtgacattgtgggcc	GTTGGGGGCGTTGACTCCGACctatgtccacacttctaaagg	No
100517284	ACTN4	atggtggactaccacgcggcgaaccagtcgtaccagtacggccccagcagcgggagcaatggcgccggcggcggcggtagcatgggcgactacatggcccaggaggacgactgggaccgggacctgctgctggacccggcctgggagaagcagcaacgcaagaccttcacagcctggtgcaactcccacctgcgcaaggccggcacacagatcgagaacatcgacgaggacttccgagacgggctcaagctcatgcttctcctggaggtcatttccggggagcggttacctaagccagagcggggcaagatgagggtgcataagatcaacaatgtgaacaaggcactggacttcatcgccagcaaaggagtcaagctggtctccatcggggcagaagag…	2802	atgctgaagcagcgggactatgagacggccaccctctcagatatcaaagccctcatccgcaagcacgaggccttcgagagtgacctggccgcacaccaggaccgcgtggagcagatcgcggccatcgcccaggagctcaacgagctggattactacgactcccataatgtcaacacccgctgccagaagatctgcgaccagtgggacgctcttggctctctgacccacagccgcagggaggccctggagaaaacagagaagcagctggagaccattgaccagctgcacctggagtacgccaagcgggcagcgcccttcaacaactggatggagagtgccatggaggacctgcaggacatgttcatcgtccacaccatcgaggagatcgagggcctgatc…	TACGACGTACCAGATTACGCTATGatgctgaagcagcgggac	GTTGGGGGCGTTGACTCCGACtcacaggtcgctctcgccgta	No
100511282	KSR1	atggatagagcggcgctgcgcgcggcggctatgggggagaagaaggagggcggcggcgggggagccgcggcggccgcggatgggggcgccggggccgcggccagccgggcgctgcagcagtgcgggcagctccagaagctcatcgacatctccatcggcagcctgcgcgggctccgcaccaagtgcgccgtgtccaacgacctcacccagcaggagatccggaccctggaggcgaagctggtccggtacatttgcaagcagcggcagtgcaagctgagcgtggcccccggggagaggccctccgagctcaacagctaccctcgcttcagcgactggctgtacaccttcaacgtgaggccggaggcagtgcaggagatcctccgcgagctcacgctggat…	2787	ctgacaaagaaggagcaccctccggccatgaaccacctggactccagcagcaacccgtcctccaccacgtcctccacgccctcctcgcccgcgcctttcccaacatcatccaacccatccagcgccaccacgccccccaacccatcgcctggccagcgggatggcaggttcaacttcccagctgcctacttcattcatcatagacagcagtttatcttcccagacatttcggcatttccacaggcagcctcgctccccgacgcggccgacagttcccggcttgaagaccagcccaaagcagacatgtcaggggatcatgaagtggaggctgaggagcctgaggccagcaagtcggaggcggaagacgacgaggacgaggtggacgacttgcccagctcc…	TACGACGTACCAGATTACGCTATGctgacaaagaaggagcac	GTTGGGGGCGTTGACTCCGACctacatctttgggttactgga	No
100626178	FGA	atgggttgggatgtagcagcggagacaattctttcctccagcaggagtgctcctccggagcgagccccacccctggcaaagatgttttcggtgaggctcttctgcctggtcctcactgtggtgggcacagttcagatggcagaggtccaagataaaggtgaatttctagctgaaggaggaggtgtgcgtggcccaagacttacggaaagacatcaatctgcctgcaaggagtcagactggcctttctgttctgacgaagactggaacatcaaatgcccttctggctgcagaatgaaagggttgattgatgaagtcaatcaagattttacaaacagaataaataaactaaaaaattcactatttgattatcagaaaaacaataaggactctagtacattg…	2775	gaacatcttgagcatggaagtagtagcacttggcactctggtcaacacgagcatggaagtgttggctcttggaagcctggaagttctgggtctggaagtttaaggccagatagctcagggcccggggacaccactccttccaacccagactggggcacattcaaagaagtgtcaggaagtgtaagtccagggacaaagagcgaggtccacacaagtaaactggtcacttcgaaaggagataaggacattgtgattggtaaggagaaagtcacctctggtcacacaagcaccactcaccgttcatgctctaaaaccatcacgaagactgttacgaaagctgatggtcgaacagaaaccatcaaggaagtgataaactccgaagatggttctgactgcggt…	TACGACGTACCAGATTACGCTATGgaacatcttgagcatgga	GTTGGGGGCGTTGACTCCGACctatggtgtcaccaggggccg	No
100037294	IL6ST	atgttgacactgcaaacttgggtagtgcaagccttgtttattttcctcaccactaaatgtaaaggtgaacttctagatccatgtggtcatatcagccctgaatctccagttatacaacttggctctaattttacagcagtttgtgttctaaaggaaaaatgtatggatcattatcatgtaaatgctagttacattttctggaaaacaaatcatgttactattccttatgagcaatataatgtcataaacagaacagcatctagtgtcacatttagagatatatctttattaaatattcaactcacttgtaacatccgtacctttggacagattgatcagaatgtttatggaatccgaatcatttcaggcttgcctccagaaaaacctaaaaatttgagt…	2754	tgtgattttcaagctactcaccccataaaggatcttaaagcatttcccaaagataacatgctttgggtagaatggactgctccaaatgaatctgtaaacagatacgtacttgagtggtgtgtgttatcagataaatctccctgtataccagactggcaacaagaagacggcactgtacatcgcacctatttaagaggaaatctagccgagagcaaatgttatttgataacagttactccagtatatgctgatggaccagggagtcccgaatcaataaaggcataccttaaacaagctccaccttccaaaggacctactgtccggacaaaaaaagtggggaaaaatgaagctgtcttagagtgggaccaacttcctgttgatgttcagaatggatttatc…	TACGACGTACCAGATTACGCTATGtgtgattttcaagctact	GTTGGGGGCGTTGACTCCGACtcactgaggcatgtagccacc	No
100518073	ARHGEF1	atggaggcagaagacgtcgcccgaggggcggccccggggcccccccgacccggtctggtgcctgtcagcatcatcggggcggaggatgaggatttcgagaatgagctcaagacgaacccagaggagcaaagcaaccagttccagagcctggagcaggtgaagcagcggccagcccacctcatggccctcctgcagtatgtggccatgcagttcgagccaggacccctgctctgctgcctgcacgcggacatgctgggctcactgggccccaaggaggccaagaaggccttcatcgacttctaccacagcttcctggacaagaccgcggttctgcgggtgcaggtccctcccaccgtggcctttgaacttgaccgcacccggcctgaactcatctcggag…	2742	caggtgaagcggcaggaggtcatcagtgagctactggtgacggaggcggcccacgtgcgcatgctccgggtgctgcatgacctcttctaccagcccatggcggaggggggcttctttctcctggaggaactgcagaacatcttccccagcctggaagagctcatcgaggtgcattccctgttcctggatcgcctgatgaagcggaggcaggacagtggctacctcattgaggagattggagatgtgctgttggcccagtttgatggtcccgagggctcctggttccagaaaatctcctcccgcttctgcagccgccagtcgtttgccttagagcagctcaaagccaaacagcgcaaggagcctcggttctgtgcctttgttcaggaggccgagagccag…	TACGACGTACCAGATTACGCTATGcaggtgaagcggcaggag	GTTGGGGGCGTTGACTCCGACtcaggtacagccaggctgggg	No
100134969	NFATC2	atggacgccccggagccgcagccggaccccgacggcggggacgccccgggccacgagcctggaggcggttcccaagacgagttcgacttctccatcctcttcgattatgactatttgaatcctatcgaagaagaaccgaatgcacataaggtcgccagcccaccctccggacccgacgatgtactggactatggcctcaagccatacagccccctagccagtctctctggcgagccccccggccgattgggagagccggatagggtagggccccagagctttctgagcccggccaagccagcgggggcctcgggcctgagcccgcgcatcgagatcactccatcccacgaactgatacaggcagggggccccttccgcgtgagagacactggcctcctg…	2739	cactacgagacagaaggtagccgaggagccgtcaaagctccaactggtggccaccctgtggttcagctccatggctacatggaaaacaagcccctggggcttcagatcttcatcgggacggccgacgagcggatccttaagccccacgccttctatcaagtgcaccggatcacggggaaaactgtcaccaccaccagctatgagaagatcgtgggcaacaccaaagtcctggagattccgctggagccaaaaaacaacatgagggccaccatcgactgcgcggggatcctgaagctgaggaacgcggacatcgagctgcggaaaggcgagaccgacatcgggagaaagaacacgcgcgtgaggctggttttccgggtgcacattccagaggccagcgga…	TACGACGTACCAGATTACGCTATGcactacgagacagaaggt	GTTGGGGGCGTTGACTCCGACtcataatatgttttgtatcca	Yes
100523778	CTNNA1	atgactgctgttcacacaggcaacataaacttcaaatgggatcccaagagcctagagatcaggactctggcagttgaaagactgttggagcctcttgtcacccaggttacaactctggtaaacaccaatagtaagggaccctccaataagaagagaggtcgttctaagaaggctcatgtgttggctgcatctgttgaacaagcaactgagaatttcttggagaagggggataaaattgcgaaggagagtcagtttctcaaggaggagcttgtggctgctgtggaagatgttcgaaaacaaggtgatttgatgaagagtgctgctggggagtttgcagatgatccctgctcttccgtgaagcgtggcaacatggttcgggcagctcgagctttgctctct…	2721	gcaaagaatggaaatgagaaagaagttaaagaatatgcccaagttttccgtgaacatgccaacaaattaattgaggttgccaacctggcctgttccatctcaaacaatgaagaaggtgtaaagcttgttcgaatgtctgcaagccagctagaagccctctgtcctcaggttatcaatgctgcattggccttagcagcaaaaccgcagagtaaactggcccaggagaacatggatctttttaaagaacagtgggaaaaacaagtccgagttctcacggatgccgttgatgacattacttccattgacgacttcttggcggtctcagagaatcacatcttggaagacgtgaacaagtgcgtcatcgctctccaggagaaagacgtggatggtctggaccgc…	TACGACGTACCAGATTACGCTATGgcaaagaatggaaatgag	GTTGGGGGCGTTGACTCCGACtcagatgctgtccatggcttt	No
100626125	ASAP3	atgcccgagcagctcagcgttgcggagttcctggccgtcaccgcagaggacctcagctccccggcaggggctgccgtcttcgccgccaagataccccggtgccggggggcagcattggcgcgggaggagatcctggaaggagaccaggccatcctgcagaggataaagaaggccgtgcgggccatccacagctccggcctcggccacgtggagaacgaggagcagtaccgagaggccgtggaggccctgggcaacagccacctatcccaaaacagtcacgagctgtccaccggcttcctgaacttggctgtgttcacccgtgaggtagccgcgctcttcaagaacctggttcagaacctgaacaacattgtctctttccccctggacagtctactgaag…	2718	ggcggcggcccggggccctgggggggcgccggaatagagggggaaccccaggacctcacgaagctactcatcgcggaggtgaagagcaggcctgggaatggccagtgctgtgactgcggagctgcagaccccacttggctcagcaccaacctgggcgtgcttacctgcatccagtgttccggcgtccaccgcgagctgggcgtgcgcttctcacgcatacagtcgctcaccttggacctgctgggcccctccgagttgttgctggccttgaacatcggaaacactcgcttcaacgaggtcatggaggcccagctgccctctcacggtggccctaaaccctcagctgagagtgacatgagcgcccgcagggactatatcgtggccaagtatgtggaacac…	TACGACGTACCAGATTACGCTATGggcggcggcccggggccc	GTTGGGGGCGTTGACTCCGACctagtcttgcaaaagctgcac	Yes
100037937	TLR3	atgagcaggagtttgccttgtcatatctactccttttgggtactgttgcccttttggatactgtacacaacttctaccaacaaatgtactgttagacatgaaatagctgactgcagccatctgaagttgactcaaatacccgatgacctcccggcaaatataacagtgttgaatcttacccacaatcaactcagaagattaccacctgccaattttacaatatacagccaacttactaccttggatggaggatttaacaccatctcaaagctggagccagaattgtgccaaagtctccctttgttggaaattttgaacctccaacacaatgagctctctcagctttctgataaaacctttatcttctgcatgaatttgattgaactccatctaatgtcc…	2718	gattctcctcttctcatactcaacctaaccaaaaataaaatctcaaaaatagagagtggtgctttttcttggttgggccacctaaaggtacttgacctcggccttaatgaaattgggcaagaactcacaggacaggaatggagaggtctaaaaaatattgttgaagtctacctttcctacaacagatacctagagttgactaccgactctttcgccttggttccaagccttcaacaactgatgctccgaagggtggcccttagaaacatggattgctccccttcaccttttcaccctctttttaacttgaccattttggatctaagtaacaacaatatagccaacataaatgatgaactgttgaagggtcttgagaaactacaaattctggatttgcag…	TACGACGTACCAGATTACGCTATGgattctcctcttctcata	GTTGGGGGCGTTGACTCCGACttaatgtactgaatttctgga	No
100622259	MAP4K3	atgaaccccggtttcgatctgtcccgccggaacccgcaggaagacttcgagctgattcagcgcatcggcagcggcacctacggcgacgtctacaaggcacggaatgttaacaccggtgaattggcagcaattaaagtaataaaattggagccaggagaagactttgcagttgtgcagcaagaaattattatgatgaaagactgtaaacacccaaatattgttgcttattttggaagctatctcaggcgagataaactttggatttgcatggagttttgtggaggtggttctttacaggatatttatcatgtaacgggacctctatcagaactacaaattgcatatgttagcagagaaacactgcagggattatactatcttcacagtaaaggaaaaatg…	2718	ctgaaatctgttgaagaagaattacatcagcgagggcacgtagcacatttagaagatgatgaaggggatgatgatgaatctaaacattcaactatgaaagccaaggttccccctcctttgccaccaaagccaaagtccatattcataccacaggaagctcattctactgaggatgataatcaaggaacaatcaagagatgtcccacatcagaaagcccagcaaagccatcccaagttccaccaaggccaccacctcccaggttacctccgcagaagcctgttgctttaggaaatggagtgagctccttccagttaaatggtgaacgagatggttcattgtatcaacaacagaatgaccatagaggcacaaacctttcaagaaaagaaaagaaagatgta…	TACGACGTACCAGATTACGCTATGctgaaatctgttgaagaagaa	GTTGGGGGCGTTGACTCCGACtcagtaactgttttcatgacc	No
100153829	NFKB2	atggacagttgctacgacccacagagtctgcctggcatcatcgaatatgatgatttcaaattcaacccgtccattgtggagcccaaggagccggccccagagacagctgatggcccctacctggtgatcgtggaacagcctaagcagcgaggcttccgattccgatatggctgcgaaggcccttcccatggaggactgccaggtgcctctagtgagaagggccggaagacttatcccactgtcaagatctgtaactatgagggaccagcgaagatcgaggtggacctggtaacacacagtgacccgcctcgtgctcatgcccacagcctggtgggcaagcagtgctcggagctgggggtctgcgcagtgtctgtggggcccaaggacatgactgcccaa…	2709	gggggcggggcgcagatggccgccgaggcgcctaacgtggatgctggggaggaagccgcagagccgagcgcgcaccgcgggatccctcagcgcgagcagccgaccccggagcttctgcatcgagctcgggaatacaacgcgcgcctgttcagcctggcgcaacgcagcgcccgagccttactcgactacggcgtcacggcggatgcccgcgcgctcctggcgggacagcgccacctgctgacggcgcaggacgagaacggagacacgccgctgcacttggccatcatccacgggcagaccagcgtcattgagcagatagcgcatgtcatctaccatgcccgacaccttggcgttgttaacctcaccaaccacctgcaccagacgcccctgcacttggca…	TACGACGTACCAGATTACGCTATGgggggcggggcgcagatg	GTTGGGGGCGTTGACTCCGACtcagtgcacctgaggctgggg	No
100154763	TAOK3	atgcggaaaggagtgccaaaagacccggagactgctgacctgttttacaaagatgatcctgaagaactttttattggtttgcatgaaatcggacatggaagttttggagcagtttattttgccacaaatgctcacaccaatgaggtggtggcagttaagaaaatgtcctatagtggaaagcaggcacatgagaaatggcaagatattcttaaggaagtcaaatttttacgacaactgaagcatcccaataccattgaatacaaaggttgttacttgaaagagcacactgcttggttggtgatggaatattgcttaggctcagcctctgatttgttagaagttcataagaaaccacttcaggaagtggagatcgctgccattactcacggtgccttgcat…	2697	catgtattcataagggatgaggcgggccacggcgatcccaggcctgagccgcggcctacccagtcagttcagagccaggccctccactaccggaacagagagcgctttgccacgatcaaatcagcatctttggttacacgacagatccatgagcatgagcaggagaacgagttgcgggaacagatgtcaggttataagcggatgcggcgccagcaccagaagcagctgatcgccctggagaacaagctgaaggctgagatggacgagcaccgcctcaagctacagaaggaggtggagacgcatgccaacaactcgtccatcgagctggagaagctggccaagaagcaagtggctatcatagaaaaggaggcaaaggtagctgcagcagatgagaagaag…	TACGACGTACCAGATTACGCTATGcatgtattcataagggatgag	GTTGGGGGCGTTGACTCCGACtcatctatagtcctccttagg	No
100519640	PKN3	atggaggagggggcgccgccgcagcccggggcgggcccacggcctccagaggacgagaaagagctgatccgccgggccatccagaaggagctgaaaatcaaggagggtatggagaacctgaggcgggtggccacagaccgccgccacctgggccacgtgcagcagctgctgcgctcctccaaccgccgcctggagcaactgcacggggaactgcgggagctgcatgcccgcatcctgctgcccggccctgctgaacccgcggcctcaggatctcggccgctggcagagcagccaagggcccggtacctggaggctctacagaggcagctgcaggtagaactgaaggtcaagcagggagccgagaacatgacccacacgtgtgccagtggcacccccaag…	2670	gcctgtcaccagctctccctcaacttggtgccgcaggggcttctctttgcccaggtgaccttctgtgaccctgtcattgagaggaggccccgactgcagaggcagaaacgtattttctccaaacgcagaggtcaggacttcctgagggcgtcccagatgaacctcagcatggcggcctgggggcgcctggtcatgaacctgctgcccccctgcagctccccaagcacaatcagtcccccgaaagggtgttcccagaccccaaccacaccccggggggctgctgaccctgcctcgcccagcaattttccacccaagaagtcccccttgcgagaagagatccaacccccacccaagncccctcgcctctacctgccccaggaccccaccccaccccggacc…	TACGACGTACCAGATTACGCTATGgcctgtcaccagctctccctc	GTTGGGGGCGTTGACTCCGACtcagggctccaggaatcgctc	No
100513412	ACTN1	atggaccattatgattcccagcaaaccaacgactacatgcagcccgaagaggactgggatcgagatctgctcctggacccagcctgggagaagcagcagagaaagacattcacagcatggtgcaactcccacctccggaaggcaggcacgcagatcgagaacatcgaggaggacttccgggacggcctgaagctgatgctgctgctggaggtcatctcaggtgaacgcctggccaagccggagagaggcaagatgagagtgcacaagatttccaacgtcaacaaggccttggacttcatagccagcaagggcgtcaagctggtgtccataggagccgaagaaatcgtggatgggaacgtgaaaatgaccctgggcatgatctggaccatcatcctccgc…	2664	ctggagaggcttgaccacctggcagagaagttccggcagaaggcctccatccacgaggcctggacggatggcaaagaggccatgctgcggcagaaggattacgagacggccaccctctcggagatcaaggccctgctcaagaagcacgaggccttcgagagcgacctggccgcccaccaggaccgcgtggagcagatcgctgccatcgcgcaggagctcaatgagctggactattacgactcacccagtgtcaatgcccggtgccaaaagatctgtgaccagtgggacaatctgggggccctgacccagaagcggagggaagctctggagcggacagagaaactgctggagaccattgaccagctgtacctggagtacgccaagcgggccgcgcccttc…	TACGACGTACCAGATTACGCTATGctggagaggcttgaccac	GTTGGGGGCGTTGACTCCGACttagaggtcactctcgccgta	No
100144446	HMGCR	atgttgtcaagactcttccgaatgcatggcctctttgtggcctcccatccctgggaagtcatagtggggacagtgacactgaccatctgtatgatgtccatgaacatgtttactggtaacgataagatctgtggttggaattatgaatgtccaaagtttgaagaggatgttttgagcagtgacatcataattctgacaataacacgatgcatagcaatcctgtatatttacttccagtttcagaatttacgtcaacttggatcaaaatatattttgggtattgccggcctcttcacaattttctcaagttttgtattcagtacagttgttatccatttcctagacaaagaattgacaggcttgaatgaagctctgccctttttcctacttttgattgac…	2658	gaggaggccaggataaacagagaaagaaaagttgaggttataaaacccttggtggcagaaactgacacctcaagcagacccacgtttgtggttggtaactccacacttgattcttcgctggaactagagatgcaggaacctgagatccagattccctcggagcctcggcctaatgaagaatgtctacagatacttggaaatgcagagaaaggtgcaaaattccttagtgatgctgagatcatccagttggtcaatgctaaacatatcccagcttacaaattggaaactttgatggaaacccatgaacgaggtgtatctattcgccgacagttactttccaaaaaacttccagaaccttcttccctccagtatctaccctacagagactataattactcc…	TACGACGTACCAGATTACGCTATGgaggaggccaggataaacaga	GTTGGGGGCGTTGACTCCGACtcaagctgccttcttagtgca	No
100514811	PLA2G4E	atggctgcatcctccagagccggatgtttgctgtttgcctcgctgttaaagaccagccccagctccacacggcctgttcggaacctcagagagagagacgtggctggaatgacactccaggcctcagaaggccagcctggcctgggaactgatgtgtttgtcttaccgagcctgcaaggagatgaagaaggcagtgagctggagcagacacaggtacaggaaaccatggcccccgggggctctcaggagaggctgtctccatgccacctgctgacagtgagggtcatccgaatgaaaaacgtccggcgggctgatgtggtgagccaaactgactgctttgtgagcctctggctgcccaccgcctcgcataagaggctgaggaccaggaccatctccaac…	2652	gacgaggtcccgctgatcgccatcatggccactgggggtggaacaagatccatgactgccatgtatggccacctgctggggctgcagaagttgaacatcctgaactgcgccagctacatcactggcctgtccggggccacctggaccatggctaccttgtaccgcgacccccactggtcctctaagaacctggaacctgccatcttcgaggcacggaggcatgtagtcaaggacaagatgcccgccctgttcccagaccagctctccaaattccaggaggagctccggcagcgcagccaggaaggctacaaggtcaccttcacagacttctggggcctgctgatcgaggcctgtctgggggatgagaagaacgaatgcaaactctcagagcagcgtgct…	TACGACGTACCAGATTACGCTATGgacgaggtcccgctgatc	GTTGGGGGCGTTGACTCCGACtcagaggggacactggctctt	No
100337662	MIOS	atgagtggtaccaaacctgatatactgtgggcaccacaccaggtggatagatttgttgtatgtgactctgaacttagcctttatcatgtggaatcaactgtgaattcagaactcaaagctgggtctttacgtttatctgaagactctgcagctacattactgtcaataaattcagaaacaccctatatgaaatgtgtcgcttggtatctcaattatgatcctgaatgtctcctagcagttggacaagcaaacggtcgagttgtacttacaagtctaggtcaagatcataactcaaagttcaaagatttaataggaaaagaatttgttccaaagcatgcacgacagtgcaataccctggcatggaatccactggatagtaactggcttgctgctggtcta…	2628	tgtgcagaagaagaaaacgataattctttagaaaaggacatagcaacaaagatgcgccttcgagctttatcaaggtacggtcttgatacagaacaggtgtggagaaaccatattttagctggaaacgaagatccacagctcaagtcactctggtatactctgcactttatgaagcagtatacagaagatatggatcagaaatctccaggcaacaaaggatcattggtttatgcaggaattaaatcaattgtaaaatcatctttgggaatggtggaaagtagcagacatagttggagtgggttggataagcaaactgatattcagaatttaaatgaagagagaatcttagctttgcagctttgtggatggataaagaaaggaacagatgtagatgtggga…	TACGACGTACCAGATTACGCTATGtgtgcagaagaagaaaacgat	GTTGGGGGCGTTGACTCCGACttatggctggacagtctctgc	No
100151931	VAV2	atggagcagtggcggcagtgcggccgctggctcatcgactgtaaggtcctgccgcccaaccaccgggtcgtgtggccctcggcggtggtcttcgacctggcacaggcgctgcgcgacggcgtcctcctgtgccagctgcttcacaacctctcccccggctccatcgatctcaaggacatcaacttccggccgcagatgtcccagttcctgtgtttgaagaacattcgcaccttcctgaaagtctgccacgacaagttcgggctgaggaacagcgagctgtttgaccccttcgacctcttcgatgtccgagacttcgggaaggtcatctccgccgtgtccagactctcgctgcacaacctggcccagaacaaagggatccggcccttcccgtcggaggag…	2610	gtgaaacgggacaaagagaccctgaagaagatcagcgaatttcagagttctatcgaaaacctgcaagtgaagctggaggaattcgggagacccaagatcgacggggaactgaaggtccggtccatagtcaaccacaccaagcaggataggtacttgttcctgttcgacaaggtggtcatcgtctgcaaacggcgaggctacagctacgagctgaaggaggtcatcgagctgctcttccacaagatgaccgacgaccccatgaaccacaaggacgtcaagaagtggtcctatggcttctacctgattcacctccaagggaagcagggcttccagtttttctgcaagaccgaagacatgaagaggaagtggatggagcagttcgcgatggccatgtcaaac…	TACGACGTACCAGATTACGCTATGgtgaaacgggacaaagag	GTTGGGGGCGTTGACTCCGACtcactggacgccctcctcttc	No
100621541	BCAR1	atgaactacctgaacgtgctggccaaagccctctacgacaatgtggctgagtccccggatgagctctccttccgcaaaggcgacatcatgacagtgctggagcgagacacgcagggcctggacggctggtggctctgctcactgcatgggcgccaaggcatcgtgcccgggaaccgcctcaagattctggtgggcatgcatgacaagaagcccgtggggccaggccctggcccgcctgccagctcggccccgccccagcccagcctccacgccccggccgcccagtacacgcccatgctgcctgccgcctaccagccccagcccgacagcgtctacctggtgcccacccccagcaagactcagcaaggcctctaccaagctcccgggcccagctcgcag…	2604	tacgatgtgccccccggcttgcggcggcttggccctggcaccctctacgacgtaccccgagagcgggttcttcctcccgaggcagccgacggtggcggagccgacgacggcgtgtacgccgtgcccccgcctgctgagcgcgaggccccaggtgacgccaaacgcctgtcggcctccagcacgggcagcacgcgcagcagcctgtcggcctcctccctggaggcggcagtgcccggccgtgagcccctggagctggaggtggccgtggaggccctggcacggctgcagcagggcgtgagtgccaccgtggcccacctcttggacctggcaggcagtgcaggcgggtgtgggggctggcgcagcacccctgagcctcaggagcctccggcacaggacctg…	TACGACGTACCAGATTACGCTATGtacgatgtgccccccggc	GTTGGGGGCGTTGACTCCGACtcaggcagccgccagctggcc	No
396923	STAT2	atggcgcagtgggagatgctgcagaatcttgacagcccatttcaggatcagctgcaccagctctactcagagagcctcctgccagtggatgttcgacagtacttagctgtctggattgaagaccagaactggcaggaagctgcactgggcaacgatgattccaaggctaacatgctgttcttccacttcttggaccaactgaactatgactgtggccgctgtggccaggaccctgagtgtttgttgctacagcacaacttgcgaaaattctatcgggacattcaggccattccacagggccctactcggttggctgagatgatatttaatcttcttttggaagaaaaaagaattttgatccaggctcagagggctcagttggagcaacaagagccagcc…	2595	aatcctcccaaatcacaaggtttccggaagttcaacattctgacctctaaccggaagactttgacccctgagaaagggcagagtcaaggcttaatttgggacttcggctatctgacactgatggagcagcgttcaggtggtgcaggaaagggcaacaataaggggccactgggcgtgacagaggaactacacataatcagcttcacggtcaaatacacctaccagggtctgaagcaggaactgacaacggacaccctccctgtggtgatcatttctaacatgaaccaactctcaattgcctgggcttcaattctctggttcaatctgctcagctcagacccccagaatcagcagttcttctccagcccccccaaggccccctggaacttgctgggccct…	TACGACGTACCAGATTACGCTATGaatcctcccaaatcacaa	GTTGGGGGCGTTGACTCCGACctagtagtcagaaggaatcaa	No
397178	IL12RB2	atggcacgaacagtttgcgggtgctcatgggcccttatttttatcatcatgtcactcttggttaaggcaaaaatagatgtgtgcaagagaggggatgtgacggtgcagccttcccatgtaatttcacttggatcagctgtcaacatttcatgctctttgaagcccaggcaaggctgcttacaagtctccagtttaaacaagctaatcctctacaggttccacaggagaatccactttcagcgtggtcactccctcagttctcaagtcacaggtcttcccctgggtaccaccctgttcgtctgcaaactggcctgtagcagtaaggaggagattcgaatatgtggggccgagatctcggttggtgttgttccagaacagcctcaaaacgtatcttgtatg…	2586	accttgcaggaggtcgcagaggggaatgccacactgcagaatatcactgaacgcaactcctggacctggaccatacccagaactggcatctgggctgcggccgtgtctgcagctaactccaaaggcagttccctgcccactcgtattaacatagcagacctgtgcggagcagggttgctggctcctcagcaggtttctgcaaacccagagggctcggacaacctcctggtgaagtggacgtctccgggggaaggtgccactgctgtgcaggagtatgtggtggagtggagggagctccatctgaggggtggcatgcagccccctctaagctggctgcggagtcccccctacaacacgtccaccctcatctcagacaacataaaaccctacatctgttat…	TACGACGTACCAGATTACGCTATGaccttgcaggaggtcgca	GTTGGGGGCGTTGACTCCGACtcagagcatgagagagccaca	No
100624328	EEF2	atggtgaacttcacagtagaccagatccgggccatcatggacaagaaggctaatatccgaaacatgtccgtcattgcccacgtggaccatggcaagtccactctgacggactcattggtgtgcaaggctggtatcatcgcctccgcccgggctggggagacccgcttcactgacacccggaaggatgagcaggaacgttgcatcactatcaaatcaacggccatttccctcttctatgagctctcagagaatgacttgaatttcatcaagcagagcaaagatggctctggcttcctcatcaacctcattgattcacctgggcacgtggacttctcctcagaagtgacagcagctctccgtgtcaccgatggtgccttggtggtggtggactgtgtgtca…	2577	tcccccgtgacggcccagaagtaccgctgtgagctcctgtatgaggggcctccggacgacgaggcagccatgggcattaaaagctgtgaccccaaaggcccacttatgatgtacatttccaaaatggtgccgacctccgacaaaggtcggttctatgccttcggccgggtcttctcagggctggtgtctaccggtctgaaggtcaggatcatggggcccaactacacccctgggaagaaggaggacctatacctgaagccaatccagaggacaatccttatgatgggccgctacgtggagcccattgaggacgtgccttgtgggaacatcgtgggcttggtgggcgtggaccagttcctggtgaagacaggaaccatcaccacctttgagcacgcccac…	TACGACGTACCAGATTACGCTATGtcccccgtgacggcccagaag	GTTGGGGGCGTTGACTCCGACctacaatttgtccaggaagtt	No
100144476	TLR5	atgggagactgcctggtcctgctcttgaccttgctcgtggccagtcctgcacttggaatgccttcctgcttctttgatggccagagggctatctatcgtggctgcaacctcacccaggttccccaggtccccagtggcaccaagagcctcctgctcagcttcaactacatcaggacggtcacagctggttccttccccttcctggaggggctgcagctgctggagctcgggactcagttgactcccttgagcattgacagggaagccttcaggaacctgcccaatctcaggatcttggacctgggccatagtcagatcgcattcttgcacccagatgcatttcaggaactgccccatctttctgaacttcgactgttttcctgtggtctctctgatgct…	2571	ctgcctaagctcgcttatattgatctgcagaagaatcacattgggatcattcaggaccaaacattcaggttcctaaaaaaattaaataccttggatctccgggataatgctcttaaaacaattcagtttattccgagcatacctactctcttcttgggcggcaataaactggtgactttgccaaacatcaggcttacggccaacttcatccacttatcagagaacaggctagaaaatctggataacctctacttccttctccaggtacctcatctccagattctcattttaaatcaaaatcgcttttccaattgtaaccagaggcacgcgccttcagagaatcccagcttggaacagcttttcctcggagaaaatatgttgcaacttgcctgggaagcc…	TACGACGTACCAGATTACGCTATGctgcctaagctcgcttat	GTTGGGGGCGTTGACTCCGACctaggagatggtcacgctttg	No
100157729	DLG1	atgaattacattttcgggaacaacacacttctgtactctcgcgccagtcgaggaggcaatactagctctagccatggctcagtaggcccaaagcagaaacactgggcaaaaaagggctcatcagatgaactgcaggctgagccagaaccttcacgctggcagcagatagttgcatttttcactcgaagacacagctttattgactgcatctcggtagccaccagctccacccagccaacagaagctgtacctccctcttctcccactgtccctgtgatccctgtcctgccagtccctgctgagaatactgtcatcctacccaccataccacaggcaaatcctcctccagtactcgtcaatacagatagcttggaaacatcaacttatgttaatggcact…	2571	ccagcatcaccaaacagatactctcctgtttcgaaagcagtgcttggagatgatgaaattacaagggaacctagaaaagttattcttcatcgtggctcgacaggacttggtttcaacattgtaggaggtgaagatggagaaggaatatttatttcctttattttggctggaggacctgctgatcttagtggagaactcagaaaaggagatcgtattatatcggtaaacagtgttgacctcagaactgccagccatgagcaggcagcagctgctttaaaaaatgctggccaggctgtcacaattgttgcacaataccgacctgaagaatacagtcgtttcgaagccaaaatacatgacttacgggagcagatgatgaatagtagcattagttcaggatca…	TACGACGTACCAGATTACGCTATGccagcatcaccaaacaga	GTTGGGGGCGTTGACTCCGACtcataacttttcttttgctgg	No
100515414	RASA2	atggcggcggcggcgcctgctgctgctgcggcttcttccgaggcgccggcggcgactgcgacggcagagccagaggccggggacgaggacagtcgcgaggtccgagtgctgcagagcctgcggggcaagatctgtgaagcgaaaaatttattgccgtatcttggacccaacaagatgagagattgtttctgtaccataaatttggaccaggaagaagtttatcgtacccaagttgttgagaaatctttaagcccatttttcagtgaagaattttactttgagattccaagaactttccagtatttgtctttctatgtttatgataagaatgttttacaaagggaccttcgtataggaaaagtagccatcaaaaaagaagacctgtgtaaccacagtggt…	2565	gataaaaatgatgctgttttgccccttgtacgactgctgctccaccatgataaacttgttccttttgccactgcagtggctgaattagacttgaaggatatacaagatgcaaacacaatttttagaggaaattccttggctacccgatgtctggatgagatgatgaaaatagtgggagggcactacctgaaagtaacattaaaacctattctagatgagatatgtgaatcctcaaaatcctgtgaaattgatcctattaaattgaaagagggagataatgtagaaaataataaggagaatctgcgctactatgtagacaagttatttagtacaattgtaaagtcaagtatgagctgccccactgtaatgtgtgatatcttttattctctgagacaaatg…	TACGACGTACCAGATTACGCTATGgataaaaatgatgctgttttg	GTTGGGGGCGTTGACTCCGACttaagttgttttcccaccaat	No
100153830	MALT1	atgcggcccgcgggagcagcggccatagccgggtcgccggcgcgggacatgtcgctctgcggggaactgctgcaggccccgccgtccctggtctcgcagccgccagcggccgcgccctcggggccgcagctcattgcagcggctggcgcgaccctcaaccgccttcctgagccgctgctgcggaggctcagcgggagcttggaccgagcgcccgagggccggggctggaggaagctggccgaagtggcagggagtcgggggcgcctccggctcagttgtctcgacttggagcaatgttccctgaaggtcttggagcctgaaggaagcccaagcctgtgtttactgaagctgctgggtgagaagggctgtactgtggtggagctgagcgacttcctgcag…	2553	catcctgataataaagagcaaacagctgagcaacctttggcaaaggacaaggttgctcttttgataggaaatatgaattactgggagcaccccaagcttaaagctcctttggtggatgtatatgaattgaccaacttgttaagacagctggatttcaaagtcgtttccctgttggatcttactgaatatgagatgcgtaacgctgtggatgaatttttactgcttttagacaaaggagtctatggactgttatattatgcgggacatggttatgaaaactttgggaatagctttatggtccctattgatgctccaaatccatataggtctgaaaattgtctatgcgtccaaaatatattgaaattgatgcaagaaaaagaaacgggactcaatgtgttc…	TACGACGTACCAGATTACGCTATGcatcctgataataaagag	GTTGGGGGCGTTGACTCCGACtcacttttcagaaattctgag	No
396654	AHR	atgaacagcagcagcgccaacatcacctacgccagtcgcaagcggcggaagcccgtgcagaaaactgtcaagccaatcccagctgaaggaatcaagtcaaatccttcaaagcggcatagagaccgacttaatacagaattggaccgcttggccagcctgttgccttttccacaagatgttattaataagctggacaaactctcagttcttaggctcagtgtcagttatctaagagccaagagcttctttgatgtttcattaaagtcctcaccagctgacagaaatggagtccaggacaactgtagaacaaaattcagagaaggcctgaatttgcaggaaggcgagttcttgctacaggctctaaatggctttgtgttagttgtcactacagatgcttta…	2550	cttcttacgaaagacaatcgatggacatgggtgcagtcaaatgcacgcttagtttataaaaatggaagaccagattatatcattgcaactcagagacctctcacagatgaagaaggaaaagaacatctacgaaaacgaactctgaagttgccttttatgtttgccactggagaagctgttctctatgagataaccagcccttttcctcccacagtggatcccttaccagtcaggactaaaagtggtgctaatggaaaagattcagctaccaagtcatctctaagtaaggattccctcaaccctagctccctcctgagcgccatgatgcagcaagatgagtctgtttatctctgccctgcttcaagcagtacacctttcgaaagaaattttctcagtgag…	TACGACGTACCAGATTACGCTATGcttcttacgaaagacaat	GTTGGGGGCGTTGACTCCGACttacaggaatccactagatgt	No
100622336	CSF3R	atggtggcggggctgggagcctggagcctggcgggagctgttctgatcatcctgctgctccccagaagcctggaggagtgcgggtacatcagcctcccagcccccatcatccgcctaggggatcccatcacagtgtcctgcatcatcaaccagaactgcaccagtcttggcccagagtcacagattcgatggaaactggacacagagcttcagcctggggggaggcagcagcacctgccgaatgggaccctgcagtccaccatcaccttcccccatttcaactactctcgggcccttctctcctgctgcctgcactggggcaacggtctgcagatcctggaccaggcagagctgcaggcaggctaccctccccccccaccctacaacctgtcctgcctc…	2547	cccaggacagtggatgtgcagctgttctggaagccaatgcccctgcaagaagatagtgggcagatccaagggtacctggtctcctggagaccctcagaccaggctgaggcagaccccatcctctgcaacaccacggagctaaactgcaccttccaattgccttcagaagcccgggaggtggtccttgtggcctataacgcagccgggacctctcgtcccaccccagtggtcttcttagagagcagaggcccgcccctgcgcagactccgtaccactgcccgagaccctcacagcctctgggtgggctgggagccccccagccctcggcctcggggctatgtgattgagtggggcctcggtacccccagccccggcggcaaccctatgacctggcggatg…	TACGACGTACCAGATTACGCTATGcccaggacagtggatgtg	GTTGGGGGCGTTGACTCCGACctagaagccccctagcccctc	Yes
100153518	STAT6	atgtctctgtggggtctggtctccaaaatgcccccagaaaaactgcagcggctctatgtcgactttccccaacacctgcggcatctcctgggcgactggctggagaaccaaccctgggagttccttgtcggctcagatgccttctgctgcaacatggccagtgccctgctatctgccactgtccagcgccttcaggccttggctggagagcagggggaggggagtaccatcttgcaacacatcagcaccctggagagcatatatcagagggacccgctgaagctggtggccactttcagacacatacttcaaggggagaaaaaagctgttatggaacagttccgccacctgccaatgcctttccactggaagcaggaggaactcaagtttaacacaatt…	2547	aatagcgttcctgggaactgctgctctgccctgttcaagaacctgcttctgaagaaaatcaagcggtgtgagcggaagggcactgagtccgtcaccgaggagaagtgtgcagtgctcttttccaccagcttcgtgcttggccccaacaaactccccatccagctccaggccctgtctctgcccctggtggtcattgtccacggcaaccaagacaacaatgccaaagccaccatcttgtgggacaacgccttctctgagatggaccgtgtgccctttgtggtggctgagcgggtgccctgggagaagatgtgtgaaactctgaacctcaagttcatggctgaggtggggaccaaccggggtttactcccagagcacttcctcttcctggcccagaagatc…	TACGACGTACCAGATTACGCTATGaatagcgttcctgggaac	GTTGGGGGCGTTGACTCCGACtcaccaactggggttagccct	No
100151826	VAV3	atggagccgtggaagcagtgcgcacagtggctcatccactgcaaggtgctgcccgccaaccaccgggtgacctgggactcggcgcaggtgttcgacctggctcagaccctccgcgatggagtcctgctctgccagctgctcaacaacctccgggcgcactctattaacctgaaggagatcaacctgaggcctcagatgtcccagtttctctgcttgaagaacataaggacgttcctcacggcctgttgcgagacatttggaatgagaaagagtgaactgttcgaggcctttgacctgtttgatgtccgtgacttcggaaaggtgatagaaacattatcacgactttcccgcacaccgatagcgttggccacgggaatcaggcccttcccgacagaagaa…	2544	atggagaaggccaatctaaaactggctcttgatgcaatgaaggacttggcgcaatatgtgaatgaagtgaaaagagataatgagacccttcgtgaaattaaacagtttcagctatctatagaaaatttgaaccaaccagttttgctttttgggcgacctcagggagatggtgaaattcgaataaccacacttgacaagcatacaaagcaagaaaggcatatcttcttatttgatttggcagtgatcgtatgtaaaaggaaaggtgataactatgaaatgaaggaaataatagatcttcagcagtacaaaatagccaacaatccaacaaccgataaagaaaataaaaagtggtcttacggcttctacctcatccatatccaaggacaaaatgggttagaa…	TACGACGTACCAGATTACGCTATGatggagaaggccaatcta	GTTGGGGGCGTTGACTCCGACttattcatcctcttccacata	No
100518910	IL17RA	atgcggcctctgcgacacgggcagcgcctgtccccggggtctcctctggggctgcttctcctgctcctcttcctgttcctgcgcgcgctgggtctgggtcgcgccgccccgaggctcttggaccacccggcacccgtgtgcgcccagcaggggctaaactgcacggtcaagaacagtacctgcctggatgatagctggatccaccctcggaacctgaccccctcagcccccaaanacctgcagacccagctgcgttttgcccaaacgccacgtggacacctgctgcctgtggttcacatcgagtgggcgctgcagacagatgccagtatcctctacctggagggtgccgagctgtctgtcctgcagctgagcactaacgagcgtctgtgcgtcaagttt…	2544	cggcacctacccgggtcccattgcaaaaaatatgaaaatggcaccaaatgcacagatgtcctgcccgccaccagcccgagccccccacccctgaagcccaagaaggtctggatcgtctactcggcagaccaccccctctacgtggacgtggtgctgaagttcgcccagttcctgctcaccgtctgcggcaccgaagtggccctcgacctgctggaggaacaggtcatctcggaggtgggggtcatgacctgggtgggccgccagaagcaggagatggtggccagcgactccaagatcatcgtcctgtgctcgaggggcacccgggccaagtggcaggccatcctcggctgggaggacgccgccgtccagctgcgctgtgaccgcgggaagcccgcaggg…	TACGACGTACCAGATTACGCTATGcggcacctacccgggtcc	GTTGGGGGCGTTGACTCCGACtcagtccgctaggtcctcagg	No
102161349	CD22	atgcatctcctcgggctctcgcttctgctgctcgaatacttggctttcgctgactccgcttcctggacggtcaatcatcccaagaccctctacgcctggaacggaacctgcatctggattccttgcagctacaagatcccagggactggacacaccctggaaaacctgaccgtgtaccacaattttgagtatgacaaacgcaccagggactacacggggaccgtcctctacaagaaccagaaggccaaggagtttccttctcggcaggaaagggtacaattcctgggaaacgacagaaacaactgcaccctcctcatcagcccagtgaacgtcaatgacactggtaaactggggctgaggatgacatcggtcgacaataataaatggttagaggccata…	2538	cagctgatttgtctatcacaggccaaccctcttccgacaaattacacctggtattacaatgggctagaagtgcctggaaggacaaacgagaacttcgagatccccaaggtcctcatccggcacgctggcaggtactcctgcttggcagaaaacagtcttggtcctggacgagtgggcgaggaagctgagctggtcgtgcagtatcccccccaggaggtcatcacagtgattcaaaactctgcaccgattcgagaaggagacagcgtgtctctatactgcacctacaattccagtaaccccagagttacacattacagctggaacatcgtaggcttccgggaccacctacaacctgcctggctgatgattcaaaaagttgcctggaacgcagggccagtc…	TACGACGTACCAGATTACGCTATGcagctgatttgtctatca	GTTGGGGGCGTTGACTCCGACtcagtgcttgagggtcacgta	No
100519821	VAV1	atggagctgtggcgccagtgtacccactggctaatccagtgccgggtgctgccgcccagccaccgcgtgacctgggagggggcccaggtgtgcgagctggcacaggctctccgggatggcgtccttctgtgccagctgctcaacaacctgctgccccacgccatcaacctgcgggaggtcaacctacgcccccagatgtcccagttcctgtgccttaagaatatccgtactttcttgtctacctgctatgagaagtttggcctcaagcggagtgaactctttgaagcctttgacctcttcgatgtgcaggattttgggaaggtcatctgcaccctgtcggctctgtcctggaccccgattgctcagaacaaggggatcatgcccttccccacagaggag…	2538	acgcaggatacgatggagaaggagaacttgcggctggccctggatgccatgagggacctggcgcagtgtgtgaacgaggtcaagcgggacaacgaaaccctgcggcagatcaccaacttccagctgtccattgagaacctggaccagtctctggcccactatggccggccgaagatcgatggcgagctcaagatcacgtcggtggagcggcgctccaagatggacaggtacgccttcctgctcgacaaagctctgctcatctgtaagcgccgaggggattcctacgacctcaaggactttgtgaacctgcacagcttccaggttcgagacgactcctccggagagcgggacaacaaaaagtggactcacatgttcctcctgatcgaggaccaaggtgcc…	TACGACGTACCAGATTACGCTATGacgcaggatacgatggag	GTTGGGGGCGTTGACTCCGACtcagcagtactcagaataatc	No
397526	C7	atgaaggcaatgagtttagtcttcttggtgggacttataggagagttccaagttttttcaagtgcctcctctcctgtcaattgtcagtgggattcctatgctccttggtcagaatgcaatggttgtaccaagactcagactcgcaggagacccgttgctgtttatgggcagtatggcgggcatccctgtgtcggaagtacgtttgaaacacaatcatgtgaacctacacgaggatgtccaacagaagaagggtgtggagagcgtttcagatgtttttcaggtcagtgcatcagcaaatctttggtttgcaacggggattctgactgtgaagaagacagtgctgatgaagaccggtgtgaggactcagaaagcagaccttcctgtgacctcagtaaacct…	2532	ctatttaaatcatcaaagcacaaatgcaaggcgatggaagaggccttaaaatcagcttcaggaactcagagcaatgtgttgcgaggggtcccgtttgtcagagggggacgtcctggctttgtgtctggccttagttacctggagctggacaaccctgatggaaacaaacaacgatattcttcctgggcaggatctgtgactgatcttccccaagtcataaaacaaaagctgacacctttgtatgagctggtaaaggaagtaccctgtgcttctgtgaaaagactgtacttgaaacgggccctggaggagtatctggatgaatttgactcctgccattgccaaccttgtcaaaacggtggcatggccagtgtcgaggggacccagtgtcagtgccattgc…	TACGACGTACCAGATTACGCTATGctatttaaatcatcaaag	GTTGGGGGCGTTGACTCCGACctacggggcttcgggcgcgca	No
399541	TLR4	atgattcctcgcatccgcctggctgtggccacgatcccagccatggcctttctctcctgcctgagatctgagagctgggacccttgcgtgcaggtggttcctaacattagttaccaatgcatggagctgaatttctacaaaatccctgacaacatccccacatcagtcaagatactggacctgagctttaactacctgagtcatttagacagcaatagcttctccagctttccagaactgcaggtgctggatttatccagatgtgaaattcagacaattgacgatgatgcatatcagggcctaaattacctttccaccttgatactgacgggaaatcctatccagagtttagccctgggagccttttctggactaccaagtttacagaagctggttgcc…	2526	caacaatttcctgcattgaagttcaactctctcaaaaagtttgttttcaaagacaataaacatatgcacacttttactgaaattaacctgccaaaccttcagtttctagatctcagtggaaatcacttgagctttaaaggttgctgttctcacaatgaatttgggacaaccaaactgaagcatttagatctgagcttcaatgaaatcattaccatgaagtcaaacttcatgggcttagagcaactagaatacctggatttccagcattccagtttgaaacaggctaatgacttttccatattcctatcactcagaaacctccattaccttgatatttcttatactaacatccacgttgtcttccgtggcatttttgctggcttggtcagcctccaaacc…	TACGACGTACCAGATTACGCTATGcaacaatttcctgcattg	GTTGGGGGCGTTGACTCCGACttaagtgaaggctgttgtatc	No
100524853	HSPA4	atgtcggtggtgggcatagaccttgggttccagagctgctacgtcgccgtagcccgcgccggtggcatcgaaacgatcgctaatgagtacagcgaccgctgcacgccggcttgcatttcttttggacctaagaatcgttcaattggagcagcagctaaaagccaggtaatatctaatgcaaagaatacagtccagggatttaaaagattccatggccgagcattctctgatccgtttgtggaggcagaaaaatctaaacttgcatatgatattgtgcagttgcccactggattaacaggaataaaggtgaaatatatggaggaagagcgaaattttaccacagaacaagtgactgctatgctgttgtccaaactgaaggagacggcagaaagtgttctt…	2523	ggtggtgcaacacgtatccctgcagtgaaagagaagatcagcaaattttttggtaaagaacttagtacaacactaaatgctgatgaagctgttactcgaggctgtgcattgcagtgtgcaatcttatcgcctgctttcaaagtcagagaattttctatcactgatgtagtaccatatccaatatctctgagatggaattctccagctgaagaaggatcaagtgactgtgaagtcttttcaaaaaatcatgctgctcctttctctaaagtactcacattttatagaaaggaaccttttactcttgaggcctattatagctctcctcaggatttgccctatccagatcctgctatagctcagttttcagttcagaaagtcactcctcagtctgatggctcc…	TACGACGTACCAGATTACGCTATGggtggtgcaacacgtatc	GTTGGGGGCGTTGACTCCGACtcaatcaatgtccatttcagg	No
100519209	NTRK2	atgtcgtcctggacgaggtggcatgggcctgccatggcgcggctctggggcttctgctggctgattgtgggcttctggagggccgctcttgcctgtcccacatcctgcaaatgcagcgcctctcggatctggtgcagcgacccttctcctggcatcgtggcattcccgaggttggagccttccactgcagaccctgagaacatcaccgaaatttatattgcaaatcagaaaagattagaaatcatcaatgaagatgatgttgaagcttatgcaggactgaaaaatctgaccattgtggattccggattaaaatctgtggctcataaagcatttctgaaaaatagcaacttacagcacatcaattttacccgaaataaactgacgattttgtctaggaaa…	2517	acggagtaccacggctgcctccagctggataatcctactcacatgaacaatggggactacaagttagtggccaagaatgagtatgggaaggatgagaaacagatttctgctcacttcatgggctggcctggaatcgatgacggtgcaaacccaaattatcctgatgtaatttatgaagattatgggactgcagcgaatgatattggggacaccaccaacagaagcaatgaaatcccttccacagatgttgctgacaaaactggtcgagaacatctctcggtctacgctgtggtagtaattgcatcggtagtggggttttgtctgctggtaatgctgtttctgctgaagttggcaagacactccaagtttggcatgaaagatttctcatggtttggattt…	TACGACGTACCAGATTACGCTATGacggagtaccacggctgcctc	GTTGGGGGCGTTGACTCCGACctaacctagaatatccaggta	No
397614	IL4R	atggggtggctttgccctgggctcacgttctccgtgagctgcctgatcctggtgtgggcagcaggctctggggtcacctgtgtctccccagggggcgtcagggtcctggagtggcccatctgcctatccgactatgtcagcacctctacctgtgagtggaggatggccgggcctgtcaactgcagcgctgagttccgcctgtcctatcagcttaaattcttcaacactgaaaaccacaccacgtgtgtccccgagaacagagcaggctcagtgtgcgtctgccatatgctgatggagagcattgtcattgtggacacctaccagctggacctgtgggccggggaacagctgctgtggaacagctccttcaagcccagccagaacgtgaaacccctggcc…	2493	tcctcgaaggctgccagaaatgggccttcccagggtcctgcaaaagcagcatggcgccccgtagaggtcagcaagacgatcctctggccagagagcatcagcgtggtgcggtgcgtggagctgtttgaggcccaggtggagaatgaggaagaggaagaggaggaagacaaagggagcttctgcccatcgcccgagaacagcgggggcagcttccaggagggcagagagggcatcgcagcccgcctgacagagagcctgttccttgaccttctcggggatgagagtggggcctttagcccccagggcatgggacagtcctgccttctcccacctttggaaaacgccagtgccccgatgccctgggccgagttcccaagggtgggatcccccgaggcatcg…	TACGACGTACCAGATTACGCTATGtcctcgaaggctgccaga	GTTGGGGGCGTTGACTCCGACctaggaagtgtccatgcacgc	No
396696	HIF1A	atggaaggcgccggcggcgcgaacgacaagaaaaaaataagttctgaacgtcgaaaagagaagtctagagatgcagccagatctcgacgaagtaaagagtctgaagttttttatgagcttgctcatcagttgccacttccccataatgtgagctcacatcttgataaggcttctgttatgaggcttaccatcagctatttgcgtgtgaggaaacttctagatgctggtgatttggatattgaagatgaaatgaaggcacagatgaattgtttttatttgaaagccttggatggttttgttatggtactcacagatgatggtgacatgatttatatttctgataatgtgaacaaatacatgggattaactcagtttgaactaactggacacagtgtgttt…	2475	aacactaagaactctcaaccacagtgcattgtatgtgtaaattatgtcgtgagtggtattatacagcacgacttgattttctcccttcaacaaacagaatgtgtcctcaaaccagttgaatcttcagacatgaaaatgactcagctatttaccaaagttgaatcagaagatacaagtagcctctttgataaacttaagaaggaacctgatgctttaactttgttggccccagctgctggagacacaatcatatctttagattttggcagcaatgacacagaaactgatgatcaacaacttgaggaagttccattgtataatgatgtaatgctcccctcatccaatgaaaaaatgcagaacataaatttggcaatgtctccattgcctgcctctgaaact…	TACGACGTACCAGATTACGCTATGaacactaagaactctcaa	GTTGGGGGCGTTGACTCCGACtcagttaacttgatccaaagc	No
396762	FGFR2	atggtcagctggggccgcttcatctgcctggttgtggtcaccatggcaaccttgtctctggcccggccctccttcaatttagttgaggataccacggtggagccggaagagccaccaaccaaataccaaatctcccaaccagaagtttacgtggctgcgccccgggagtcgctagagttgcgctgcctgttgcgagatgccgccgtgatcagttggactaaggatggggtacacttggggcccaacaataggacagtgcttattggggagtacttgcagataaaaggtgccacgcctagggactccggcctctatgcttgtaccgctgctaggagtgtagacagtgagactgtctacttcatggtcaatgtcacagatgccatctcgtccggagatgac…	2469	gtgctggctctgttcaatgtgactgaggcggatgctggggagtatatttgtaaggtctccaattatatagggcaggccaaccagtctgcctggctcactgtcctgccaaaacagcaagctcccgtgagagaaaaggagatcacagcttccccagactacctggagatagccatttactgcataggggtcttcctgatcgcctgcatggtggtgacggtcattctgtgccggatgaagaccaccaccaagaagccggacttcagcagccagccggcagtgcacaagctgaccaagcgcatccccctgcggagacaggtaacagtttctgccgagtccagctcctccatgaactccaacaccccactggtgaggattacaactcgcctctcctccacagca…	TACGACGTACCAGATTACGCTATGgtgctggctctgttcaatgtg	GTTGGGGGCGTTGACTCCGACtcatgtgttaacactgccgtt	No
100153248	FGFR1	atgtgcagctggaagtgcctcctcttctgggctgtgctggtcacagccacgctctgcacggccaggccggctccgacctcgccggaacaagctcagccctggggagcccccgtggaagtggagtccttcctggtccaccccggtgacctgctgcagctccgctgtcggctgcgggacgatgttcagagcatcaactggctgcgggacggggtgcagctggtggaaagcaaccgcacccgcatcacaggggaggaggtggaggtgcgggactccgtgccctccgactccggcctctacgcctgtgtgaccagcagcccctcgggcagcgacaccacctacttctccgtcaacgtctcagatgctctcccctcttcggaggatgacgatgacgatgatgac…	2463	gagatggaggtgctccacttaaggaatgtctcctttgaggacgcgggggagtatacatgcttggcgggtaactctatcggactctcccatcactctgcatggttgaccgttctggaagccctggaagagcgcccggcggtgatgacctcgcccttgtacctggagatcatcatctactgcacaggggccttcctcatctcctgcatggtggggtctgtcatcatctacaagatgaagagtggcaccaagaagagtgacttccacagccagatggccgtgcacaagctggccaagagcatccctctgcgcagacaggtgtcggctgactccagtgcctccatgaactccggggtcctactggttcggccgtcgcgtctctcctccagtgggacccccatg…	TACGACGTACCAGATTACGCTATGgagatggaggtgctccactta	GTTGGGGGCGTTGACTCCGACtcagcgccgtttgagtccgcc	No
100516374	MAP4K1	atggacctcgtggaccccgacatttttaatagggatccccgggaccactacgacctgctgcagcggctgggtggcggcacctatggggaagtcttcaaggctcgagacaaggtgacgggggacctggtggcattgaagatggtgaagatggagcctgacgatgatgtgtccacacttcagaaggaaatcctcatcttgaaaacctgtcggcacgccaacatcgtggcctaccacggcagttatctctggctgcagaagctctggatctgcatggaattctgtggggctggttctctccaggacatctaccaagtgacaggccccctgtcagagctgcagatcagctacgtctgccgggaagtgctccagggactggcctatctgcactcacagaagaag…	2463	caccgatccagctccctggggactccagacgcggactgctgtcggcggcacatggagttcaggaggctcagaggaatggagtccagacccacggccaacacggctcacttacagccccctggagacttgaggagcagcagtcctaggaggcaccagtccgagtccgacgatgactacgacgatgtggacatccccacccctgcagaagacacgcctccttctctgtctccaaagcccaagttccgttctccatccgatgagggtcctgggggcactggagatgaggggcagctgagccctggggtgctggtccggtgtgccagtgggcctcccccacgcaccccccatcttggacctcccccagctacccgcagcccccacctcactgcccactcagaa…	TACGACGTACCAGATTACGCTATGcaccgatccagctccctgggg	GTTGGGGGCGTTGACTCCGACtcattcctggatgtagaggtt	No
100523716	MAP4K2	atggcgctactgcagaacgtgtcgctgcaggatccacgggaccgcttcgagctgctgcagcgcgtgggggccgggacctatggcgacgtctacaaggcccgcgacacggtcacgtccgaactggccgcggtcaagatagtcaagctagatccaggggacgacatcagttccctccagcaggaaatcaccatcctgcgtgagtgccgccaccccaatgtggtggcctacattggcagctaccttaggaatgaccgcttgtggatctgcatggagttctgcggaggggggtccctgcaggagatttaccacgccacggggcccctggaggaacggcagattgcctatgtctgccgagaggcactgaaggggctgcaccacttgcattctcaggggaagatc…	2463	ccggccgagaggaccccctccgagatccagtttcaccaggtgaaattcggcgccccacgcaggaaggaaacagacccactgaatgagccgtgggaagaggagtggacgctgctgggaaaggaggagctgagcgggagcctgctgcagtcagtccaggaggccctggaggaaaggagcctgaccatccggccggccttggaactccaggagctggactccccagacgacaccataggaaccatcaagagggctcccttcttggggtcctccccccctgagcctccagctgaggaccttccatccagcctcccaggaaccccacccccacctcttccaggccctgacagccccccgctgctctccaccgcctgggccaccatgaagcaccgggaagacccc…	TACGACGTACCAGATTACGCTATGccggccgagaggaccccctcc	GTTGGGGGCGTTGACTCCGACtcagtagctgctctgatggcc	No
100621443	SMURF1	atgttgaaggattacgcgaggagagttatttccaaagcaccttttccctttctcccagctgatgttattacggatctgaagggaatccctgagtttgctcctccctgcagcgagatggagaatttagctgtggatgcagacctgcttgatgccaggcgtctgatgaacaataatttacttggaaaggttggaaccagatacttggttggcagcggactaggttttggtctcttctttgagcttgccagggggagtgggatcactgctggcatcttgggaagccatctttcaggagtattatgcgccaagaaccttgcaaagaaagacttcttccgactccccgacccctttgccaagatcgttgtggacggatctgggcagtgccactcgacggacact…	2436	tccccggagctgcctgaaggctacgagcagagaaccaccgtgcaggggcaggtgtacttcctgcacacgcagactggagtcagcacctggcacgaccccagggtacccagagaccttaacagcgtgaactgtgatgaacttggaccactgccacccggctgggaagtccgaagtaccgtttccgggagaatatattttgtagatcataacaaccgaacgacccagtttacagacccgaggttacaccacatcatgaatcaccagtgccaactcaaggagcccagccagtcgctgcccctgcccagcgagggctccgtggaagacgaggagcttcccgcccagagatacgagagggacttggtccagaaactgaaggtcctcagacacgaactctccctc…	TACGACGTACCAGATTACGCTATGtccccggagctgcctgaaggc	GTTGGGGGCGTTGACTCCGACtcactcgacggcaaacccgca	No
733660	PLG	atggaccataaagaggtagttcttctccttcttttatttctgaaatcaggtctcggggactctctggatgactatgtcaatactcaaggagctttcctgttcagtttgtctcggaagcaggtggcagccaggagcgtggaagaatgtgcagccaagtgtgaggcggaaacaaacttcatttgcagggctttccagtatcacagtaaagatcagcagtgtgtggtgatggctgagaacagcaagacctctcccatcgctaggatgagagacgtggttctattcgagaagagaatctatctctccgagtgcaagactggaaatgggaagaactacagagggaccacgtccaaaacgaaaagtggtgtcatctgtcaaaaatggagtgtcagctctccgcac…	2430	cccgaaaactttccctgcaaaaatctggaggagaactactgccgtaaccctgatggagaaacggctccgtggtgctacacaaccgacagcgaggtgaggtgggattactgcaagataccgtcctgtgggtcctccacgacatccacggagtatctggatgcccccgtgccacccgagcaaacccctgtcgcccaggactgctacagaggcaatggggagagttaccgaggcacgtcttccacaaccatcacgggaagaaaatgtcagtcctgggtatccatgacgccacaccggcatgagaagaccccaggaaacttcccaaatgctggcttgacaatgaactactgcaggaacccagacgctgataaaagcccttggtgctacaccaccgatccaaga…	TACGACGTACCAGATTACGCTATGcccgaaaactttccctgc	GTTGGGGGCGTTGACTCCGACttaatttcttctcattatttc	Yes
397191	HSP90B1	atgagggccctgtgggtgctgggcctgtgctgcgtcctgctgaccttcgggtctgtccgcgctgaggatgaagtggatgtggatgggacagtggaagaagatctgggtaaaagtagagaaggttccaggacagatgatgaaatagtacagagagaggaagaagctattcaattggatggattaaatgcatcccaaataagagaacttagagagaaatcagaaaaatttgccttccaagctgaagttaacagaatgatgaaacttatcatcaattcattatataaaaataaagagattttcctaagagaactgatttcaaatgcttctgatgctttggataagataaggctaatatcactgactgatgaaaatgctcttgctggaaatgaggagttaacg…	2415	tctgatgatgaagctgcagtagaagaagaagaagaagaaaagaaaccaaaaactaaaaaagttgaaaaaactgtctgggactgggaacttatgaatgatatcaaaccaatatggcagagaccatcaaaggaagtagaagatgatgaatacaaagctttctacaaatcattttcaaaggaaagcgacgaccccatggcttatatccacttcactgctgaaggggaagttaccttcaagtcaattttatttgtacccacatctgccccacgtgggctatttgatgaatatggatctaagaagagtgattacattaagctgtatgtgcgccgcgtgttcatcacagacgacttccatgatatgatgcccaagtacctgaacttcgtcaagggcgttgtggac…	TACGACGTACCAGATTACGCTATGtctgatgatgaagctgca	GTTGGGGGCGTTGACTCCGACttacagttcatctttttcagc	No
100155165	PIK3AP1	atggcagcctcagggcttggaggatgcgacatcctcatcatttacagtttggacgccgaggaatggtgccagtacctccagaaccttttcctgtccagtcggcaggtccgtaaccagaagacgctgacatacaggctgggccccaagacctgcttctcggccgaggacctgagcttctttctccacacacgttgcatcatagtgctgctgtctgcggagctggtgcagtgcttctgccagccgaccctgctgcccttgctgcagagagccttctaccctccacaccgtgtggtgaggctgctctgcggggtgcaggacagcgaggagttcctggacttctttccggattgggcgcactggaaggagctcacctgtgatgatgagcctgagacttacgtg…	2415	aacaacatccctgcgagtgggctgcacctctttggaatcaaccagctggaagaagaagatatgatgacaaatcagagagaggaagagctgcctactttgttgcactttgctgccaagtatgggctgaagaacctcactgccttgttgctcacctgcccgggagccctgcaggcctacagtgtggccaacaagcacggccactaccccaacaccatcgccgagaagcatggcttccgggacctgcggcagttcattgacgagtatgtggaaaccgtggacatgctgaagagtcacattaaagaggaactgatgcaaggggaggaatctgactctgtgtatgagtccatggcccacctttccacagacctgctcatgaagtgctccctcaaccccggctgc…	TACGACGTACCAGATTACGCTATGaacaacatccctgcgagt	GTTGGGGGCGTTGACTCCGACtcagcgacctctgggtggaac	No
100034246	PIK3R6	atgtggtttgtcctgtctgacaaccagagattgcacgccggcctagaaagacaagctctaggttggaaatactcatcaaggggaatttatagtccgaagactgtctcctgtgcttcctgtgctggtccagatcctctaagaagcagacatgcaagattagacgtggagctggatctgcagcggagcgtacaggctgtgctcagggagctcagtgcccaggcccccgccctgcagagcaaccaaggcatgtgcaggtggtccctgcacaagaaggtggagcgagatcccggtaagagtccggcgctggtccgcattctgctcagagaactggagaaggcagaaagggaggacacccggcatgtcatccttcccctgctgcacacgctcatgtacgtgctc…	2409	tactgctcgctgctggggccggcggcggccgccagggggcgcggcgacggtggctccgtccaggaccggccgcccagcatccctctgcccagcccctccatcaccttccacctgtggacccatgaggagcagctctggaaggaactggtgctcttcctgcgcccgcattcccacctacgcctcagtgcagacctggaggctttggatctgcagggcctcgggccagactgggaaatggcccgggcctcggtgctgtccaccgacagcggcattgagcgggaccttccttcgggggctgacgagctgcctggcagccccgagatggagcgagccgggctgcagcgcaaagggggcatcaagaagcggctgtggcccccgaacatcctgatgcccagcggc…	TACGACGTACCAGATTACGCTATGtactgctcgctgctgggg	GTTGGGGGCGTTGACTCCGACtcattggacgatgccagagaa	No
100134977	ITGB5	atgccgcgttcccccgcgcccctgtacgcctgcctcttcgggctctgcgcgctcgtgccccggctcccaggtctcaacatatgcactagtggaagtgccacctcgtgtgaagactgtctgcttatccacccaaaatgtgcctggtgcttcaaagaggacttcggcagcctgcggtctgtcacctcccggtgcgacctgaagacaaacctggtcgagaatggctgcggcggcgaattcgagagcccggtcagcagcacccgggtcctgcggagcctgcccctcagcagcaagggctccagtccggtggagtccgatgtcatccagatgaccccacaggaggtcaccgtgaacctgcggcccggtgacaagacttccttccagctgcaggtccgacaggtg…	2403	ctgaacgaggccaacgagtacaccgcttccaaccagatggactatccatcccttgccttgcttggagagaagctggcagagaacaacatcaacctcatctttgcagtgacaaaaggccattatatgctctacaagaactttacagccctgatacctggaacaacggtggagattttacatggagactccaaaaatatcattcagctcattatcaatgcttacaatagcatccggtctaaagtggagctgtccgtctgggatcagcctgaggatcttaatctcttcttcactgctacctgccaggacggcatatcctaccctggtcagaggaagtgtgagggcctgaagatcggggacacggcatcctttgaggtgtcagtggaggcccggagctgcccg…	TACGACGTACCAGATTACGCTATGctgaacgaggccaacgagtac	GTTGGGGGCGTTGACTCCGACtcagtccactgtgccattgta	Yes
100127133	FGFR4	atgcagctgctgctggccctgttgggggtcctgctggcagtgcctggggctccagctttgtctcttgaggcctctgaggaaacggagctggagccctgcctggcccccagcccggaggagcaagagcgggagctgactgtggtccttgggcagtctgtgcggttatgctgtgggcgggctgaacgtagtggccactggtacaaggagggtagtcgcctggcacctgctggccgagtacgaggctggagaggccgcttggagattgccagcttcctacccgaggatgctggccgatacttctgcctggcacgaggctccatgcttgtcctgcacaatgtcaccttggttatggatgactccatgatctccagcaacggtgatgaggaccccgggacccac…	2403	gtgcaagtcttaaagacagcagacatcaatagctcagaggtggaggtcctataccttcggaatgtgtctgccgaggacgcaggtgaatacacctgtctggcaggcaactctatcggcctttcctaccagtcagcttggctcacagtgttgccagaagaggacctcacgtggacggcagcagggcccgaggctaggtacacggatgtcatcctgtacgcatcaggctctctggctttgcttgtgcttctgctgctggctgggctctatcgccggcaggtgctccacggccggcacccccggcagcccgccaccgtgcagaaactctcccgcttccccttggcacgacagttctccctggagtcgggctcctcagccaagtcaagctcgtctctggtgcgg…	TACGACGTACCAGATTACGCTATGgtgcaagtcttaaagacagca	GTTGGGGGCGTTGACTCCGACtcacgtctgcaccccagggaa	No
397550	STAT5A	atggcgggctggatccaggcccagcagctgcagggagatgccctacgccagatgcaggtgctgtacggacaacacttccccatcgaggtccggcattacttagcgcagtggatcgagagccagccgtgggatgccatcgacgtggacaatccccaggaccgagcccaggccacccagctcctggagaacctagtgcaggagctgcagaagaaggcagagcaccaagtgggggaagatgggttcttactgaagatcaagctggggcactacgccacgcagctccagaacacatatgaccgctgccccatggagctggtccgctgcatccgccatattctgtacaacgaacagaggctggtccgagaagccaacaatggtagttcttctgctgggatcctg…	2400	cagcagctgcccatccccggccccgtggaggagatgctggctgaggtcaacgccaccatcacagacatcatctcagccctggtgaccagcacattcatcatcgagaagcagccccctcaggtcctgaagacgcagaccaagttcgcggccaccgtgcgcctgctggtgggcgggaagctgaacgtgcacatgaaccccccgcaggtgaaggccaccatcatcagtgagcagcaggccaagtcgctgctcaagaacgagagcacccgcaacgagtgcagcggcgagatcttgaacaactgctgtgtgatggagtatcaccaggccaccggcaccctcagcgcccacttccggaacatgtcactaaagaggatcaagcgcgctgaccggcgaggtgcagag…	TACGACGTACCAGATTACGCTATGcagcagctgcccatcccc	GTTGGGGGCGTTGACTCCGACtcaggagagtgagcccctggt	No
100152572	MAP3K20	atgtcgtctctcggtacctcctttgtgcaaattaaatttgatgacttgcagtttttcgaaaactgcggcggaggaagttttgggagtgtctatcgagccaaatggatatcacaggacaaggaggtggctgtgaagaagctactcaaaatagagaaagaggcagaaatactcagtgtcctcagtcacagaaacatcatccagttttatggagtaattcttgaacctcccaactatggtatcgtcacagaatatgcttctctgggatcactctatgattacattaacagtaacagaagtgaagagatggacatggatcacattatgacctgggccactgatgtagccaaaggaatgcactatttacacatggaggctcctgtcaaggtgattcacagagat…	2400	ctcagctttaaagagcaggagctcaaagaacgagaaaggcgtctgaagatgtgggagcaaaagctgacggagcagtccaacaccccgctgctgccttcctttgagattggtgcttggacggaagatgacgtgtatttttgggttcagcaactcgtcagaaaaggtgactcgtcagcagagatgagtgtgtatgcgagcttgtttaaggaaaacaacataacgggaaagcgactgctgcttctcgaggaagaagacttgaaagacatgggcatcgtctccaaggggcatatcatccatttaaagtcagccattgagaaattaacccacgattacctaaacttgtttcacttcccaccacttattaaggactcagtaggagaacctgaagaaaatgaggaa…	TACGACGTACCAGATTACGCTATGctcagctttaaagagcaggag	GTTGGGGGCGTTGACTCCGACtcaaaagtttctcttcccacg	No
110260971	MYLK3	atgtcaggagcccccaaggagagtctaggggcccaggggctcccggggttgggcaaggcctgcttaaccaccatggacaaaaagcttaacatgctgaatgagaaggttgacaaactcttacacttccaagaagatgtcacggagaagctgcagtgcgtgtaccaaggcatgggccacctggagcaaggcctgcaccggctggaggcctcccgcgtcctgggcccggctggggccgaatgtgctcccacagctgacacgcaggctgggtggccagaggtcctggagctggtgagggctgggcgacaggaggccgcccagcacggcgccaggctggaagccctcttccggatggtggtggccgtggacaaggccatagctttggtgggggccgtgttccag…	2394	ccaggccaggtcaaggcagctcacggcagccgagaaacacctccaaggatctccatccatgtgcaggagacagatacccctggggagctgctggtgacacgaagggccagcctcagaactacacctcctgcagaggctccagcagctgcccatccacgggaggactcaccagtgcccaggcgctgcccccaggctcctgggactgagtcagaaaaacatattctgaaaggagccagtgagttttcccctctgcagaggcagagcagcgatgggggagcaaaggccaaggagaagcaggggcctgggcccaagcccaccatggcaccgggcaaggccgggtgggacaagggatctgatgccaggaccccaggcccacagcagggcacagccccggaagca…	TACGACGTACCAGATTACGCTATGccaggccaggtcaaggca	GTTGGGGGCGTTGACTCCGACttagggacaagttggaaattt	Yes
100522721	RASGRP1	atgggcaccctgggcaagacgagagaggctccgcggaaaccttctcatggcagcagagctgcccctaaaacaagactagaggcgaagccagccagcagcccctgcccctcccatcccagcctggcccagatcacccagttccgaatgatggtgtctctgggacatctagccaaaggagccagcctggacgatctcattgacagctgtgttcaatctttcgatgcagatggaaacctgtgtcgaagtaaccagctgttacaagtcatgctgaccatgcaccgaattctcatttcctctgctgaactgctgcaaaaagtgatcaccctctataaggatgccttggcaaagaattcaccagggctttgcctgaagatctgctattttgtaaggtactggata…	2394	ggagggctatgtcatagctcaatctccagactcaaggagacaagttcacatgtcccgcatgaaatcaataaggttctgggtgagatgaccgagctgctgtcctcctgtagaaactatgacaactaccggcgcgcctatggggagtgcacccacttcaagatccccatcctgggggtgcacctcaaggacctcatctccctgtacgaagccatgcctgactatctggaggagggcaaggtgaacgtccacaagctgctggccctttacaatcatatcaacgaactggtccaactgcaggaggtggccccgcccttggaggccaacaaggacttggtgcatctgctgacgttatccttagatctctactacactgaagatgaaatctatgagctttcctat…	TACGACGTACCAGATTACGCTATGggagggctatgtcatagc	GTTGGGGGCGTTGACTCCGACctaagaacagtcaccgtgctc	No
396607	TLR1	atgactaaagagaatcttagcatcttccattttgccatcatcttcatattaatacttgagatcagaattcaattatctgaggaaagtgaagttttagttgacagatcaaaaacaggtctcacccatgttcccaaagacctatccttggaaacgacaatcttagatctatcacaaaactctatctctgagcttcagacttctgacatcctctcactatcaaagctgagggttttcataatttctcataatagaatacagtatcttgatgtcagtgttttcaaattcaaccaggaactggaatacttggatttgtcccacaacaagttggagaagatttcgtgccaccctatgctgaacctcaagcacttggacctctcatttaatgcattcgatgccctg…	2391	tattctgacacgtcactgaaggccttgtctctacaccaagttgtcagtgaggtgttcagtttcccacaaagttacatctataaaatcttttcaaatatgaacattcagtatctcacagtgtctgccacacacatggtccacatggtttgcccatcccaaattagcccatttctatatttggatttttccaataatgccttaacagacatggtttttaaaaattgtgcaaacttggctaatttgaacacactcagtttacaaatgaatcagttaaaagaacttgtgaatgtcatccatatgaccaaagaaatgcagtctctacagcaattggatgttagccagaataccctgaggtatgatgaaaatgagggaagttgcacttggaccggaagtttatta…	TACGACGTACCAGATTACGCTATGtattctgacacgtcactg	GTTGGGGGCGTTGACTCCGACttagatctgtgtgtaacttat	No
396621	TLR6	atgagcaaagacaaagaacctactgtcataagccttcattctgtgtatgtcatgaccttagtatggggaaccctaatccagttctctgaagaaagtgaatttgtggtagacaagtcaaaaataggccttactcgtgttccaaaagacctgccaccccaaaccaaagtcttagatgtgtctcaaaacttcataactgagcttcacctctctgacatcagctttctctcgcagctgacggttttgagactttcccagaataggatgcagtgccttgatatcagtgttttcaagttcaatcaggatttggaatatttggatttatctcacaatcagttgcagacaatcttgtgccatcccatcaccagcctcaagcatttggacctctcattcaatgacttt…	2391	atttattatgaaacaacattgaaaggagtgaaaatagaacatattacaaagagagtttttattttttcacagacagcattatacagagtgttttccgatatgaatatcaggatgttaaccatagcagacacacattttatacacatgctttgtcctcaggtaccaagcacatttaactttttgaactttacccagaatgtttttacagatagtgtttttcaaaattgcaaaactttagctagattagagacactcatcttacaaaagaataaattagaagaccttttcaaaataagcctcatgactaaggatatgctatctttggaaatactggatgttagctcgaattctttggagtatgatagacatggtgaaaattgcacttgggttgggagtata…	TACGACGTACCAGATTACGCTATGatttattatgaaacaaca	GTTGGGGGCGTTGACTCCGACttaagttttcacatcatcctc	No
397013	PPARGC1A	atggcgtgggacatgtgcaaccaggactctgtatggactgacatcgagtgtgctgctctggttggtgaagaccagcctctttgcccagatcttcctgaacttgacctttctgaactagacgtgaacgacttggatacagacagctttctgggtggactcaagtggtgcagtgaccaatcagaaataatatccaatcagtacaacaatgagccttcaaacatatttgagaagatagatgaagagaatgaggcaaacttgctagcagttctcacagagacgctggacagtctccctgtggatgaagacggattgccctcatttgatgcactgacagatggagatgtgaccactgagaatgaggctagtccttcctccatgcctgacggcacccctccgcct…	2391	cctcctcataaagccaaccaagataacccttttagggcttctccaaagctgaagcccccttgcaagactgtggtacctccgccatcgaagaagacccggtacagtgagtcttcggggacccacggcaacaactccaccaagaaagggcccgagcagtccgagctgtacgcgcagctcagcaagacgtccgcgctcggcggcggacacgaggaacggaaggccaggcggcccagtctgcggctatttggtgaccatgactattgtcagtcgattaattccaaagcggaaatcctcatcaatatatcgcaggagctccacgactccagacaactagactctaaagatgccgcctctgactggcagaggcagatgtgttcttccacagactcagaccagtgc…	TACGACGTACCAGATTACGCTATGcctcctcataaagccaaccaa	GTTGGGGGCGTTGACTCCGACttacctgcgcaagcttctctg	No
100521394	PFKP	atggcccaccacgacgactcccagaaccccaagggttccttccgaaagttcctggagcacctctccggggcgggcaaagccatcggcgtgctgaccagcggcggggatgcccaagggatgaacgctgctgtccgagccgtcgtccgcatgggcatatacgtgggggccaaggtgtactttatctacgagggttaccagggcatggtggatggcggcagcaacatcgtcgaggcggactgggagagcgtgtccagtatcctgcaagtgggagggacgatcattggcagcgcccgctgcaaagacttccgctctcgggaaggccgcctgaaagctgctgctaacctgatccagctgggcatcaccaacctgtgtgtcatcggtggggacggcagcctcacg…	2376	gtggtcacgcagctgggttacgacacgcgggtaaccatcctcggacacgtgcagaggggcgggacaccttcagcctttgacaggatcttggccagccgcatgggtgtggaggccgtggtcgccctcctccaggccaccccggagaccccagcctgcgtggtgtcgctgagcgggaaccaggcggtgcggctgccgctgatggagtgcgtgcagatgacccaggatgtccaaaaggcgatggacgaggggagatttaaggaggccgtgaagctccgaggaaggagcttcgagagcaacctgaacacctacaagcggctggccatgaagctgcctgactcccagatcccaaagaccaactgcaacgtgggcgtcgtgaacgtgggcgcgcccgcggccggc…	TACGACGTACCAGATTACGCTATGgtggtcacgcagctgggttac	GTTGGGGGCGTTGACTCCGACctagatggcggcgggctcctc	No
397340	STAT5B	atggctgtgtggatacaagcccagcagctccaaggagatgcccttcatcagatgcaagcactgtatggtcagcatttccccatcgaggtgcggcattatttatcccagtggattgaaagccaagcttgggactcaatagatcttgataatccacaggagaacattaaggccacccagctcctggagggcctggtgcaggagctgcagaagaaggcagagcaccaagtgggggaagatgggttcttactgaagatcaagctggggcactacgccacgcagctccagaacacgtatgaccgctgccccatggagctggtccgctgcatccgccatattctgtacaacgaacagaggctggtccgagaagccaacaatggtacttctccagctggaagtctc…	2364	aaccggcagcagatccgcagagctgagcacctctgccagcagctgcccatccccggccccgtggaggagatgctggctgaggtcaacgccaccatcacagacatcatctcagccctggtgaccagcacattcatcatcgagaagcagccccctcaggtcctgaagacgcagaccaagttcgcggccaccgtgcgcctgctggtgggcgggaagctgaacgtgcacatgaaccccccgcaggtgaaggccaccatcatcagtgagcagcgggccaagtcgctgctcaagaacgagagcacccgcaatgattgcagcggcgagatcttgaacaactgctgtgtgatggagtatcaccaggccaccggcaccctcagcgcccacttccggaacatgtcgctg…	TACGACGTACCAGATTACGCTATGaaccggcagcagatccgc	GTTGGGGGCGTTGACTCCGACtcacgactgcgcgtgagggat	No
396575	SP1	atgagcgaccaagatcactccatggatgaaatgacagctgtggtgaagattgaaaaaggagttggtggcaataatgggggcagtggtaatggtggtgccttttctcaggctcgaagcagcagcacaggcagtagcagcagcggtggaggaggaggagggcaggagtcccagccatcccctttggctctgctggcagcaacctgcagcagaattgagtcacccaatgaaaacagtaacaactcccagggcccaggccagtccgggagcacaggtgagcttgacctcacagccacacagctctcccagagtgccaatggctggcagatcatctcttcctcctctggggctacccctacctcgaaggaacaaagtggcagcagtaccaatggcaacaatggt…	2361	agctccgggtcccaagagagtggctcacagcctgtcacctccgggactgccatcagttctgccagtttggtatcatcacaagccagttccagctcctttttcaccaatgccaatagctactcaacaactactaccaccagcaacatgggaattatgaactttaccaccagcggatcaacagggaccaactctcaaggccagacaccacagagggtcagtgggctacaggggtctgatgctctgaacatccagcagaaccagacatctggaggctcactgcaagcaagtcagcaaaaagagggagagcaaaaccagcagacccagcaacaacaacaaattcttatccagcctcagttagttcaaggtggacaggccctccaggctctccaagcaacgcca…	TACGACGTACCAGATTACGCTATGagctccgggtcccaagagagt	GTTGGGGGCGTTGACTCCGACtcagaagccattgccactgat	No
396623	TLR2	atgccatgtgctttgtggacagcatgggtcttggggattgtaatcagcctctccaaggaaggagccccccatcaggcttcttctctgtcttgtgaccctgctggtgtctgcgacggccgctccagatctttgagctccatcccctcagggctcacggcagctgtgaaaagccttgacctgtccaataacaggatcgcctatgtgggcagcagtgacctgcggaaatgcgtgaacctcagagctctgaggctgggggccaatagcattcataccgtggaggaagattctttttcttccctgggaagtctcgaacatctggacttatcctataatcacttgtctaacttatcatcctcttggttcaagtccctttccaccttgaaattcttaaacttactg…	2358	gactgcacccttaacggacgtggtgatcttagtacatctgctttggacacaattaaatccctcggtaatgtggagacattaacagtccggaggttgcatattccacagtttttcttgttttatgatctaagaagtatatattcactcacaggagcagttaaaagaatcacaatagaaaacagtaaggtttttctggttccctgttccctttcacagcatttaaaatcactggaatatttagatctcagtgaaaatttaatgtctgaagaatacttgaaaaactcagcctgtgagcatgcctggcccttcctacacactttaattttaaggcaaaatcatttgaaatcattagaaaaaactggagaagttttggttactctgaaaaacctgactaacctt…	TACGACGTACCAGATTACGCTATGgactgcacccttaacgga	GTTGGGGGCGTTGACTCCGACctaggacttgatcgcagctct	No
100622156	TNFAIP3	atggctgagcaactccttcccctggctttgtatttgagcaacatgcggaaggctgtgaagataagagagagaactccagaagatattttcaaacctaccaatggaatcattcaccattttaaatccatgcaccgatacactctggaaatgttcagaacctgccagttttgtccgcaatttcgggagatcatccacaaagctctcatcgacaggaacatccaggcctccctggaaagccagaagaagctcaactggtgtcgagaagtgaggaagcttgtggcactgaaaacgaatggggacgggaactgcctcatgcatgctgcttcccagtacatgtggggtgttcaggacacagacttggtgctgaggaaggcgctcttcagcaccctcaaggagacg…	2358	aaagttcacttcttgacagatcccgaaaatgagatgaaggaaaagctcctgaaagagtacttgacggtgatagaaatccccgttcaaggctgggaccatggcaccacccatctaattaatgctgcaaagttggatgaagctaacttacccaaagaaataaacctggtagacgattacttcggacttgtccagcatgagtacaagaagtggcaggaaaacaatgagcaggggcggagagccacgcaccctcagaaccctctggagccttccgtgccccagctttctctcatggacatcaagtgcgagacgcccaactgccctttcttcatgtcggtgaacacccagcccttgtgccacgagtgctcagagagacggcagaagaaccaaagcaaaccccca…	TACGACGTACCAGATTACGCTATGaaagttcacttcttgaca	GTTGGGGGCGTTGACTCCGACctagccatacatctgcttgaa	No
397063	ITGB3	atgcgagcgcggccgctctgggccgctgtgctggtggtgggggcgctggcgggcgtcggcgtcggagggcccaacatctgtgccacacgaggtgtgagctcctgccagcaatgtctggctgtgagtcccatgtgtgcctggtgctcagatgaggatctgcctctgggcacgccccgctgtaacctggaggagaatctgctgaacgatcactgtaacccgaagtacattgagttccccatcagtgaggccagaatcctggaggccaggcccctgagtgacaagggctctggagacagctcccagataactcaagtcagcccccagaggatcttgctccggctccggccagatgattcgaagagtttctccgtccaagtccggcaggtggaggattaccct…	2355	ggcattgtccaacccaatgatggacagtgtcatgttggcagtgacaaccattactctgcctccactaccatggattatccctctctggggctgataactgagaagctatcccagaaaaacatcaatttgatctttgcagtgacagaaggtgtagttagtctttaccagaactacagtgaactgatcccagggaccacagtgggggtgctgtcctccaattccagcaatgtcctccagctcattgtggatgcttatggcaaaatccgctctaaagtggagctcgaagtgcgtgacctccctgaggagctgtcgttatccttcaatgccacctgtctcaacaacgaggtcatcccaggccttaagtcttgtgttggactcaagattggagacacggtgagc…	TACGACGTACCAGATTACGCTATGggcattgtccaacccaat	GTTGGGGGCGTTGACTCCGACctaagtgccccggtaggtgat	No
414737	CDH5	atgcaggtgctcgtgatgctgctcgctgcagccggcacctacctgggcctgctgacagcacctacagctgcctcgaaccctggccgacaggacacccccagcacgctgccccttcaccggcgccagaagagagactggatctggaaccagatgcacatcgacgaagagaaaaacggctcgctgccccattacgtgggcaagattaaatccagcgtgaaccacaagaacaccaagtaccagctcaaaggcgagtccgccggcaaggtcttccgggtggatgagaacacgggggatgtgtacgccttcgagaggctggacagggagaagatccctgagtaccagctcgtcgccctcgtggtggacaagaacactgagaagaacctggagtctccttccagc…	2349	gagccccaaaaccggaaaaccaagtacagcatcgtgcagggcgagtacagggacaccttcaccatcgagccggaccccacccgcaacgaaggcatcatcaagcccatgaagcccctggactatgaacgcatccagcaatacagcttcaccatcgaggccacagaccccaccatcgacctccgctacctgagtggcacctccaccaagaacatcgcccgtgtcatcatcaacgtcacagacgtggacgagccccccaacttcaagcagcccttctaccacttccagctgcgggagaatgagaagaaaccttggatcggctcagtgctggccgtggacccggacgccgctcagcggagcatcggatactccatccgcaggaccagtgacaagggccagttc…	TACGACGTACCAGATTACGCTATGgagccccaaaaccggaaa	GTTGGGGGCGTTGACTCCGACctaatacagcagctcctctcg	No
397657	CTNNB1	atggctacccaagctgatttgatggagctggacatggctatggagccagacagaaaagcggctgttagtcactggcagcaacagtcttacctggactctggaatccattctggtgccacgaccacagctccttctctaagtggtaaaggcaatcctgaagaagaggatgtggataccacccaagtcctatatgagtgggagcagggattttctcagtccttcactcaagaacaagtggctgatattgatggacagtatgcaatgactcgcgctcagagggtacgagctgctatgttccctgagacattagatgagggcatgcagatcccatctacacagtttgacgctgctcatcccactaatgtccagcgtctggctgaaccatcacagatgctgaaa…	2346	gttgccttgctcaacaaaacaaatgttaaattcttggctattacaacagactgccttcagattttagcttacggcaatcaagaaagcaagctgatcattctggctagtggtggacctcaagctttagtgaatataatgaggacctacacttatgagaaactactgtggaccacaagccgagtactgaaggtgctctctgtctgctctagtaataagccagctattgtagaagctggtggaatgcaagctttaggacttcatctgacagatccaagtcaacgtcttgttcagaactgtctttggactcttaggaatctttcagatgctgcaactaaacaggaagggatggaaggtcttcttgggacccttgttcagcttctgggctcggatgatataaat…	TACGACGTACCAGATTACGCTATGgttgccttgctcaacaaa	GTTGGGGGCGTTGACTCCGACttacaggtcagtatcaaacca	No
100152927	PLA2G4B	atggctctggcaaaggtgcctgggacctgcttgctcaccattcgtgtcctgcaggcccatggcctgccctccaaggacctagtgagcccctctgactgctatgtgactctgtggctgcccacggcctccagccaccagctccagacacgcatggtcaaaaacagcagaaatcccatctggaatcagagctttcacttccgaatccacagccaactcaagaacgtcgtgcaactcaaagtctttgaccaggacttcctgaccaaggatgaccccatgttgtcagtgctgtttgacgtggggactttgcgggctggggagtcgcggcgcgagagcttctcattgaaccctcagggtgaggagcggctagaagttgaatttcggctgcagagtctaactgat…	2343	ctgcagctggatggagacctgcaggaggacgagatcccagtgatagctgttatggccaccggtggggggacccgggccatgacttccctgtatgggcagctggctggcctgaaggagctgggcctcttggattgcatctcctacatcacaggggcctcgggtgccacctgggctttggccaacctctacgaggacccagagtggtctcagaaggacctggtgggacccatcgagtcactgaagacccaggtgaccaagagcaagctgggcgtgctggcccccagccagctgtggcggtaccggcaggagctggccgagcgtgcccgcctgggctacccgacctgcttcaccgacctgtgggccctggtcagcgaggcactgctgcatgaccagccccac…	TACGACGTACCAGATTACGCTATGctgcagctggatggagac	GTTGGGGGCGTTGACTCCGACtcactcgggccggcgctgcct	No
100621757	PFKL	atggctaccgtggacctggagaagctgcgcacgtcgggggccggcaaggccatcggcgtgctgaccagcggcggcgatgcgcaaggcatgaatgccgccgtcagagccgtcacgcgcatgggcatctacgtgggggccaaggtcttcctcatctgcgagggctatgagggcctcgtggaaggaggcgagaacatcaagccggccaactggctcagcgtctccaacatcatccagctgggcggtacggtcatcggcagcgcccgctgcaaggccttcaccacgcgggaggggcgcctggcggcggcctacaacctagtccagcgtggcatcaccaacctgtgtgtcattggcggggacggcagcctcacgggagccaacatcttccgcagcgagtggggc…	2343	ctggtggtgcagaggctgggcttcgacacgcgtgtgactgtgctgggccacgtgcagaggggagggaccccgtcggcgttcgaccgcgtcctgagcagcaagatgggcatggaggcggtgatggcgctgctggaggccacgcccgacacgccggcctgcgtggtcagcctctcggggaaccagtctgtgcggctgcccctgatggagtgcgtgcagatgaccaaggaggtgcagaaggccatggacgagaagaggttcgacgaggccatccagctacggggcaggagctttgagaacaactggaacatttacaagctgcttgcgcaccagaagatctccaaggagaagaccaacttctctctggccatcctgaacgtgggcgccccggcggccggcatg…	TACGACGTACCAGATTACGCTATGctggtggtgcagaggctgggc	GTTGGGGGCGTTGACTCCGACtcagaagccggtttcgatgct	No
100524037	CUL1	atgtcatccaacaggagtcagaatccccatggactgaagcagattggccttgaccagatctgggacgacctcagagctggaatccagcaagtgtataccagacagagtatggcgaagtccagatacatggaactctacactcatgtttataactactgcacaagtgttcaccagtcaaaccaagcacgaggtgctggtgtccctccttctaaatcaaaaaaaggacagacgcctggaggagctcagtttgttggcttggaattatacaaacgacttaaagaatttttgaagaattacttgacaaatcttcttaaggacggagaagatctgatggatgagagtgtactgaagttctacactcagcagtgggaagattaccgattttcaagcaaagtgctg…	2331	taccttcatgaaagcacccaggacgagctagcaaggaagtgtgagcaggtgcttattgagaaacacttggaaatcttccacacagaatttcagaatttactggatgctgacaaaaatgaagatttgggtcgcatgtataatcttgtatctagaatccaggatggcctgggagaattgaaaaaactcctggagacacacattcataatcagggtcttgcagcaattgaaaaatgtggagaagctgctttgaatgaccccaaaatgtatgtacagacagtgttggatgttcataaaaagtacaacgccctggtgatgtccgcgttcaacaatgatgctggctttgtggctgcgctggacaaggcttgcgggcgcttcataaacaacaacgcagttaccaaa…	TACGACGTACCAGATTACGCTATGtaccttcatgaaagcacccag	GTTGGGGGCGTTGACTCCGACttaagccaggtaactataggt	No
100621038	DVL3	atgggcgagacgaagatcatctaccatctggatgggcaggagacgccgtatctggtgaagctgcccctgcccgcggagcgcgtcaccttggcggactttaagggcgttctgcagcgacccagctataagttcttcttcaagtctatggacgacgatttcggagtggtgaaggaggagatctcggatgacaatgccaagctgccctgcttcaatggccgggtggtgtcctggctggtgtcagctgagggctcacacccagagccagctcccttctgtgctgacaacccatcggaactgccaccgcccatggagcgcacaggaggcattggggactcccggcccccatccttccaccctcatgctggtgggggcagccaggagaacctggacaatgacaca…	2328	aagcggcggcggcggaagcagaaggtttcgcggattgagcggtcctcctccttcagcagcatcacggactccaccatgtcactcaacatcatcacggtcactctcaacatggaaaagtacaacttcttgggcatctctattgtgggccaaagcaacgagcgtggtgatggaggcatctacattggctctatcatgaaggggggagccgtggctgctgatggacgcatcgagccaggagatatgctattacaggtaaacgagattaactttgagaacatgagtaatgacgacgctgtccgggtactgcgggagattgtgcacaaaccagggcccatcaccttgactgtagccaagtgctgggacccaagtccacgtggttgcttcacactacccaggagc…	TACGACGTACCAGATTACGCTATGaagcggcggcggcggaagcag	GTTGGGGGCGTTGACTCCGACtcacatcacatccacaaagaa	No
399527	CPT1A	atggcagaggctcaccaagccgtggcctttcagttcacggtcactccggatgggatcgaccttcgaatgagccatgaggccctcaggcagatctatctgtctggacttcattcctggaagaagaagttcatcagattcaagaatggcatcatcaccggcgtgttcccggccagtccctccagttggctcatcgtggtcgtgggcgtcatgtcgacaatgtacgccaagatcgacccctcgctgggggtaatcgccaagatcaaccggaccctcgacgccaccggctacctgtccagccggacgcagaacgtggtcagtggcgtcctgttcggcaccggcctgtgggtggccctcatcgtcaccatgcgctactccctgaaggtgctgctctcctaccac…	2319	aatgggatccacgccatcctgctttacagacgaaaactggaccgagaggaaatcaaaccgattctcctgggatccacggtgcccctctgctccgcccagtgggagcggatgtttaacacgtcccggattccgggggaggaaacagacaccatccagcacctccaggatagcaagcacatcgtcgtgttccacagaggccgctacttcaaggtctggctctattacgacggcaggctgttgaagccccgggaaatcgagcagcagatgcagaggatcctggatgacccgtcggagcctcagcctggggaggcaaagctggccgccctgacggcaggggacagggtgccctgggccaagtgtcgccaagcctattttggacatgggaagaataagcagtcc…	TACGACGTACCAGATTACGCTATGaatgggatccacgccatcctg	GTTGGGGGCGTTGACTCCGACttactttttggaattggggca	No
399528	CPT1B	atggcggaagcgcaccaggctgtggccttccaattcacagtgaccccagaaggggtcgacttcaggctcagccgggaggccctgaaacatatctacctgtccgggatcaattcctggaagaaacgtctgattcgcatcaagaatggcatcctcaggggggtgtaccctggcagccccaccagctggctggttgttgcctcggcaacagcgggttcctcctactacaacgtggacatctccatggggctggtcaatcacatccagagatgtcttcctgagagatatggcccctactggaccccacagacccgggcacttctcagcatggctgtcgtctccacgggggtctggatgataggcatcttcttcttccgccaaaccttgaaactgctgctttcc…	2319	ctggggaacgctgtccacgccatgatcatgtatcgccgtaaactggaccgcgaggacatcaagcctgtgatggctctaggcatcgtgcccatgtgctcctaccagatggagcggatgttcaacaccacgcggatcccggggaaggacacagacacactgcagcacctcacagacagcaggcacgtggccgtctaccacaagggccgcttcttcaaggtgtggctctacgagggctcccgactgctcaagccttgcgagctggagctgcagttccagaggattctggacgacccctccccacctcagcctggggaggaaaagctggcagccctcactgcagggggaagagtggagtgggcgcaggcacgccaggccttcttcagctctggcaagaacaag…	TACGACGTACCAGATTACGCTATGctggggaacgctgtccacgcc	GTTGGGGGCGTTGACTCCGACtcagctgtcagctttgggaac	No
100626270	RPS6KA4	atgggggacgaggacgaggacgaaggctgtgcggtggagctgcggatcaccgaagccaacctgaccgggcacgaggagaaggtgggcgtggagaacttccagctgctcaaggtgctgggcacgggagcctacgggaaggtgttcctggtgcggaaggcaggcgggcacgacgcggggaagctgtatgccatgaaggtgctgcgcaaggcggctctggtgcagcgggccaagacgcaggagcacacacgcacggagcgctccgtgctggagctggtgcgccaggcacccttcctggtcacgctgcactacgccttccagactgatgccaagctgcacctcatcctggactatgtgaacggcggagagatgttcacccacctctaccagcgccagtacttc…	2316	ctgcagcggctactttgcaaggatcccaagaaacggctgggtgcgggaccccagggggcacaggaagttaagaatcaccccttcttccagggtctggattgggctgctctggctgccaggaagattccagcccccttccgaccccagatccgctccgagctggatgtgggcaactttgcagaggaatttacccggctggagcctgtctactcaccccctggcagccccccacctggggaccctcgcatcttccagggatactccttcgtggcgccctccatcctgtttgaccacaacaacgcggtgatgacagatgtactggaggcggctggtgctggagaccggcccggccgggcagcggtggccaggagcgccatgatgcaggactcgcctttcttc…	TACGACGTACCAGATTACGCTATGctgcagcggctactttgcaag	GTTGGGGGCGTTGACTCCGACctaggaagggggcagaggacc	No
733648	STAT3	atggcccaatggaatcagctacagcagctggacacacggtacctggagcagcttcatcagctgtacagcgacagcttcccgatggagctccggcagtttctggccccttggattgagagtcaagattgggcatatgcagccagcaaagaatcccacgccactttggtgtttcataatctcttgggtgaaattgaccagcagtatagccgcttcctgcaggagtccaatgttctctatcagcacaacctgcgaagaatcaagcagttccttcagagcagatatcttgagaagccaatggagattgcccgaattgtggcccggtgcctgtgggaagagtcccgcctcctccagactgcagccactgcagcccagcaagggggccaggccaaccaccccaca…	2313	gaatctcaacttcagacccgccaacaaattaagaaactagaggagctgcagcagaaagtgagctacaaaggggaccccattgtacagcaccggcccatgctggaggagagaatcgtggagctgttcagaaacttgatgaaaagtgccttcgtggtggagcgacagccctgcatgcctatgcaccctgaccggccattagtcatcaagaccggtgtccagtttacaacgaaagtcagattgctggtcaaattccctgagctaaactatcagcttaaaattaaagtgtgcattgacaaagactccggggacgtcgcggctctcagaggatcccggaaatttaacatcctgggcaccaacacgaaagtgatgaatatggaagagtccaacaacggcagcctc…	TACGACGTACCAGATTACGCTATGgaatctcaacttcagacc	GTTGGGGGCGTTGACTCCGACtcacatgggggaggtagcgca	No
396943	ITGB2	atgctgtgccggtgctccccgctgctcctcctggtgggcctgctcaccctccggtccgccctctcccaggagtgtgccaagtacaaggtcagcacctgccgggactgcattgagtcgggacccggctgtgcctggtgccagaagctgaacttctctgggcaaggggagcccgactccgtccgctgtgacacgcgggagcagctgcttgcaaagggctgtgtcgcggatgacatcgtggatcccaggagcctggccgagacccaggaggaccaggcagggggccagaagcagctgtccccacagaaagtgacactctacctgagaccaggtcaggcggccacgttcaacgtgaccttccggcgcgccaagggctaccccatcgacctgtactacctgatg…	2310	ggcgacgggaagctgggcgccatcctgacccccaatgacggccgctgccacctggaagacaacttatacaaaagcagcaatgaattcgactacccatcagtgggacagctggcacacaaactggccgaaagcaacatccagcccatctttgccgtgaccaagaaaatggtgaaaacgtatgagaagctcacagacatcatccccaagtccgccgtcggggagctgtcggaggattccagcaacgtcctggagctcattaagaacgcctacaataaactgtcctccagagtgtttttggatcacaacgccctccctgacaccctgaaggtcacgtacgactccttctgcagcaacggggtgtcgcaggtgaaccagcccagaggggactgcgacggcgtc…	TACGACGTACCAGATTACGCTATGggcgacgggaagctgggc	GTTGGGGGCGTTGACTCCGACctagcgctcagcaaacttggg	No
397062	TFRC	atgatggatcaagctagatcagcattctctagtttgtttggcggagaaccattgtcatacacccggtttagtctggctcggcaggtagatggtgataacagtcatgtggagatgaagctagcagcagatgaagaagaaaatgttgacagcaacacaaggagtaaccacatcggtgtcgcaaaaccaaaaaggctaaatggatatgtctgctatgggattattgctgtaatcacctttttcttgattggatttatgattggctacttggcctattgtaaacgtgtagaatcaaaaacagattgtaagacactggtaccaacagagccttcagagacagaagagacagaaactttcgaagcagaaaacttccctcaaacacctcgcttattttgggcagac…	2307	atcacttttgctgagaaggtggcaaatgctcaaagtttagatgcaattggtgtcttgatatacatggaccgggctaactttcctatcatcaatgcagatgttccagtttttggacatgctcatctaggaacaggtgacccgtacacacctggattcccttctttcaatcatactcagtttccaccctctcagtcatcaggattgcctaacatacctgtgcaaacaatttccagagctggtgcagaaaagctatttggaaatatggaacaagattgtcctcttacttggagaacagactttccatgcaaactggtgtcctcaccaagtaagaatgtgaagctcactgtgaacaatgtgctgaaagagataaaaattcttaacatctttggagttattaag…	TACGACGTACCAGATTACGCTATGatcacttttgctgagaag	GTTGGGGGCGTTGACTCCGACttaaaattcattgtcaatgtc	No
100037284	ITGB8	atgtgccgctcggccctggctttttttaccgctgcatttgtctgcctgcaaaactgccggcgaggtcccgcctcgttcctctgggcagcctgggtgttttcagttgttcttggactgggccaaagtgaagaaaacagatgtacgtcttcgaatgcagtgtcctgcaccaagtgccttgcactgggtccagaatgtggatggtgtgctcaagaggatttcatttcaggtggatcaaggaatgaacgctgtgatattgtttccaatttaataaacaaaggctgctcagttaatttgatagaatacccatctgtgcatgtaataccaagtgaaaatgaaaagaatacccaggtgacaccgggagaagtgctgatccaactgcgtgaaggtgctaaagccaat…	2304	attggatggcgaaaagaagctaaaagactgctgctggtgatgacagatcagacatctcatcttgctcttgacagcaaattggctggcatagtggtgccaaatgacggaaactgccatctgaaaaacaacgtctacatcagatcaacaagcgtggaacatccctccctaggccaactttcagaaaaattaatagacaacaacattaatgtcatctttgctgttcaaggaaaacagtttcattggtataaggatcttctacccctcctgcctggcaccattgctggtgaaatagaatcaaaggctgcaaacctcaataatttggtagtagaagcctatcagaaactaatttcagaagtgaaagttcaggtggaaaaccaggtaaaaggcatctattttaat…	TACGACGTACCAGATTACGCTATGattggatggcgaaaagaagct	GTTGGGGGCGTTGACTCCGACttagaagttgcacctgaaagt	No
100124383	CFB	atggggagcaatcgctgcccccgacttgggctggtacccttgatcctgggcctcttgtctggaggtgtgagcatgacgccattgcctgaggccaggccccaaagcccctgctctctggaggggattgagatcaaaggtggcaccttccaccttctcaaggagggtctggttctggagtacgtgtgtccttctggcttctacccgtacccggtgcagattcgcacctgccgatcctcgggatcctggagcaccctgcagacccaagacagaaagattgtcaagagggccgaatgcaaagcaatccgctgccccagaccgcaggacttcgagaatggggagtattggccccgggccgcctactacaacttaagtgacgagatctccttccactgctatgac…	2298	ggctccatgaatatctacctggtgctggatggatcagacagcattggggcacgcaacttcacaggggccaagaattgcctcaaagacttcattgaaaaggtggcaagctatggggtgaagccgaaatatggtctagtgacatatgccacagaccccaaagttttgatcagagtgtccaacccaaagagtgctgatgcagactgggtcacagaacagctcgacaaaatcagctatgatgaccacaagttgaaggcagggactaacaccaagaaggcgctcctggaagtatacaacatgatgagctggggagtgaacaactttcctgataactggaaccgcacccgccatgtcattgtcctcctgactgatggcttgcacaacatgggcggggatccggtc…	TACGACGTACCAGATTACGCTATGggctccatgaatatctac	GTTGGGGGCGTTGACTCCGACttagagaaaacccagatcctc	No
100512796	PRKG2	atgggaaatggttccgtgaaacccaaacattccaagaatccagatggccacgctgggaacctcactgccagcgccctccggagcaaggtgacggagctggagagggagctgaggaggaaggctgctgagatccaggagcgggagtaccatttgaaggagctgcgagagcagctgtccaagcagactgtggccattgctgagctgacggaggagctccagaacaagtgcatccagctgaacaagcttcaggatgtggtgcacatgcagggaggaagcccgcagcaggcctccccggataaagtgcctctcgaggtccaccgcaagacctccggcttggtctccctgcacagcaggcggggagcaaaggctggagtgtctgctgagccgacctcccgcacc…	2289	aacataatgagaagaacagctcaagctagagatgaacagtacagaaatttcctcagaagtgtatccttgctgaagaatttacccgaagataaattaacgaagatcattgactgcttggaagtggaatactacgacaaaggagattacattattagagagggcgaggaaggaagtacctttttcatcttagcaaaaggaaaggtaaaagtcacccagagtacggaaggccacgatcagccgcaactgatcaaaacactgcagaaaggagagtattttggagaaaaagcgctcatcagtgaggatgtcagatcggctaacatcattgctgaggaagatgacgtcgcctgcctggtcattgatcgggaaacattcaaccaaacagtggggacttttgaagaa…	TACGACGTACCAGATTACGCTATGaacataatgagaagaaca	GTTGGGGGCGTTGACTCCGACtcagaagtccttgtcccagcc	No
100152439	MYB	atggcccggagaccccggcacagcatctacagcagtgacgaggatgatgaagacattgagatgtgtgaccatgactatgatgggctgcttcccaagtctggaaagcgtcacttggggaaaactaggtggaccagggaagaggatgaaaaactaaagaagctggtggaacagaatggaacagatgactggaaagttattgccaattacctcccgaatcgaacagatgtgcagtgtcagcaccgatggcagaaagtactaaaccctgagctcatcaagggtccttggaccaaagaagaagatcagagagtgatagagcttgtacagaaatacggtccgaaacgttggtctgttattgccaagcacttaaaggggagaattggaaaacaatgtagggagagg…	2286	gtagcgttacatgtaaatatagtcaatgtccctcagccagctgctgcagccattcagagacactataacgatgaagaccctgagaaggaaaagcgaataaaggagttagagttgctcctgatgtcgactgagaatgaactcaaaggacagcaggctttaccgacacagaaccacacatgcagctaccccgggtggcacagcaccaccattgccgaccacaccagacctcatggagacagtgcacctgtttcctgtttggaagagcaccactccactccatctctgcctgtggatcctggctccctacctgaagaaagcgcctctccagcaaggtgcatgatcgtccaccaaggcaccattctggacaatgttaagaacctcttagaatttgcagaaaca…	TACGACGTACCAGATTACGCTATGgtagcgttacatgtaaatata	GTTGGGGGCGTTGACTCCGACtcacatgaccagagtccgggt	No
100049662	BRCA1	atggatttatctgtggatcacattgaagaagtacaaaatgtccttaatgctatgcagaaaatcttagagtgtccaatctgtctggagttgatcaaagagcctgtttccacaaagtgtgaccacatattttgcaaattttgtatgctgaaacttctcaaccagaagaaagggccttcacagtgtcctttgtgtaagaatgatataaccaaaagaagcctacaagaaagtacaagatttagtcagctcgttgaagagctcttgaagatcattcatgcttttgagcttgacacaggattgcagtttgcaaacaattataacttttcaaaaaaaacggaaaataactctcctgagcatctaaaggaagaagtttctatcatccaaagtatggggtatcgaaac…	2280	acagcattcgagtatgagagcgaaacaagcttctctgaagactgctcggggctgtcctctcagagcgctatcttaaccactcagcagagggataccatgcaagataacctgctaaagctccagcaggaaatggccgaactggaagctgtgttagagcagcatgggagccagccttctcatagctccccttccctcatagccgattcctgtgcccctgaggacttgctaaatccggaacaaaacacatcagaaaaagtattaacttcagaaaaaagtagtgactatcctataacccagaatccagaaagcctttctgctgacaagtttcaagtatctctggatcgttccaccagtaaaaataaagaatcaggaatggaaagatcttccacttctaaatcc…	TACGACGTACCAGATTACGCTATGacagcattcgagtatgagagc	GTTGGGGGCGTTGACTCCGACctaggtacatggccggcagca	No
397315	PIGR	atgacacgcttcttctacgcctgcctgctggctatcttcccagtggtctccatgaagagtcccatattcggtccccaggatgtgagcagcgtggaaggcagctcggtgtccatcagatgctactacccagccacctccgtcaaccggcattctcggaagtactggtgccgaataggagccaagggccgctgcacaaccctcatctcctcggagggctacatctccaaggactacaagggcagagccaacctcaccaacttcccagagaacggcaccttcgtgatggacattggccacctgacccgcggtgactctgggctctacaagtgtggtctgggcattagcagccgaggcctgtcttttgatgtgagcctggaggtcagccaaggtcctggacag…	2277	gcaaatgtggccaaatttctgtgccagctaaaaaatgggaaaacctgcaatgtggtcatcaacaccctggggaagaaggctcaggactttgagggcaggatcctgctcactcccaaggaaaacagccacttcagcgtgcacatcaccgggctgcggaaagaggacgcaggacactacctgtgcggagcccaccctgacggtgagcctaaggaaggctggccggtccaggcttggcagctcttcatcaatgaagatactatgattcccccaagatcctccgtggtgagaggtgtggtgggaggctccgtggccgtgacctgcccctacaacccgaaggaaacaaacagcctgaagtactggtgtcgctgggaagagaatgaaaacggccgctgcccgcag…	TACGACGTACCAGATTACGCTATGgcaaatgtggccaaattt	GTTGGGGGCGTTGACTCCGACctaggcttctctggggccatt	No
100515286	RPS6KA2	atgccgattgcacagttgctggagctatggaagaaaatagaggtggaacccatggaaatagaggccgccgaggaggacctggccccggacgcggagcccagcacagaagacacggcggaagagggcaagggggacgccacctcgctggaggccagggcggctgcggaggtcaaggaagaaggcgtcgtcaaggaggttgacatcagccatcatgtgaaggccggctttgagaaggccgacccatcccagttcgagctgctgaaagttctgggtcaaggatcctatgggaaggtgttcctggtgaggaaggtcaaggggtccgacgcggggcagctctacgccatgaaggtcctaaagaaggccaccttgaaagttcgggaccgagtcagatcgaagatg…	2277	ggacacacgcagagcgcggactggtggtccttcggcgtgctcatgttcgagatgctcacggggtccctgccgttccaggggaaggacaggaaggagaccatggccctcgtcctaaaagccaagctgggcatgccccagttcctcagcgcggaggcccagagtctgctcagagccctcttcaaacggaacccctgcaaccggctgggtgctggcctcgacggcgtggaggagatcaagcgtcaccctttctttgccaccatcgactggaataagctgtacaggaaggagatcaagccgcccttcaagccggcggtgggcaggccggaggacaccttccacttcgaccccgagttcaccaccaggacgcccacagactcacctggcgtcccccccagtgcc…	TACGACGTACCAGATTACGCTATGggacacacgcagagcgcggac	GTTGGGGGCGTTGACTCCGACctatagccgcgtggacgtgag	No
396655	STAT1	atgtcccagtggtatgagcttcagcagcttgactccaaattcctggagcaggttcatcagctctacgatgacagttttcccatggaaatcagacaatatctggcacagtggctagaaaatcaggactgggagcacgctgccaatgatgtttcgtttgccaccatccgttttcatgaccttctgtcgcagctggatgatcagtacagtcgattttccttggagaataattttttgttgcagcataacattaggaaaagcaagcgtaaccttcaggataattttcaagaagacccaatacagatgtctatgatcatctgtaactgtctgaaggaggaaagaaagatcttggaaaatgcccagagattcaatcagactcagtcagggaatattcagagcact…	2274	ctgcagaactggttcaccatagttgcagaaagtctgcagcaggttcgtcagcagcttaaaaagcttgaggaattggaacagaaatacacctatgaacatgaccctatcacaaaaaacaaacaagcgttgtgggaccgcaccttcagcctcttccagcagctcattcagagctcatttgtggtggaaagacagccctgcatgccaactcatcctcagaggccattggtcctgaagactggagtacaatttactgtgaagttgagactgttggtgaagttgcagaagctgaattataatttgaaagtcaaagtcttatttgataaagatgtgagtgaaagaaatacagtaaaagggtttagaaagttcaacattttgggcactcacacgaaggtgatgaac…	TACGACGTACCAGATTACGCTATGctgcagaactggttcacc	GTTGGGGGCGTTGACTCCGACttagtcaaggttcatagttcc	No
100512354	MFN2	atgtccctgctcttctctcgatgtaactccatcgtcacagtcaagaaggataagagacacatggctgaagtgaacgcttccccgctcaagcactttgtcactgccaagaagaagatcaatggcatttttgagcagctgggggcctacatccaggagagcgccaccttcctcgaagacacctataggaatgaggagctggatcctgtgacgacagaagagcaagttctggacgtcaaaggttacctgtccaaagtgaggggcatcagcgaggtgctcgcccggcggcacatgaaagtggctttttttggccggacgagcaacgggaagagcaccgtgatcaatgccatgctctgggacaaagtgctgccctctgggatcggccacaccaccaactgcttc…	2274	cgctgggacgcgtccgcctcggagcccgagtacatggaggaggtgcggcggcagcacatggagcgctgtaccagcttcctggtggatgagctgggcgtggtggatcgaggccaggccggggaccgcatcttcttcgtgtctgccaaggaggcactcaacgccaggatccagaaggcccagggcatgcccgaaggagggggcgctcttgcagaaggctttcaagtgaggatgtttgagtttcagaattttgaaaggagatttgaggaatgcatctcccagtctgctgtgaagaccaaatttgagcagcacaccgtccgggccaagcagatcgcagaggcagttcgcctcatcatggactctttgcacatcgctgcacaggagcagcgggtttactgcctc…	TACGACGTACCAGATTACGCTATGcgctgggacgcgtccgcc	GTTGGGGGCGTTGACTCCGACctatctgctcggctgcaggta	No
100524813	DAXX	atggccaccgctaacagcatcatcgtgctggatgatgatgacgaagatgaagcagctgctcagccagggccctcccacccaccccccaacccagcctcacccagggcagcccccattccagcctcacccagggcagaagcccctggctcctcccagccccatggggctggaggaggcagtagttcgggcggcaagaaatgctacaagttggagaatgagaagctgtttaaagagttccttgaactgtgtaggaggcagacagcagaccaccctgaggtggtcccgttcctctctagccggcagcagcgggcccactcactgtttttggcctcggcggagttccacaacatcctctctcgggtcctttcccgggctcagagccggcccgccaagctctat…	2274	ggccgggtcatagagcagcgcatcccctaccggggcacccgctacccggaggtgaacaggcgcatcgagcggctcatcaacaagccagggcctgataccttccctgactatggagacgtacttcgggctgtcgagaaggcagctgctcggcacagccttggcctcccccgacagcagctccagctcatggctcaggatgccttccgagatgtgggcatcaggttgcaggaacgtcgccacctcgatctcatctacaacttcggctgtcacctcacagacgactacaggccaggtgtcgatcctgccctgtcagatcctgtcctagcccggcgcctgcgggagaaccggagcttggctatgagccgactggatgaggtcatctccaaatatgcaatgatg…	TACGACGTACCAGATTACGCTATGggccgggtcatagagcagcgc	GTTGGGGGCGTTGACTCCGACctagtcggagtccgagagcac	No
396554	COMP	atggttctcaccgtcgcccgcgttctcttgatcaccctggcggccctcggcgcatccggccagggtcagataacgctgggtgcagacctgggcccgcagatgctgcgagaactacaggagaccaacgcggcgctgcaggatgtgcgggagctgctgaggcagcaggtcaaggagatcacgttcctgaaaaacacggtgatggagtgtgacgcgtgcgggatgcaacccgcgcgcaccccgaggctgagcgtgcggcccctaagccagtgcgcgcccggcttctgcttcccgggagtggcttgtaccgagacggcgagtggcgcgcgctgtggaccctgccccgcaggtttcacaggcaacggctcgcactgcgcggacgtcaacgagtgcaacgcccat…	2271	tgggcgggcaacgggatcctctgtggccgggacacagacttggacggctttccggatgagaagctgcgctgctcagagcgccagtgccgaaaggacaactgcgtgacggtgcccaactcagggcaggaggacgtggatcgcgacggcatcggagatgcttgcgacccggatgccgacggggacggcgtcctcaatgagcaggacaactgcccgctggtgcggaacccagaccagcgcaatgcggatggcgacaagtggggcgatgcgtgcgacaactgccggtctcagaagaacgacgaccagaaggacacagatcaggacggcagaggcgacgcctgcgacgacgacatagacggcgaccggatccgcaacacggtggacaactgccccagggtgccc…	TACGACGTACCAGATTACGCTATGtgggcgggcaacgggatcctc	GTTGGGGGCGTTGACTCCGACttaggcctgcagcagccgctg	No
100101471	IKBKB	atgagctggtcaccttccctgacaacccaaacatgtggggcctgggaaatgaaagaacggcttgggacagggggatttgggaacgtcatccgatggcacaatcaggaaacgggcgagcagatcgctatcaagcagtgccggcaggagctcagtccccggaaccgtgagcgctggtgcctggagatccagatcatgaggaggctgaaccaccccaatgtggtggccgcccgggatgtccctgaggggatgcagaacctggctcccaacgacttgccccttctggccatggagtactgccagggcggggatctgcgcaagtacttgaatcagttcgagaactgttgtggcctgcgggaaggagccatcctcaccttgctgagtgacatcgcctctgcactt…	2268	agctcattaccctaccccaacaacctcaacagtgtcctggcccagcggctggagaagtggctgcagctgatgctgatgtggcacccccggcagaggggcaccgatcccacgtacgggcccaatggctgcttcaaggccctggatgacatcttaaccttgaagctggttcatatcttgaacatggtcacaggcaccattcatacctaccccgtgaccgaggacgagagcctgcagagcttgaaggcccggatccggcaggacacaggcatcctcgaggaggcccaggagctgctgcaggaggcgggtctggcgctgatccccgacaagcccgcggctcagtgcatctccgatggcaagctgaacgagggccgcaccctggacatggatctcgtcttcctc…	TACGACGTACCAGATTACGCTATGagctcattaccctacccc	GTTGGGGGCGTTGACTCCGACtcacgaggcctgctccaggct	No
100152087	ANAPC5	atggccagcgtccacgagagtctctacttcaaccccatgatgaccaatggggtagtgcacgccaacgtgttcggtatcaaggactgggtgacgccgtataagatcgcggtgctggtgctgctgaacgagatgggccgcacgggcgagggcgccgtcagcctcatggagcggcggagactcaatcagctcctcctgccgctgctgcagggcccagatatcacattgtctaagctttacaagttaattgaagaatcttgtcctcagctggcaaattcagtacagatcagaatcaaactgatggccgaaggcgaattgaaggatatggaacaattttttgatgacctttcagattctttttctggaactgaaccagaggttcacaaaacgagtgtagtaggt…	2268	agctacttaaacaacctccgggtccaagacgttttcagttcaacacacagcctccttcattattttgaccgcctgattcttaccggagccgaaagcaaaagtaacggggaagagggttatggccggagcttgagatacgctgctctgaacctggccgccctgcattgccgctttggccactatcaacaggcagagcttgccctgcaggaggcaattaggatcgcacaggagtccaacgatcacgtgtgtctccagcattgcttgagctggctttatgtcctggggcagaagagatctgacagctatgttctgctagaacattctgtgaagaaagctgtacattttgggttaccgtacctcgcctccctgggaatacagtccctagttcagcaaagagct…	TACGACGTACCAGATTACGCTATGagctacttaaacaacctc	GTTGGGGGCGTTGACTCCGACctagagaagatttatcaaggg	No
100621326	PRKCQ	atgctggtggcaaccggtccacggagcgaagtctcttgttttcttggcgtttgctgggaagcgaccatgtcaccatttcttcgaatcggtttgtccaacttcgactgtgggtcctgccagccgtgccagggagaggctgttaacccttactgcgctgtgcttgtcaaagaatatgttgaatcagagaatgggcagatgtatgtccagaagaagccaaccatgtacccgccgtgggacagcaccttcgatgcccacatcaacaaaggacgagtcatgcagatcattgtgaagggcaaaaatgtggacctcatctctgaaaccactgtggagctctactcgctggcagagagatgcaggaagaacaacgggaagacagaaatatggttagagctgaaaccg…	2265	ttcaaggtctacaactacaagagcccgaccttctgcgagcactgcgggaccctgctgtggggcctggccaggcagggactcaagtgcgacgcgtgtggcatgaacgtacatcacagatgccagacaaaggtggccaacctttgtggcataaaccagaagctaatggctgaagcactggcaatgatcgagagcacgcaacaggctcgctgcttaagagattctgaacacatcttcagagaaggtccggttgaaattggtcttccatcctccatcaaaggtgaagccaggctgccgtatgtccccgcatcagggaaaagagagcctcagggcatctgctgggagtcacccctggatgagagggagaaagcacgccaccgtccagaacccccgctgaacaca…	TACGACGTACCAGATTACGCTATGttcaaggtctacaactac	GTTGGGGGCGTTGACTCCGACtcaggatatcaacctctccat	No
448981	C2	atggacccactgatggtcgtcctttgcctgctgcccctgtacccaggcttagcgacagccgctccctcctgccctcagaacgtgaatatcgcagggggcagtttcaccctcagtaatggctgggcacctgggagtatcctcacctactcctgccccctgggctattacccattcccggtggcatcaagactgtgcaacagcaacggacagtggcagatcccgagagccacccggtcaacaaagccagtctgcaaacctgttcgctgtccagcccctgtttcctttgagaacggcgtgtacaccccgcggctggggtcccatcctgtgggcggcaacctgacctttgagtgtgaggacggcttcacgctgcggggctcgcccgtgcggcagtgtcgcccc…	2259	ctgaacctctacctgcttctggacgcctctcagagtgtgtcggaagaggactttggagtcttcaagaggagcgcctccctcctggtggacaggatcttcagctttgagatcaatattagtgtcgccatcatcacctttgcatcgaagcccaaaatcatcatgtctgtcctgaaggacaaatcccgggatgtgactgaagtggtccacagtctggaaaacatcaactataaagaccatgaaaatggaactgggaccaacatctatgaggccctaaatagtgtctacatcatgatgaataatcaaatgcaaaatcttggtatgaacacaatggcctggcaggaaatccgccacgccatcatcctgctgacagatggaaagtccaacatgggtggctctccc…	TACGACGTACCAGATTACGCTATGctgaacctctacctgctt	GTTGGGGGCGTTGACTCCGACttagaggggtaaaaagttcag	No
100511536	MME	atgggcagatcagaaagtcagatggatataactgatatcaacactccaaagccaaagaagaaacagcgatggaccccactggagatcagtctctcagtcctggtcctgctcctcactgtcattgctgtgacaatgatagcactctatgcaacctatgatgatggtatctgcaagtcatcagactgcataaaatcagctgcccgactgatccagaacatggatgccactgctgagccttgcacagactttttcaaatatgcttgtggaggctggttgaaacgcaacatcattccagagaccagctcccgttacagtaactttgacattttaagagatgaattagaagtcgttttgaaagatgtccttcaggaacagaaaactgaagatataatagcagtt…	2253	gtggccaaattgattcgtcaggaaaaaggactgcccgtcgatgagaaccagctttctttggaaatgaataaagttatggaattggaaaaagaaattgccaatgctacaactaaatctgaagatcgaaacgatccaatgcttctttataacaaaatgactttagcccagatccaaaataacttttctctagagatcaatgggaagtcattcagctggtcaaatttcacaaatgaaatcatgtcaactgtgaatattaatattccaaatgaggaagatgtggttgtttatgctccagaatatttaaccaaacttaagctcattcttaccaaatattctgccagagatcttcaaaatttaatgtcctggcggttcataatggatcttgtaagcagcctcagc…	TACGACGTACCAGATTACGCTATGgtggccaaattgattcgt	GTTGGGGGCGTTGACTCCGACttaccaaacccggcatttctt	No
100520687	PLA2G4A	atgtcatttatagatccttatcaacacattatagtggagcaccattattcccacaagttcacggtagtggtattacgtgctaccaaagtgacaaagggagcgtttggtgacatgcttgacacaccagacccctacgtggaacttttcatctcctcaacccctgacagcaggaagagaacaagacacttcaataatgacataaaccctgtgtggaatgagacctttgaatttattttggatcctaatcaggaaaatactttggagatcacgttaatggatgccaattatgtcatggatgaaactcttgggacagccacgtttcccatatcgtctatgaaagtgggagagaagaaagaggttccttttattttcaaccaagtcaccgaaatgattctggaa…	2250	attaacaaagagctaatgaacaatgtcagccacaaccctcttttacttctcacaccacagaaaattaaaagatacgttgagtctttatggaagaagaagagctctggacaacctgtcacctttactgatatctttgggatgttaataggagaaacactaattcataatagaatgaacactaccttgagtagtttgaaggaaaaagtcaatgctggacaatgccctttgcctcttttcacctgtctccatgtcaaacccgatgtttcagagctgatgtttgcagattgggttgaatttagtccatatgagatcggcatggctaaatatggtacttttatggctccggacttatttggaagcaaattttttatgggaacaattgtaaagaaatatgaggaa…	TACGACGTACCAGATTACGCTATGattaacaaagagctaatg	GTTGGGGGCGTTGACTCCGACctaggctgtgggtttgtttag	No
100624497	DNM1L	atggaggcactaattcctgttatcaacaagctgcaggacgtcttcaacactgtgggcgctgacatcatccagttgcctcagatcgtagtggtgggaacgcagagcagtggaaagagctcagtgcttgaaagcctagtggggagggacctgcttccccgaggcactggtattgtcacccggagacctctcattctgcagctagtccatgtttcacccgaagataaacgaaaaacatcaggagaagaaaatgaccctgctacatggaaaaactcaagacacctttctaaaggagttgaagcagaagaatggggtaaatttcttcacaccaaaaataagctttacacagattttgatgaaattcgtcaagaaattgaaaatgaaacagagaggatttcagga…	2250	aaacttggaataattggagtagttaacaggagccagctagatattaacaataagaaaagtgtaactgattcaatccgtgatgaatatgctttccttcaaaagaaatacccatctctggctaatagaaatggaacaaagtatcttgctaggactttaaacaggttactgatgcatcacatcagagattgcttaccagagctgaaaacgagaataaatgttcttgctgctcagtatcagtctcttttaaatagctatggtgaacctgtggatgataaaagtgctactttactccagcttatcaccaaatttgccacagaatattgtaacactattgaaggaactgcaaaatatattgaaacttcagagctatgtggtggtgctagaatatgttatattttc…	TACGACGTACCAGATTACGCTATGaaacttggaataattgga	GTTGGGGGCGTTGACTCCGACtcaccaaagatgagtctctcg	No
397261	STAT4	atgtctcagtggaatcaagtccaacagttagaaataaaatttttggagcaagttgatcaattctatgatgacaactttcctatggaaattcgacatctgttggcccagtggattgaaaatcaagattgggaggcagcttctaacaatgaaaccatggcaacaattcttcttcagaacttgttaatacaactggatgaacagttaggtcgagtttccaaagaaaaaaacctgcttttgatacacaatctaaaaagaattaggaaagtccttcagggaaaatttcatggaaatccaatgcatgtggccgtggttatttcaaattgtttaagggaagagaggagaatattggctgcagccaacatgcctattcagggtcctctggagaaatccttacaaagt…	2247	ccactccacaatgggctggaccagcttcaaaactgctttacactgctggcagaaagtctgttccaactcagaaggcagttggagaaattagaggagcagtctaccaaaatgacatatgaaggtgatcccatcccgttgcaaagagcacatctgctagaaagagtcaccttcttgatctacaacctttttaagaactcatttgtggttgaacgacagccatgtatgccaacccaccctcagaggccgatggtacttaaaactctcattcagtttactgtaaagctaagactactaataaaattaccagaactaaactatcaggtaaaggtgaaagcatcaattgacaagaatgtttcaactctcagcaatagaagatttgtgctttgtggaacacatgtc…	TACGACGTACCAGATTACGCTATGccactccacaatgggctg	GTTGGGGGCGTTGACTCCGACttattcagcagaatagggaga	No
100627676	SMURF2	atgtctaaccccgggggccggaggaacgggcccgtcaagctgcgcctgacagtactctgtgcaaaaaacttggtgaaaaaggattttttccgacttcctgatccatttgctaaggtggtggttgatggatctgggcagtgccattctacagatactgtgaagaatacactcgatccaaagtggaatcagcattatgacctgtatattggaaagtctgattcagttacgatcagtgtatggaatcacaagaagatccataaaaagcaaggtgctggatttcttggttgtgttcgtcttctttccaatgccatcaaccgcctcaaggacactggttatcagaggttggatctatgcaaacttgggccaaatgacaatgatacagttagaggacagatagta…	2247	cctccagacctaccagaaggctatgaacagaggacaactcaacaaggtcaggtgtattttttacatactcagactggtgtgagcacatggcatgatccaagagtgcctagggatcttagcaacataaattgtgaagagcttggtccattgcctcctggatgggagatccggaatacagccacaggcagagtttatttcgttgaccataacaacagaacaacacagtttacagatcctcggctctctgctaacttgcatttagttttaaatcgacagaaccagttgaaagaccagcagcagcagcaggtggtatcgttatgtcctgatgacacagagtgtctgacagtcccacggtacaaacgagacctggttcagaagctaaaaattctgcggcaagaa…	TACGACGTACCAGATTACGCTATGcctccagacctaccagaaggc	GTTGGGGGCGTTGACTCCGACtcattccacagcaaatccaca	No
733649	TAP1	atggccagctcggggtcctccgctccctgcgggtgtctctgcgtctcccgagcttccctcccttggctgggggcagcgctgctgcttctcgccgactgggtgctgctccggccggcgctgccccggatatcctccctgctgctgcccccagcgctgccgctgctccgggtctgggtggtgggcctgagccgttgggctgtgctgtggttgggggcccgcagcgtcctcagggcgacggttggcttccgggagaaaagcacaggacttcggggatggctggcagctttggagccgctggcggcggctctgggcttggctctgccgggacttgccttgttccgagagttgggctcgggagcggctgacagcacgcggctactgcactgggggagtcgcctc…	2241	accatgggccgcgtgcacagccacctgcagggagaggtgtttcggtctgtcctgcgccaagaaacagagttttttcagaagaatcaaacaggtaccatcacatctcgggtaacagaggacacatccactgtgagtgtgtctctgagttcggagctgagcctcttgctgtggtacctcgcacggggactgtgtctcttagggctcatgctctgggggtcacctcccctcaccatggtcaccctggccgccttgccactgcttttccttctgcctgagaagctggggaaatggcaccaggtgctggcagcacaggtgcaggaatctctggcaaagtcaagccaggtggccattgaggttctgtcagctatgcctactgtccggagctttgccaatgaagag…	TACGACGTACCAGATTACGCTATGaccatgggccgcgtgcac	GTTGGGGGCGTTGACTCCGACtcactcaggagcatctgaccc	No
100135662	CHUK	atggagcggcccccggggctgcggccgggcgcgggcgggccctgggagatgcgggagcggctgggcactggcggcttcgggaacgtctgcttgtatcaacatcgggaacttgatctcaaaatagcaattaagtcctgtcgcctagagctaagtaccaaaaacagagaacggtggtgccatgaaatccagatcatgaagaagttgaaccacgacaatgtcgtaaaggcctgtgatgttcctgaggaactgaattttttgattaatgatgtgcctcttctagcaatggaatattgttctggaggagatctgcgtaagctactcaacaaaccagaaaattgctgtggacttaaagaaagccagatactttctttactgagcgatataggatctgggattcga…	2235	gaagagatgacgggagaagttcgatttagtagccatttacctcaaccaaatagcctttgtagtttaatagtagaacccatggaaaactggctacagttgatgctgaactgggatcctcagcagagaggaggacctattgatctcactttgaagcagccaaaatgttttatattaatggatcacattctgaatttgaagatagtacacatcctaaatatgacttctgcaaagataatttcttttctgttaccacctgatgaaagtcttcattcactgcagtctcgtattgagcgtgaaactggaataaatactggttctcaagagcttctttcagagatgggaatttctcttgatcctcggaaaccagcctctcaatgtgttttggatggagtcaggggc…	TACGACGTACCAGATTACGCTATGgaagagatgacgggagaa	GTTGGGGGCGTTGACTCCGACtcatcctgttaaccaactcca	No
100522294	RPS6KA6	atgctacccttcgctcctctagacgagccctgggaggcagaaatggaggtgttccgtggcagcgcaagcagtggcgaggtgaatggtcttaaaatggttgatgagccaatggaagagggagaagcagattcttgccaagatgaaggagttgttaaagaaatccctattactcatcatgttaaggaaggatatgaaaaagcagatcctgcacaatttgaattgctcaaggttcttggtcagggatcctttggaaaggtttttcttgttagaaagaagaccggtcctgatgctgggcagctctatgcaatgaaggtgttaaaaaaagcttctctaaaagttcgagacagagttcggacaaagatggaaagggatatactggtggaagtaaatcatccattt…	2235	aggagaggtcattcccaaagtgcggattggtggtcatatggtgttcttatgtttgaaatgcttactggtactctgccatttcaaggtaaagacagaaatgagaccatgaatatgatattaaaagcaaaacttggaatgcctcagtttcttagcgctgaagcccaaagtcttctaaggatgttattcaaaaggaatccagcaaatagattgggttcagaaggagttgatgaaatcaaaagacatcttttttttgcaaatattgactggaataaattatataaaagagaagttcatcctcctttcaaacctgcttctggaaaaccagatgatactttttgttttgatcctgaatttactgcaaaaacacctaaagattctcctggtttgccagccagtgct…	TACGACGTACCAGATTACGCTATGaggagaggtcattcccaaagt	GTTGGGGGCGTTGACTCCGACttacaggccagttgatgttcg	No
100048946	RNASEL	atggagaccaagcgccataacaaccctcaggaaacacccacaccctctagtgatgggggggcttccttggaagaaatgttgactcaagctgttcaagaagcagacattgagcaggtccggcaattgctagaaagaggggctgatgccaatttccaggaagaggaatggggctggtcacctttgcatagtgcagtgcaaatggacagtgaggaccttgtggctcttctgctgaagcatggcgccgacccttgtctgcggaagaggaatggggccactcccttcatcatcgctggcatcaccgggaacgtgaggctgctccaactcttacttcctaacgtggaagatgtgaacgagtgtgatgttaatggcttcacagctttcatggaagccgccgtgtac…	2232	gtggaaaggaagaatctggatttggtgcagatgcttctggaacaagaacagatagaagtgaatgacacagacagagagggcaagacggccctgctgcttgctgtcgaactcagactagaggaaatcgccaagctgctgtgccacagaggggccagcacaaattgcggggaccttgtggcaatagcgagacgcaattacgacagtgaccttgtgaagtttcttcgccttcataaagccggagaagattttcgccctcctgctgaaaactggaagcctcagagctcacgctggggggaggccctgaaacatctgcacaggatatggcgccccatgattggcaaactcaagatcttcattgacgaagagtataaaattgcggacactgctgaagggggcatc…	TACGACGTACCAGATTACGCTATGgtggaaaggaagaatctg	GTTGGGGGCGTTGACTCCGACctaggtctggccatcaccagc	No
751859	SIRT1	atggcggacgaggcggcgctcgcccttcagcccggcggctccccctcggcggtggcggctgagagggaggccccgtcgccccccgccggggagccgctccgcaagaaaccgcggagagacggcccgggcgtcgggcggagcccgggcgagcctggtggggcggccttggagcgtgagctgccggcggcggcgggcggctgcccggcggcggcggtgctgtggcgggagaccgctgcgggcggggagcgggaggcccaggcggctgcggcggcaggagaaggaaacaatgggccgggcttacagggcctatcccgggaggcgcccccggccgacgacttctacgacgacgacgacgacgacgagggcgaggaggaggaagaggcggcggcagcggcggct…	2229	ctacaagagtgcaaaaaaataatagttctaactggagctggggtttctgtttcttgtggaatacctgacttcaggtcaagagatggcatttatgcacgccttgcagtagactttccagaccttcctgatcctcaagcaatgtttgatattgaatatttcagaaaagatccaagaccattcttcaagtttgcaaaggaaatatatcctggacagttccagccatctctctgtcacaaattcatagccttgtcagataaggaaggaaaactgcttcgcaactatactcagaacatagatacactggaacaggttgcaggaatccagaggataatccagtgtcatggttcctttgcaacagcatcttgcctgatttgtaaatataaagttgactgtgaagct…	TACGACGTACCAGATTACGCTATGctacaagagtgcaaaaaaata	GTTGGGGGCGTTGACTCCGACttatgatttgtttgatggata	No
100627612	MFN1	atggcagaaactgcttctccactgaagcactttgtgctggctaaaaaggcaattactgcaatctttgaacagttactggagtttgttactgaaggatcacattttgttgaagcaacgtacaagaatccagaacttgaccaagtagctgttgaggatgacttgatagaaatacagaggtataaaaacaagctttccgttattggcgaggtgctgtctcggagacacatgaaagtggcattttttggcaggacaagcagtgggaagagctctgttatcaatgccatgttgtgggataaagtcctccctagtgggattggccatacaaccaattgcttcctgagcgttgaaggaacggatggagataaagcctatctcatgacagaagggtcagatgaaaaa…	2226	gcatcagagccagaatatatggaagatgtacgcagacaacacatggagagatgcctacatttcttagtggaggagctcaaagttgtggatcctttagaagcacggaatcgtatcttttttgtttctgcaaaggaagttcttaatgctagaaagcacaaagcacaggggatgccagaaggtggtggggcacttgcagaaggatttcaggcaagattacaggaatttcagaattttgaacaaatctttgaggagtgtatctcgcagtcagcagtgaaaacaaagtttgaacagcacactatcagagctaaacaaatactagaaactgtgaaaaacataatggattcaataaacgtggcagcagcagagaaaagggtttattcaatagaagagagggaagac…	TACGACGTACCAGATTACGCTATGgcatcagagccagaatat	GTTGGGGGCGTTGACTCCGACttaagattcttcattgcttga	No
396941	PECAM1	atgcggctgaggtggacccaagggggcaacatgtggctgggagtcctgctgacacttcagctctgttcaagccttgagggtcaggaaaactctttcaccattaacagcatccacatggagatgctgcccgggcaggaggtgcataatggggagaacctcacgctgcagtgcatcgtggatgtcagcaccacctcgagtgtcaagcctcagcaccaggtgctgttctataaggatgacgtgctgtttcacaacgtctcctccacgaagaacacagaaagttatttcatttccgaagcccgggtctataactcagggagatacaaatgcactgtgattctgaacaacaaggagaagacgactgcggagtacaaggtggtcgtggaaggagtgtccaatccc…	2223	cccaagggagtgatcatagaaggggatcagctcctcatcaagtgcaccattcaagtgacacaccaggcccagtcgttcccggaaatcataatccagaaggacaaggagatcgtggcgcacagcaggaacggcagcgaggccgtgtactcagtgatggccacggtggagcacaacagcaactacacgtgcaaagtggaagccagccgcatttccaaagtcagcagcatcatggtcaacataacagagctattttccaggccaaagctgaaatcttccgccacacgcctggaccagggtgaaagcctgagactgtggtgctccatcccaggagcacctccagaagccaacttcaccatccagaagggaggcatgatgatgttgcaggatcaaaatctcacc…	TACGACGTACCAGATTACGCTATGcccaagggagtgatcata	GTTGGGGGCGTTGACTCCGACctaagtcccatcaagggagcc	No
100524932	PRKCE	atggtagtgttcaatggccttcttaaaatcaaaatctgcgaggccgtgagcttgaagcccacagcctggtcgctgcgccatgcggtgggaccccggccgcagactttccttctggacccctacatcgccctcaacgtggacgactcgcgcattggccaaacggccaccaagcagaagaccaacagcccggcctggcacgatgagttcgtcaccgatgtgtgcaatgggcgcaagatcgagctggctgtcttccacgatgcccccatcggctacgacgacttcgtggccaactgtaccatccaatttgaggagctgctgcagaacgggagccgccacttcgaggactggattgatctggaaccggaaggaagagtgtatgtgatcattgatctctcgggg…	2214	gtcaacatgccccacaagttcgggatccacaactacaaggtccccaccttctgcgaccactgtggctccttgctctggggcctcttgcggcaggggctgcagtgcaaagtctgcaagatgaacgtccaccggcgctgcgagaccaacgtggctcccaactgtggcgtggacgccaggggcatcgccaaagtgctggctgacctgggcgtcactccagacaaaatcaccaacagtggccagaggaggaaaaagctccttgctggtgccgagtccccgcagcctgcttccggaagctcaccgtcagaggaagatcgatccaagtccgcacccacctccccttgcgaccaggaaataaaagaacttgagaacaacatccggaaggccttgtcgttcgacaac…	TACGACGTACCAGATTACGCTATGgtcaacatgccccacaag	GTTGGGGGCGTTGACTCCGACtcagggcatcaggtcttcacc	No
574064	GYS1	atgcctctaagccgcactttgtccatgtcctcattgccaggactggaagattgggaggatgaattcgacctggagaacacagtgctcttcgaggtggcctgggaggtggccaacaaggtgggcggcatctacacggtgctgcagacgaaggcgaaggtgaccggggatgaatggggcgacaactactacctggtgggaccgtacacggagcagggcgtgaggacccaggtggaactgctcgagcccccgaccccggccctgaagaggaccctggattccataaacagcaagggctgcaaggtgtatttcgggcgctggctgatcgaggggggcccgctggtggtgctcttggacgtgggggcctcagcctgggccctggagcgctggaaaggggagctg…	2214	tatcaccgctactgcatggagcgggcagcagcccactgtgctcatgtcttcactaccgtgtctcagattactgccatcgaggctcagcacctactcaaaaggaaaccagatatcgtgacccccaatggactgaatgtgaagaaattctctgccatgcatgagttccagaacctccatgctcagagcaaggctcgaatccaggagtttgtgcggggccatttctatgggcacttggacttcaacttggacaagaccttgtacttctttattgcggggcgctatgagttctccaacaagggggctgacgttttcctggaggctttggcccggctcaactatctgctcagagtgaacggcagcgagcagacagtggttgctttcttcatcatgccggcccgg…	TACGACGTACCAGATTACGCTATGtatcaccgctactgcatggag	GTTGGGGGCGTTGACTCCGACttagttgcgctcctctcccag	No
100625452	DVL2	atggcgggcagcggagcggggggcggtggtgtcggggagacgaaggtgatttaccacctggatgaagaagaaactccctatctggtgaagatccctgtccccgccgagcgcataaccctcggcgatttcaagagcgtcttgcagcggcccgcgggcgcaaagtacttttttaagtctatggatcaggatttcggggtggtgaaggaagagatttccgacgacaatgcccgccttccctgcttcaacggaagggtggtatcctggctggtgtcatcagataacccccagcctgagatggcccccccggcccatgaacctcggacagacctggcacctccacccccaccgttaccccctttgcctccagagaggaccagtggtattggggactccaggcct…	2211	cggcggcggaagcagcggcccccccgcctggagaggacctcgtccttcagcagcgtcaccgactccaccatgtctctcaacatcatcaccgtcacgctcaacatggagaagtacaacttcctgggcatctccatcgtgggccaaagcaacgagcggggagacggtggcatctacatcggctccatcatgaaggggggcgctgtggccgccgacgggcgcattgagcccggggacatgcttttgcaggtgaacgacgtgaacttcgagaacatgagcaacgatgacgcggtgcgggtgctgagggacatcgtgcacaagcccggccccatcgtgctgaccgtggccaagtgctgggacccctctccccaggcctatttcactctgccacgaaatgagccc…	TACGACGTACCAGATTACGCTATGcggcggcggaagcagcggccc	GTTGGGGGCGTTGACTCCGACctacataacatccacaaagaa	No
100153504	F13A1	atggctgagactcctgggactggggccgccttcggaggcaggagagcccttccccccaacacctccaatgcggaagagaacgacccccccaccgtggagctgcaggggggcctcatgccccggggattcaaccctcaagactacctgaatgtgacggatgttcacctgttcaaggagcgatgggacagcaacaaggtggaccaccacactgacaaatacgacagcaagaagctgattgtacgccgaggacagcctttctacatccagatcgacttcagccgtccctatgaccccagaagggacctcttcagggtggaatatgtcattgggcgctacccccaggagaacaaaggaacctacatcccagtgcccatcgtctccgagctgcagagaggcaag…	2208	ggcatccttgacgcttgcctgtacatgatggacagagcaaagatggacctttctggcagagggaatcccatcaaagtcagccgtgtcgggtctgctatggttaatgccaaagatgatgaaggtgtcctcgttgggtcctgggacaatgtgtattcgtacggggtcccgccatcagcctggacgggaagtgttgacatcctgttggaatacaagagttctcagactccagtccgctatggtcagtgctgggtttttgctggagtctttaacacgttcttaagatgccttgggataccagcaagagtcgttactaattatttctcagcccatgacaacaatgccaatttgcagctggacatcttcctggaagaagatgggaacgtgaactccaagctcacc…	TACGACGTACCAGATTACGCTATGggcatccttgacgcttgc	GTTGGGGGCGTTGACTCCGACctacacggaaggtcgtctctg	No
100522091	GUCY1A2	atgtctcgaaggaagatttcgtccgagtccttcagctccctgggctctgactacctggagaccagcccggaagaggagggggagtgccccttgtctaggctctgctggaacggcagccgcagcccgccagggcctctggagcccagcgcggcggctgccgccgccccggccccggcatcctccaccattgccgctgccgctgccgctgccaccgccgccagctccacggcaggggctaggagaacgcagcgccggaggcgggtcaacctggactcgctgggtgagagcatcagccgcctgacggcgccctcgccccagatgatacagcagactcttaagaggacattgcagtattatgagcaccaagttactggttatagggatgcagaaaagaatttc…	2208	actcttatgcttcactacttccaccctcaccatattgtgggatttgcaatgcttgggatgattaaagctgcaggaaagaagatctatcggctggatgtagaagttgatcaggttgcaaatgagaaactgtgctcagatggttcaaacccaggcaactgtagctgtctttctttccttatcaaacaatgtgaaaatactaatatcacgaagaaccttccacagggaacctcccaagttcctgcagacctgagaattagcatcaacaccttctgcagagccttccctttccacttgatgtttgacccccacatgtcagtccttcagctgggagaaggactaaggaaacagctccgatgtgacactcacaaagtgcttatgtttgaggactgcttcgagatc…	TACGACGTACCAGATTACGCTATGactcttatgcttcactac	GTTGGGGGCGTTGACTCCGACtcagaggcttgtctcccggag	No
100523972	RPS6KA1	atgcctctcgctcagctcaaggagccctggccgctcatggagctggtgccgctggacccggagaatggacacgccccaggagaagaagctggccttcagccgtccaaggatgagggcgtcctcaaggagatctccatcacgcaccacgtcaaggcaggctccgagaaggccgacccatcccattttgagctcctcaaggttctgggccagggatcctttggcaaagtcttcctggtgcggaagatcacccggcctgacagtggacacctgtacgccatgaaggtactaaagaaggcgacgctgaaagtgcgtgaccgtgttcggactaagatggagcgagacatccttgctgacgtaaaccacccgtttgtggtgaagctgcactacgccttccagacc…	2208	cagggccacacccacagtgcagactggtggtcctatggggtgctgatgtttgagatgctgacgggctccctgcccttccaggggaaggatcggaaagagaccatgacactgattctgaaggcgaagctaggcatgccccagtttctgagcacggaagcccagagcctcctgcgggccctgttcaagcggaatcctgccaaccggctcggctcgggccctgacggggccgaggagatcaagcggcatgtcttctactccaccattgactggaacaagctgtaccggcgtgagatcaagccacccttcaagccggccgtggcacaacccgatgataccttctactttgacaccgagttcacgtcccgcacgcccaaggactccccaggcatcccccccagc…	TACGACGTACCAGATTACGCTATGcagggccacacccacagtgca	GTTGGGGGCGTTGACTCCGACtcacagggtggtggatggcag	No
397028	HSP90AA1	atgcccgaggaaacccagacccaagaccagccgatggaggaggaggaggtggagacgttcgccttccaggcggaaatcgcccagttgatgtcgttgatcatcaacactttctactcgaacaaggagatctttctgagggagctcatttccaactcgtccgatgctttggacaagatcagatacgaaagcctgacggatcccagtaaactagactccgggaaagagctgcacattaatctcattccgaacaagcaagaccggaccctcacgatagtggacaccggcatcggcatgaccaaggccgacttgatcaataaccttggtacgatcgccaagtctgggaccaaggcgttcatggaggctttgcaggccggtgccgatatctcgatgattggccag…	2202	gcggaagaaaaggaagacaaagaggaagaaaaggagaaagaagagaaggaatctgaggataaaccggagatagaagatgttggttctgatgaagaggaagaagaaaagaaggatggtgacaagaagaagaagaagaagatcaaggagaagtatattgatcaagaggaactcaacaagacaaagcctatctggaccagaaaccccgatgacatcactaatgaagagtacggggagttctataagagcttgaccaatgactgggaggatcacttggctgtgaagcacttttcagtcgaagggcagttggagttcagagcccttcttttcgtcccaagacgcgctcctttcgacttatttgaaaacagaaagaagaagaacaacatcaagctgtatgttcgc…	TACGACGTACCAGATTACGCTATGgcggaagaaaaggaagac	GTTGGGGGCGTTGACTCCGACctaatcgacttcctccatgcg	No
100271900	IL12RB1	atgtggcaacgagtgaccaggctggtccccctcttcctcctcctgttcccgaggcagggtgctgaagcctgcagtaccagcaggtgctgtttccaggacccgccatatccggatgcagactcaggctcagcttctggccccagggacctaaactgctaccggatattcaacagagctggttatgaatgttcctgggagtatgagggccccacagctggggtcagccacttcctgagatgctgcctcaagtctgggcgctgttgctactttgccacaggctcagccaccacactgcagttttccgaccaggatggcgtagacgtgctcaatgctgtcactctctgggtggaatcccgggctgccaacaagacggagaagtcccccatggttaccttgaat…	2193	tctgtgtgcatcccccctgaaaaccccccacaggccaaggcgaatttctcagtggagcagctccgctcagatgggaggaggcaggtgaccttgaatgagcagctgccccagcttgagcttccggaaggctgccttgggaacaactctggagtggaaatgacctaccatgttcacctgcacatgctgtcctgcccttgtaaggccaaggccacaaggactctgcgcctaaggaaaaagctcgtcctctcaggcgctgcctatgacctggctctcatttcccggaatcgctttggccttggccccaaccagacatggcaccttcctgcctataaccattcaggaccagggactctgaatatcagtgttggagccaataggaccaccatgcattggccagtc…	TACGACGTACCAGATTACGCTATGtctgtgtgcatcccccct	GTTGGGGGCGTTGACTCCGACtcagtcttcctctatgtaaga	Yes
100125828	TBK1	atgcagagcacttctaatcatctttggcttttatctgatatcttgggccaaggagctactgcaaatgtttttcgcggaagacataagaaaactggtgacttatttgctatcaaagtatttaataacataagcttccttcgtccagtggatgttcaaatgagagaatttgaagtgttaaaaaaactcaatcacaaaaatattgtcaaattatttgctattgaagaggagacaacaacaagacataaagtacttataatggaattttgtccatgtgggagtttatacactgttttagaagaaccatctaatgcctatggactaccagagtctgaatttttaattgttttgagagatgtggtgggtggaatgaatcatctccgagaaaatggcatagtccac…	2190	aaggaagtgatgtataaaataattactggaaagccttctggtgccatatctggagtacagaaggcagagaacgggccaattgactggagtggagacatgcctgtttcttgtagcctttctcggggtcttcaagttcttcttacccctgttcttgcaaacatccttgaggcggatcaggaaaagtgttggggttttgaccagttttttgcagaaactagtgatatacttcaccgaatgataattcatgttttttctctacaacaaatgactgctcataagatttatattcatagctataatactgctactgtgtttcatgaactggtgtataaacaaaccaaaattatttcttcaaatcaagaacttatatatgaaggacgacgtttagttctagaacct…	TACGACGTACCAGATTACGCTATGaaggaagtgatgtataaa	GTTGGGGGCGTTGACTCCGACctaaagacagtcaacattgcg	No
100620481	DLL1	atgggccggcggtgcgccctggccctcgccgtgctttcggccctgctgtgccaggtctggagctccggggtgttcgagctgaagctgcaggagttcgtcaacaagaaggggctgctgggaaaccgcaactgctgccgcggaggcgcggggccgccgccgtgcgcctgcaggaccttcttccgcgtgtgcctcaagcactaccaggccagcgtgtctcccgagccgccctgcacctacggcagcgctgtcacgccggtgctgggcgtcgactccttcagcctccctgacggcgcgggcgccgaccccgccttcagcaaccccatccgcttcccctttggcttcacctggccgggaactttctctctgatcattgaagctctgcacacggattctcccgat…	2190	gacgagcagcatgggttttgtgacaagccaggggaatgcaagtgcagagtgggctggcagggccggtactgtgaccagtgcattcggtacccaggctgtctccacggcacctgccagcagccctggcaatgcaactgccaggaaggctgggggggccttttctgcaaccaggatctgaactactgcacacaccacaagccctgcaagaacggggccacctgcaccaatacgggccagggtagctacacttgctcttgccggccggggtacacgggggccaactgtgagacagaggtggacgagtgcaaggccagcccctgcaggaatggagggagctgcacggacctcgagaacagcttctcctgcacctgcccacctggcttctatggcaggatctgc…	TACGACGTACCAGATTACGCTATGgacgagcagcatgggttt	GTTGGGGGCGTTGACTCCGACtcactgggacaagagccaacg	No
100152125	MASP1	atgaggtggctccttctctctcatgctctgtgcttctccttgttgaaggcttcggcccatgtcgtggagcttaacaatatgtttggccagatccaatctcctggttatccagactcctatccaagtgattcagaggtaacgtggaacattactgtcccagagggatttcggatcaagctttacttcatgcacttcaacttggaatcctcctacctttgtgaatacgactatgtgaaggtagaaactgaagaccaggtgctggccaccttctgtggcaaggagaccacggacacagaacagacccctggccaggaagtggtcttctctccgggctccttcatgtccatcactttccggtcagatttctccaatgaggaacggtacacaggatttgatgcc…	2187	gatattttcgacatagaggaccatcctgaggtatcctgcccctatgactacatcaagattaaagctggtccaaaacttcttgggcccttctgtggagagaaagccccggaacccatcaatacccagagccacagtatccagatccagttccgcagtgacaactcaggcgagaaccggggctggaggctgttgtacagggcgacagggaatgagtgccccaagctgcagccgcctgtccatgggaaaattgagcccttgcaagccaagtactccttcaaagaccaggtgctcatcagctgtgacactggctacaaagtgctgaaggataatgtggagatggatgtattccagatcgagtgtctgaaagatgggacgtggagtaacaagattcccacctgc…	TACGACGTACCAGATTACGCTATGgatattttcgacatagag	GTTGGGGGCGTTGACTCCGACtcaccgctccacctggagctc	No
100514612	BRAF	atgattaaattgacacaagaacatatagaggccctattggacaaatttggtggggagcataatccaccttcaatatatctggaggcctatgaagaatacaccagcaagctagatgccctccagcaaagagaacagcagttattggaatccctggggaatggaactgatttttctgtttctagttctgcatcaacggacaccgttacatcttcttcctcttctagcctttctgtgctgccttcatctctttcagtttttcaaaatcccacagatgcatcacggagcaaccccaagtcaccacaaaaacctattgttagagtcttcctgcccaataaacagaggacagtggtacctgcaaggtgtggcgttacagtccgggacagtctaaagaaagcgctg…	2184	gttaattatgatcaacttgatttgctgtttgtctccaagttctttgaacaccacccaataccacaggaggaggcctccttagcagagactgcccttacgtctggatcatccccttctgcacccccctccgattcccttgggccccaaattctcaccagtccgtctccttcaaaatccattccaatcccacagcctttccgaccagcagatgaagatcatcgaaatcagtttggacagagagaccggtcctcatcagctccaaatgtgcatataaacacaatagaacccgtcaatattgatgaaaaattcccagaagtcgaattacaggatcaaagggacttgattagagaccaagggtttcgtagtgatggaggatccaccacaggtttgtctgccacg…	TACGACGTACCAGATTACGCTATGgttaattatgatcaactt	GTTGGGGGCGTTGACTCCGACctacttgaaggctgcaaattc	No
733650	TAP2	atgcggctccctgacctgagaccctgggccgccctgctgctggcggactcggccttactctggctgctccagggacctctggaggctctgcttcctcgagggcttccaggcctgtggctggagggcatcttgcgacttggagggctttggtggctgctgaggctgggagggctgctgggatatgtgcggacactgctgtgccccctctgcctggtgatccccttctttctctccttgagggccctggtcccaggagccttgagtgctcccccagccagagtggcttcagccccttggagctggctgctgctggggtccggggctgcggggctcagctgggcagtgtgggcagtgctgagccctccaggagcccaggagaagaaggaggaccaggagaac…	2181	cagcttttctcctccctcctgcaccaggacctggctttcttccaggagactaagacaggggagctgaattcacggctgagctcggacaccaaactgatgagtctctggcttcctctgaatgccaacgtgctcttgcgcagcctggtcaaggtgctgggactcttcggcttcatgctcagcttgtcgcctcgactcaccctcctctctctgctccagatgcctctcacgatagcggctgagaaggtgtacaatgcccgccatctggcagtgcttcgagagatccaggatgcagtggcgagagcagggcaggtggtgcgggaggctgtgggagacctgcagactgtgcgcagttttggggccgaggaggaagaagtctgtcgctataaggaggccctggaa…	TACGACGTACCAGATTACGCTATGcagcttttctcctccctc	GTTGGGGGCGTTGACTCCGACtcaaagcaggagctcctctgg	No
396742	HSP90AB1	atgcctgaggaagtgcaccatggcgaggaggaagtggagacttttgccttccaggcagaaatcgcccagctcatgtctctcatcatcaataccttttattccaacaaggagatttttcttcgggagttgatcagtaatgcttctgatgccttggacaagattcgctatgagagcctgacagacccttccaaattggacagtggtaaagagctgaaaattgacatcatccccaacccccaggagcgcaccctgactctggtagacacaggcattggcatgaccaaagctgatctcataaataatttgggaaccattgccaagtctggtactaaagcatttatggaggctcttcaggctggtgcagacatctccatgattggacagtttggtgttggcttc…	2175	agtgatgatgaggcagaggaagagaaaggtgataaagaggaggaagataaagatgatgaggagaagcccaagattgaagatgtgggctcagatgaggaggatgatagtggcaaagataagaaaaagaagacaaaaaagatcaaggagaagtatattgatcaggaagaactgaacaagaccaagcccatctggaccaggaaccctgatgacatcacccaggaggaatatggagagttctacaaaagcctgaccaatgactgggaagatcacctggcagtcaagcacttctctgtagaaggtcagttggaattcagagcattgctgttcatcccccgtcgggctccttttgacctctttgagaacaaaaagaaaaagaacaacatcaaactttacgttcgc…	TACGACGTACCAGATTACGCTATGagtgatgatgaggcagag	GTTGGGGGCGTTGACTCCGACctaatctacttcttccatgcg	No
396833	MAPK6	atggcagagaaatttgaaagtctcatgaacattcatggttttgatctgggctctaggtatatggacttaaaaccattgggttgtggaggcaatggcttggttttttctgctgtagacaatgactgtgacaaaagagtagccatcaagaaaatagtccttactgatccccagagtgtcaaacatgctctacgtgaaattaaaattattagaagacttgaccatgataacattgtgaaggtgtttgaaattcttggtcctagtggaagccagttaacagatgatgtgggctctcttaccgaactgaacagtgtttacattgttcaggagtacatggagacagacttggctaatgtgctggaacagggccctttactggaagagcatgccaggcttttcatg…	2169	gaaatgctgactggtaaaactctctttgcaggtgcacatgaacttgaacagatgcagctgattttagaatctattcctgttgtgcatgaggaagatcgtcaggagcttctcagcgtaattccagtttacattagaaatgatatgactgagccacacaaacctttaactcagctgcttccaggaattagtcgagaagcactggatttcctggaacaaattttgacttttagccccatggatcggttgacagcagaagaagcgctttcccatccttacatgagcatttattcttttccaatggatgagcctatttcaagtcatccttttcatattgaagatgaagttgatgatattttgcttatggatgaaactcatagtcacatttataactgggaaagg…	TACGACGTACCAGATTACGCTATGgaaatgctgactggtaaa	GTTGGGGGCGTTGACTCCGACttagttcagatgtttcagaat	No
100523723	EEF2K	atggcagacgaagacctcatcttccgcctggaaggcgtgggtggcgacccacctcccngggctggggattcagacgccgacagtgacgaggaagagggttacttcatctgccccatcaccgatgaccccgggacacaccagaatgtcagttccaaggttcataactactacagcaacctaacaaaaagtgagcgctacggctccagcgggtccccggccagctccttccacttcaaggaagcctggaagcatgccatcgagaaggccaagcacatgcctgacccctgggccgagttccacctggaggacattgccacagaatgtgccacgcgtcacaggtacaacgccgtcacaggggagtggctggaggatgaagtcctgatcaagatggcatctcag…	2169	cacctggagcattatattgagggcaaatacatcaaatacaactccaactcgggcttcgtccgtgatgacaacgtgcgcctgacgccgcaggccttcagccacttcacctttgagcgttccggccaccagctgattgtggtggacatccagggtgtgggcgacctctacaccgacccgcagatccacaccgagaggggcactgactttggagatggcaacctaggtgtccgtgggatggctctcttcttccactctcatgcctgcaaccggatttgcaagagtatgggcctcgctccctttgacctctccccgagagagagggacgcagtgaatcagaacaccaagctcctgcaatcagccaagaccatcttgagggggacagaggagaagtgtgggagc…	TACGACGTACCAGATTACGCTATGcacctggagcattatattgag	GTTGGGGGCGTTGACTCCGACttattcctccatctgggccca	No
100519508	IKBKE	atgcagagcaccgtcaattacctgtggcacacggacgacctgctgggacagggggccactgccagcgtgtacaaggcccgaaataagaaatccggggagctggtggccgtcaaggtcttcaacacggccagctacctgcgcccccgcgaggtgcaagtgagggagtttgaggtcctgcggaagctgaaccatcagaacatcatcaagctctttgcggtggaggagacggggggcagccggcagaaggtgctggtgatggagtactgctccagcgggagcctgctgagcgtgctggagagccctgagaacgccttcgggctgcctgagaacgagttcctggtggtgctgcgctgcgtggtggccggcatgaaccacctacgggagaatggcatcgtccat…	2157	cccttcatcccctacggagggccccgacgcaacaaggagatcatgtaccggatcacctcggagaagccagccggggccatcgcaggcatccagaagcgggagaacgggcccctggagtggagttacaccctcccggtcacctgccagctgtccacgggactgcagagccagctggtgcccatcctagccaacatcctggaggtggagcaggccaaatgctggggcttcgaccagttctttgcggagaccagtgacatcctccagcgagtcatcgtccacgtcttctccctgccccaggccgtcctgcaccatgtctacgtccacacacataacacgatagccatctttctggaggctgtgtacgagcagaccaacgtggccccccagcaccaggagtac…	TACGACGTACCAGATTACGCTATGcccttcatcccctacgga	GTTGGGGGCGTTGACTCCGACtcagatgtcaggagccgccgg	No
100517796	TAB3	atggcgcaaagcagtccacagctcgatatgcaggttctccatgaccttcgacagcgttttcctgagattccagagagtgtggtgtctcaatacatgttacagaataacaacaatcttgaagcctgttgccgagccctttcccaggagagtagcaagtacttatacatggaatatcatagtccggatgacaacagaatgaatagaaatcgccttttgcatattaacctgggtatccattctccgggtagctaccacccaggagatggagtgcaacttaacggtggtcgaacactggtacatagctcaagtgatggacatattgatccacagcatgcagcaggtaaacagctgatatgcttagttcaggaaccacactcagctccagctgttgtggctgct…	2154	caaattccaagcaatctttatgggtctcctggttctatttatattagacagacatctcagagttcatcaggaagacagactcctcagagtactccatggcagtcctcaccacagggcccagtgcctcattatagccaacgtcctttacctgtttacccacatcagcaaaactatcagccttctcagtattctcccaaacagcagcagatccctcaacctgcttaccattcaccacctccttctcagtgtccttcacccttcagctctccacagcatcaagtacaaccttcccagttgggccaccctagttcccatgtctttatgccacctagtccttcagcaactccaccccatccatatcaacaaggacctcctagctatcagaaacagggaagccat…	TACGACGTACCAGATTACGCTATGcaaattccaagcaatctt	GTTGGGGGCGTTGACTCCGACtcaagtgtaccgtggcatctc	No
100512981	SCIN	atggcccaggcgctgtaccacgaggaattcgcccgggcaggcaagcaggcggggctgcaggtctggaggatcgagaagctggagctggtgccggtgcccgagagcgcttacggcgacttctacgtcggggatgcctacctggtgctacacacgacccaggccagccggggcttcgtctaccgcctgcacttctggctcggaaaggagtgtacccaggatgaaagcacagcggctgccatcttcactattcagatggatgattatttgggcggcaaaccagtgcaaaatagagaacttcaaggctatgaatctacggattttgttggctacttcaaaggaggtctaaaatacaaggctggaggtgtggcatctggattcaaccatgttctcacaaatgac…	2148	ccaccagagcttatagaggttttagggaaaaagccagagcttagggatggagaagatgatgatgacaccatagcagacataactaataggaaaatggctaaactctacatggtttcagatgccagtggatccatgagagtgaccatggtggcagaagaaaaccccttctccatggcaatgctgctttctgaagaatgcttcattttggaccatggtgctgcaaaacagatttttgtatggaaaggaaaagatgctaatccccaggagagaaaggctgccatgaagacagctgaagaattcctacagcaaatgaattattctactaatacccaaattcaagttcttccagaaggaggtgaaacaccaatcttcaaacagttctttaaagactggagagat…	TACGACGTACCAGATTACGCTATGccaccagagcttatagag	GTTGGGGGCGTTGACTCCGACttaccacctgttggaatccca	No
100153974	CTNNA3	atgtcaaagaaagaaagatccaggattaatttattagacttaaaatctccaaatcagagggatgaaattgcaggtgcccgggcctctttgaaggagaactcccccatattgcattcaatttgttcagcttatttggaacattctgatgttgcttccctcaaagccagcaaggatacagtgtgtgaagaaattcagaatgccctcaatgtgatttcaaatgcttcacaaggcatccagaatatgtcacccccaccagaacctcaggcagcaaccctgggaagtgcccttgatgaacttgagaatttaattgtcttggatccactcacagtgactgaagaggaaataagaccatccctagagaaacgtcttgaggccattatcagtggggctgctctgctg…	2145	ttggttctcattgaagctgccaagaatggccgggaaaaagaaataaaagaatatgctgcaatatttcgtgaacacaccagcaggcttgtagaggtggcaaaccttgcttgttccatgtccacaaatgaagatgggattaaaattgtcaaagttgcagccaatcacctggaaaccttgtgtcctcagattattaatgctgcccttgctttggctgcaaggcccaaaagtcaagtggtcaaaaaaaccatggaaatgtacaagcgcacatgggagaatcatatccatgtcctcactgaagctgttgatgacattacaagcattgatgacttccttgctgtgtctgagagccatatcctagaagatgtcaacaaatgtatcatagccttgagagatcaggat…	TACGACGTACCAGATTACGCTATGttggttctcattgaagct	GTTGGGGGCGTTGACTCCGACtcagtagacatgtcttcctct	No
100623776	TICAM1	atggccaacacgagcccgtcactctctggcgccttcaacattctaagtgcagcaggccaggggaagctcttgtatcttaaacacaagctgaagaccctgcggctgggctgccagggggcggacctcctgcacgccatggtgctcctaaaactgggccaggagacagaggctagaatctccctggaggcactgaaggcggacgcggtggcccagctggtggcccgccagtgggctggtgtagacagcaccgagaccccagaggagccagcagacgtgtcctgggccgttgcccgggtgtaccacctccttgtggaggagaaactgtgccccgcctctatgcgggaggaggcctacggggcagccctccgggctttccgctccagggacgaccaccagctg…	2142	atggcgctcctcagcctgcaccacagtccccatgggcccagcaagctgtgtgacgagccccgggccagtccggtccccgagcctgcccctatgggctgccaggaacccgaggagatgagctggcccccatcggtggagggtgccaactctccggtgcagtcaaacagcccagtccccagggatctcgaggtggcggcagatgcaagccccgctagcctgcctgaagcccccgaagctccagaaaccagcacacactacccggtggagtgcacagaagagcccgccgcccccaaatctctcccttcgccctccagaaacgcctctcctgacgtcacagaccagaagccgcccctccacctttcagaagaagataccacttaccccacagcccagccacac…	TACGACGTACCAGATTACGCTATGatggcgctcctcagcctg	GTTGGGGGCGTTGACTCCGACtcattgcgtttctggtgactt	No
100157360	FZD6	atggaaatgtttacatttttgtggacatgtatttttctgcccctcataagagggcacagtcttttcacctgtgaaccaattactgttcccagatgtatgaaaatggcctacaacatgacatttttccctaatttgatgggtcattatgaccagagtattgctgctgtggaaatggagccttttctccctcttgcgaatctggaatgttcaccaaatgttgaaactttcctttgcaaagcttttgtaccaacctgcacagagcaaattgatgtggttccaccctgtcgtaaattttgtgagaaagtatattctgattgcaaaaaattaatggatacttttgggatccgatggcctgaggaacttgaatgtaacaggttacaatactgtgacgaacctgtt…	2139	ctgttcacattccttacttttttaattgatgttagaagattcagatacccagagagaccaattatatattactctgtctgttatagcattgtatctcttatgtactttattggattcttgctgggcaatagtacagcctgcaataaggcagacgagaagctagaacttggtgacacagttgtcctaggctctcaaaataaggcttgcaccgttttgtttatgtttttgtattttttcacaatggctggcactgtgtggtgggtgattcttaccattacttggttcttagctgctgggagaaagtggagttgtgaagccattgagcaaaaagcagtgtggtttcatgccgtggcctggggaataccaggttttctgaccgttatgcttcttgctatgaac…	TACGACGTACCAGATTACGCTATGctgttcacattccttactttt	GTTGGGGGCGTTGACTCCGACtcaagtatccgagtgactgcc	No
100517574	MAPK8IP1	atggcggagcgagagagcggcggcctgggcgggggggccgcgtccccgcctgccgcctccccgttcctggggctgcacatcgcgtcgccgcccaatttcaggctcacccatgacatcagcctggaggagtttgaagatgaagacctttccgagatcactgatgagtgtggcatcagcctgcagtgcaaagacaccctgtccttacggcccccacgcgccgggctgctgtctgggggcggcggcggcggcggcggcagcggcggcggggggagccggctgcaggcggagatgctgcagatggacttgatcgacgcgacgggggacactcccggcgcggaggacgacgaagaagaggacgaggaggagcgcgcggcgcggcgtccgggagcggggccgccc…	2136	ctgagcgatgagctgccaccccagagcagccccgccaccaccaaggatcgaggcacctccaccgacagcccttgccgccgaagtgccgccacccagatggcacctcccagtggcccccctgcggccccacccggtggccggggccacgcgcatcgagaccgcatccactaccaggcggacgtgcggctggaggctacggaggagatctacctgaccccggtgcagaggccgccagaccccgctgagcccacctctgccttcttgccgccggctgagagccgcatgtcggtcagctccgatccagaccctgccgcctacccctcgactgcagggcggccgcacccctccatcagtgaggaggacgagggcttcgactgcttgtcgtccccagagcgggcc…	TACGACGTACCAGATTACGCTATGctgagcgatgagctgccaccc	GTTGGGGGCGTTGACTCCGACctactccaggtagatatcttc	No
100522174	RPS6KA3	atgtttaaatttttgtcttttcgtgttcgctctatacaggaagaaggcagtatcaaagaaattgcaatcacacatcatgtaaaggaaggacatgaaaaggcggatccttcccaatttgaacttttaaaagtattagggcagggatcatttggaaaggttttcttagtcaaaaaaatctcaggctctgatgctagacagctttatgccatgaaagtattgaagaaggccacattgaaagttcgagaccgtgttcggacaaaaatggagcgtgatatcttggtagaagttaatcatccttttattgtcaagttacattatgcttttcaaaccgaagggaagttgtatctcatattggactttctcaggggaggagatttgtttacacgcttatccaaagag…	2136	cgtcgaggtcacactcagagtgcagactggtggtcttttggtgtgttaatgtttgagatgcttactggtacactacctttccaaggaaaagatcgaaaagaaacaatgactatgattcttaaagctaaacttgggatgccacagtttttgagtcctgaagcccagagtcttttacgaatgcttttcaaacgaaaccctgcaaacagattaggtgcaggaccagatggagttgaagaaattaaaagacattcatttttctcaacgatagactggaacaaactgtatagaagagaaattcatccaccttttaaacctgcaactggcaggcctgaagatactttctattttgatcctgagtttactgcaaaaactcccaaagattcacctggcattccacct…	TACGACGTACCAGATTACGCTATGcgtcgaggtcacactcagagt	GTTGGGGGCGTTGACTCCGACtcacagggctgtggaggtgat	No
654325	MMP9	atgagcccctggcagcccttggtcctggtgctcctggtgctgggctgctctgccgcccccaaaccacgccagcccacctttgtggtcttcccgggagacctacgaaccaatcttattgacaggcagctggcagaggaatatctgtaccgctatggctacactcaagtggccgagatgaccgacagaaagcagtccctggaaccggctctaaagcttctccagcagcgcctgtccctgccgcagactggcgagctggacaccaccaccctgaatgccatgcgtgccccgcgctgcggcgttccggacctgggcaaattccagacctttgagggcgacctcaagtggcaccaccacgacatgacctactggatccaaaactactcggaagacttgtcgcgc…	2127	tctctgggcaaaggcgtcgtggttccgacctacttcggaaacgcaaaaggcgcagcctgccacttccccttcaccttcgagggccgctcctattccgcctgcaccacggacggccgctccgacgacatgctctggtgcagcaccacggccgactatgacaccgaccgccagtttggcttctgccctagcgagagactcttcactcgggacggtaacgcggacggcaagccctgcgtgtttccattcaccttcgagggccgctcctactcctcctgcaccaccgacggccgctcagacggctaccgctggtgcggcaccactgccaactacgaccaggacaagctttatggcttctgccctacccgagctgactcgacggtgacgggaggcaactcggcg…	TACGACGTACCAGATTACGCTATGtctctgggcaaaggcgtc	GTTGGGGGCGTTGACTCCGACctagtcctcggggcacttcag	No
595128	OAS2	atgggaaactgggggtcccatctctatgaccggcctcctcagaaactgggagagtttgtccagaacaacctgagaccctctgaagactgtcagaaacaaatcgaccagaccgtggacaccatctgcaaagtcctgcaggatgctgagcagttgcccctggtgataagcgtggccagaggtggctcgtacggccggaaaacagtcttgaggggcaactctgatggttcccttgtcatcttcatcagtgaccttgagaaattccaggatcagagtaaaaaccactctgagctcctcagccaaatctgggcacagttgaaatgctgtcagctcacaaggaagctggaagccaagatggagatccagaacttcaacagtgggcccaccaccatccagctgttc…	2124	caacagtgccaggaaaagctggcggtttcattccagctgccggtgtatgctctggagctgctcacagtctacgcatgggaacagggctgtggagcagaagactttgacatagctgaaggcctcaggacggtcctggggctcatcaggaagccaggagagctgtgtgtctactggacagtcaactacaacttcgaagatgagaccgtgcgcaacgtcctgctgggccagctcagggcacgaaggccagtaatcctggatccaacggacccaaccaataacgtgagccaagataattcgtgctggcacctgctaaaactagaagctgaaacctggttgtcttttctgaatgagtcacctggaccatcttggaatgttctgcctgcatcactctactcgacc…	TACGACGTACCAGATTACGCTATGcaacagtgccaggaaaag	GTTGGGGGCGTTGACTCCGACtcagtccatgaatctccaacg	No
445464	C1R	atgtggctcgtatacctcctggtgccaggcctgttctacagcttggggggcaccacgcccctccctcagaagctctttggggaggtgacatcccctcggtaccccaagccttaccccaacaactttgagacaaccactgtcatcacagtccccacgggatacagggtgaagctggtcttctggcagtttgacctggagccttcggaaggctgtttctatgactatgtcaagatctctgcggataagaaaacgctggggaggttctgcgggcagctgggctctcccctgggaaaccccccaggaaggaaggaatttatgtcccaagggaacaagatgctgctgacctttcacacagatttctccaacgaggagaatggtaccatcatgttttacaagggc…	2121	agcctggagtacccccagccctacccccccgacctgcgctgcaactacagcatccgggtggagcggggtctcaccatccacctcaagttcctggaacccttcgaaatcgatgaccaccagcaagtacactgtccctacgaccagctacagatctatgccagcgggaggaacatcggggagttctgtgggagtcagaggccggcgcccattgacaccaacagcaacgccgtggatctgctcttcttcacagacgagtcaggggacagccggggctggaagctgcactacaccacggaaatcatcaagtgcccccagcccaagactctagacacattcaccgtcatccaggacctgcagcctcagtacgagttccgggactatttcatcgcctcctgcaaa…	TACGACGTACCAGATTACGCTATGagcctggagtacccccag	GTTGGGGGCGTTGACTCCGACtcagcccgccttctccatctc	No
396606	IRAK1	atggccggggggccaggcccgggagaccccgcggtccccggcgcccagcacttcttgtacgaggtgccgccctgggtcatgtgccgcttctacaaggtgatggacgccctggagcccgccgactggtgccagttcgccgccctgatcgtgcgcgaccagaccgagctgaggctgtgcgagcgctccgggcagcgcacggccagcgtcctgtggccgtggatcaaccgcaacgcccgcgtggccgacctcgtgcgcattctcacgcacctgcagctgctccgcgcgcgggacatcatcacagcatggcacccttccgccccttttctgcccccgagcagcaccacccccaggcccaacagcatctctgcacccttggaggccaaggcccccagcccccgg…	2121	acccaggacttctcagacgcgctgaagatcggggagggcggcttcgggtgtgtgtaccgggcggtgatgagaaacacggtgtacgctgtgaagaggctgaagcaggaggcagacctggagtggagcacggtgaagcagagcttccgcaccgaagtggagcagttgtcacggtttcgtcaccccaacatcgtggactttgctggctactgtgctcagagtggctgctactgcctcgtctacggcttcctgcccaacggcntcctggaagaccgcctccacgtccaggcctggccccctctctcctggcctcagcgactggacatccttgtgggcacggcccgggcgattcagtttttacaccaggacagtcccagcctcgtccacggagatgtcaagagt…	TACGACGTACCAGATTACGCTATGacccaggacttctcagac	GTTGGGGGCGTTGACTCCGACtcagctctgaaattcatcact	No
100157080	GYS2	atgcttcgagaccggtccctatcggtgacatccttgggtgggctgcctcggtgggaagctgagcttcctgtggaagatttactgctctttgaagtgtcttgggaagtgaccaataaagttggcggcatctatactgtgatccagacaaaggccaaaacgacagcagatgaatggggagagaattattttctgattggtccatattttgagcataatatgaagactcaggtggaacagtgtgaacctgtcaatgacgctgttagcaaagctgtggacacgatgaataaacacggctgccaggtgcactttggaagatggctgatagaagggagtccttatgtggtgctctttgacataggctactcagcttggaacctggacaagtggaaaggtgacctc…	2109	cacgccacgctgcttgggaggtatctctgtgcggcaaacatagatttctacaaccatctcgataagtttaacatagacaaagaggctggagagaggcagatttaccaccggtactgcatggagcgcgcttctgtccattgtgctcatgtgttcaccacagtttccgaaataacagcaatagaggcagaacatatgctgaagagaaagcctgacgtagttacaccaaatggcttgaatgttaagaaattttcagcagtacatgaatttcaaaacctacatgccatgtacaaggctagaatccaagattttgttcgaggtcatttctatggtcacctggactttgatctggaaaaaacattgttcctcttcattgctgggaggtacgagttttcaaataaa…	TACGACGTACCAGATTACGCTATGcacgccacgctgcttgggagg	GTTGGGGGCGTTGACTCCGACtcagttcttgtattctccatg	No
100525170	DVL1	atggcggagaccaagatcatctatcacatggacgaggaggagacgccgtacctggtcaagctgcccgtggcgcccgagcgcgtcacgctggccgacttcaagaacgtgctcagcaaccggccggtgcacgcctacaaattcttcttcaagtccatggaccaggacttcggggtggtgaaggaggagatctctgacgataatgccaagctgccctgcttcaacggccgtgtggtctcctggctggtcctggctgagggcgcacactcggatgcggggtctcagggcactgatggccacgcggacctgcccccacctcttgagcggacgggtggcatcggggactcccggcccccctccttccacccgaacgtggccagcagccgcgatgggatggacaac…	2103	cggctgagcagctccaccgagcagagcacctcgtcccggctcatccggaagcacaagcggcgccggcggaagcagcgcatgcgccagacggaccgcgcctcctccttcagcagcatcacggactccaccatgtcgctgaacatcatcaccgtcacgctcaacatggagaggcaccatttcctgggcatcagcatcgtgggccagagcaacgaccggggcgatggcggcatctacatcggctccatcatgaagggcggggctgtggccgccgacggccgcatcgagccgggcgacatgctgctgcaggtgaatgacgtcaacttcgagaacatgagcaacgacgacgccgtgcgggtgctgcgggagattgtgtcccagacggggcccatcagcctcacg…	TACGACGTACCAGATTACGCTATGcggctgagcagctccaccgag	GTTGGGGGCGTTGACTCCGACtcacatgatatcaacaaagaa	No
100144516	ATF6B	atggcggagctgatgctcctcagcgagattgcggacccgacgcgttttttcaccgacaacttgctgagcccggaggactgggacagcaccttgtacgccggcctggatgaagtggccgaggagccgacgcagcttttccgttgcccggaggaagatgtcccgtttggcagcagctccctggacttggggatggatgtcagccctcccgaacccccctgggaccctctgcctatcttcccagatcttcaggtgaagtctgagccatcctccccctgctcttcctcctccctcagctctgaagcatcacatctttccacagagccctccagccaggcttctggtgtaggggaggtgctggttgtgaagacagagtccttggcgcccccactctgccttctg…	2097	ccgtcccctcaagggtgtctcctgcgggatgtcccaggccccgcacttggagctgtccagatcaccatgggcccgtcctccgatggctcctcaggcaaagctctgcccactcggaagccaccgctgcaacccaaacctgtggtgataaccactgtcccaatgccacccagagctgtgcctcccagcaccactgtccttttgcagccccttgtccagccacccccagtgtccccagttgtcctcatccaaggtgctattcgagtccagcctgagggaccgacccccgctgctccacggcctgagaggaagagcattgttccggctcctatgcctgggaactcctgcccacccgaggtggatgccaagctgctgaagcggcagcagcgaatgatcaagaac…	TACGACGTACCAGATTACGCTATGccgtcccctcaagggtgtctc	GTTGGGGGCGTTGACTCCGACtcaggggtgattgaggtagag	No
100518074	PRKCG	atggcaggcctgggccccggcggaggcgattcagaggggggaccccggcccctgttttgcagaaagggggctctgaggcagaaggtggtccacgaagtcaagagccacaagttcacagctcgcttcttcaagcaaccaaccttctgcagccactgcactgacttcatatgggggattggaaaacagggcctgcagtgtcaagtctgcagctttgtggttcaccgccgatgccacgaatttgtgaccttcgagtgtccaggcgctgggaagggcccccagacggacgatcctcggaacaagcacaagttccgtctgcacagctacagcagccccaccttctgcgaccactgcggctccctcctttacgggctggtgcatcagggcatgaaatgttcctgt…	2094	aaactcatcccagaccctcggaatttgacaaaacagaagacccggaccgtgaaagccacgctaaaccctgtgtggaacgagacctttgtgttcaacctgaagccaggggacgtggagcgccggcttagcgtggaggtgtgggactgggaccggacctcccgcaacgacttcatgggtgccatgtccttcggggtctcggagctgctcaaggcaccagtggacggctggtacaagttactgaaccaggaggagggcgaatattacaatgtgccagtggctgatgctgacaactgcagcctcctccagaagtttgaggcctgtaactaccccctggaactgtatgagagggtgcggatgggtccctcatcctctcccatcccctccccatcccctagtccc…	TACGACGTACCAGATTACGCTATGaaactcatcccagaccct	GTTGGGGGCGTTGACTCCGACttacatgacgggcacaggtgc	No
100519835	CRTC2	atggcgacgtcgggggcgaacgggcccggctcggccacggcctcagcttccaatccgcgcaagtttagtgagaagatcgcgctgcagaagcagcgtcaggccgaggagacggcggccttcgaggaggtgatgatggacatcggatccacccggttacaggcccaaaaactgcggctggcgtacacacggagctctcactacggcggctctctgcccaacgtgaaccagatcggctgtggcctggctgagttccagagccccctccactcgcctttggattcatctcggagcactcggcaccacgggctggtagaacgggtacagcgagatccccgaaggatggtgtccccgcttcgccgctacccccgccacatcgacagctctccctatagtcccgcc…	2082	agcgtcctgcccagccgccgtggaggtttcctagacggcgaaatggactccaaagtacccgctattgaggagaacttgctagatgacaagcatttgctgaaaccctgggatgctaagaagctgtcctcctcctcctcccgacctcggtcctgtgaagtccctggaattaacatctttccatctcctgaccagcctgccactgtgcctgtcctcccacctgccatgaacacgggaggctccctacctgacctcaccaacctgcacttccccccaccgctgcccacccccctggacccagaggagactgcctaccccagcctgagcgggggcaacagtacctccaatttgacccacaccatgacccacctgggcatcagcgggggcctgggcctaggcccg…	TACGACGTACCAGATTACGCTATGagcgtcctgcccagccgccgt	GTTGGGGGCGTTGACTCCGACtcactgcagccggtcactgcg	No
100156182	TAB2	atggcccaaggaagccaccaaattgattttcaggttttacatgacctgcgacaaaaattccctgaagtacctgaagttgttgtatccaggtgcatgttacagaataataataacctggatgcctgctgtgcagttctttctcaggagagtacaaggtatctttatggtgaaggagacttgaatttttcagatgattctggaatttctggtctacgcaatcacatgacttctctcaacttggacttgcagtcacagaatgtttaccaccatggaagagaaggaaatagaatgaatggaagtagaactctaacgcacagcattagtgatggacagcttcaaggtggtcagtccaataatgaactatttcagcaggagccacagacagcaccagctcaagtt…	2079	tctttgcacatacatggtgtacctccacctgtacttaacagtccacagggaaactctatctatattaggccctacattacaactcctagtggtacggctcgacagacacaacagcattctggctgggtatctcagtttaatcccatgaaccctcaacaagtttatcaaccttcacaacctggtccctggactacatatcctgcatctaatcctctgccacatacctcagcccagcagccaaatcagcaaggccaccagacctctcatgtctacatgcccatcagttcacctactactccacaaccaccaacaattcattcgtctggtagctcacagtcttctgcccatagccaatataacattcagaatatttcaacaggacctcgaaaaaaccagatt…	TACGACGTACCAGATTACGCTATGtctttgcacatacatggt	GTTGGGGGCGTTGACTCCGACtcagaaatgccttggcatctc	No
100511446	RASGRP3	atggggtcaagtggacttgggaaagcggcaacgttagatgagctgctgagcacttgcattgaaatgtttgatgacaatggagagctgaataatagttatttgccaagaatcgttctactgatgcaccgatggtatttatcttccactgaattggcaggaaaacttctctgcatgtaccgaaatgccagtggggaaagctgtgatgaatttcgattaaagatctgctacttcatgaggtactggattctgaagtttcctgcagagtttaatttggaccttggtttgatccatatgactgaggaattccgggaagtagctagtcaactgggatacgagaaacacgtcagcctcattgacatatccagcatcccttcctatgactggatgagaagagtcaca…	2079	tctattgctttatttaatggaatctctaagtgggtccagttgatggttcttagcaaaccaacccctcagcaaagggcagaagtcatcacaaagtttatcaatgttgccaagaagctccttcagctcaaaaattttaacaccctgatggctgtggtgggaggccttagtcatagttccatttcccggctcaaagagacccattctcatctttcttcagaagttaccaagaactggaatgaaatgacggagctggtctcctccaacggcaattactgtaattaccgcaaggcctttgccgactgcgatggcttcaaaatcccaatccttggcgtccacttgaaagacttgatagctgtccatgtcattttcccagactggacggaggagaacaaagtgaac…	TACGACGTACCAGATTACGCTATGtctattgctttatttaat	GTTGGGGGCGTTGACTCCGACtcagccgtcctcaccgtcctg	No
100521362	PIP5K1C	atggagttggaggtgccggacgaggcggagagcgccgaggccggggctgtgacctcggaggcggcctgggcggtggagagcggtgcggcagcaggttcaacccagaaaaagatggccccggtggaggccccactgatgactggacagccgggccccggccacgggaagaagttgggtcaccggggtgtggatgcatctggtgaaaccacctacaagaagaccacatcctccaccctgaagggggccatccagctgggcatcggctacaccgtgggcaacctgagctccaagccggagcgcgacgtgctcatgcaggacttctatgttgtagagagcatcttctttcccagtgaaggcagcaacctcacccccgctcatcacttccaggacttcaggttc…	2070	atgcataaggaggctgagttcctgcaaaagctgctgcctggatactacatgaacctcaaccagaacccgaggacgctgctgcccaagttctacgggctgtactgcgtgcagtcgggtggcaagaacatccgcgtggtggtgatgaacaacgtgctgccacgcgtggtcaagatgcacctcaagttcgacctcaagggctccacatacaagcggcgggccagcaagaaggagaaggagaagagcatccccacctacaaggacctggactttatccaggatatgcccgaggggctcatgctcgacgctgacactttctccgccctggtcaagacgctgcagcgcgactgcctggtgctggagagcttcaagatcatggactacagcctgcttctgggcgtg…	TACGACGTACCAGATTACGCTATGatgcataaggaggctgag	GTTGGGGGCGTTGACTCCGACttaggtgtcgctctcgccgtc	No
553100	GUCY1A3	atgttctgtgcgaagctgaaggacctgcatatcacaggggactgccccttctccctcctggccccggggcaggtccctcaagagccagcggaggaggtagcagggagctcccagaccacagccctgcctctgggtcagagtgtcccggagaagaacccacgaggacgtcttcctcagaggaagaccagccgcagccgggtctatcttcacactttggcagagagtatttgcaaactgattttcccagagtttgagcggctgaaccttgcccttcagagaacactggcgaaacacaaaataaaggaaagcaggaaatctttggaaagagaagactttgaaaaaataattgcagagcaagcaactgcagcaggagttccagtggagatcatcaaagaatct…	2067	tgcctggataaagatcacgacttcttaaatgtttattatttcttccctaagaaaatcacttccctgattctgccgggcatcattaaggcagctgctcacatactgtacgaaactgaagtggaggtgtcctccatgcccccctgcttccatcacgactgcagcgagtttgtgaatcagccctgtctgctatactctgttcacatcaaaagcaccagaccgtccccatcccccgggggggcccagtcttcgctggtgatccctgcctcgctcttctgtaagacgttccccttccatttcatgtttgacaaagacatgacaatcctgcagttcggcaatggcatccgaagactcatgaacaggagagactttcaaggaaagcctaactttgaagagtacttc…	TACGACGTACCAGATTACGCTATGtgcctggataaagatcac	GTTGGGGGCGTTGACTCCGACctaatctattcccgatgcctt	No
100156449	GRK3	atggcggacctggaggccgtgctggccgatgtcagctacttgatggcgatggagaagagcaaggcgaccccggctgcccgtgccagcaagaagatcgtcctgcccgagcccagtatccggagcgtgatgcagaagtatcttgaggagagacaggaaatcacctttgacaagatttttaatcagaaaattggtttcttgctatttaaagatttttgtttgaatgaaattaatgaagctgtacctcaggtgaagttttatgaagagataaaggaatatgagaagcttgaaaacgaggaagatcgcctctgtagaagtcggcagatttatgacacctatatcatgaaggagctgctgtcctgttcccatccattctccaagcaagctgtagaacacgtacag…	2067	gatttcagcgtccataggattattggacgaggaggattcggtgaagtatatggttgcaggaaagcagacaccgggaaaatgtatgcgatgaaatgcttagataagaagaggatcaagatgaaacaaggagaaacattagccttaaacgaaaggattatgttgtcccttgtgagcacaggagattgtcctttcattgtctgtatgacttatgccttccatactccagataaactctgcttcatcttggatctgatgaatgggggcgatttgcactatcacctttcacagcatggggtgttttctgagaaggagatgcggttttacgctaccgaaatcatcctggggctagagcacatgcataatcggtttgtcgtttacagagacttgaagcccgcaaat…	TACGACGTACCAGATTACGCTATGgatttcagcgtccatagg	GTTGGGGGCGTTGACTCCGACtcagaggccgttgctgttcct	No
397274	C1S	atgtggtgcattgtcctactttcccttttggcgtgggttgatgccgagccgactatgtatggggagatcctgtcccccaactatcctcaggcttaccccaatgaggtagagaaatcttgggatatagaagttcctgaagggtacgggatccacctttacttcacccacctggacatagagctgtcagagaactgtgcatatgactcagtgcagataaagtcaggaggacgtgaagaagggaaactctgtggacagaagaccagcaagaaccccaagtccgcagtggtggaagagttccaagtcccgtataacaaactccaggtgatttttacgtcggatttctccaacgaggagcgtttcactgggtttgccgcctactacgttgccgtagatgtgaat…	2064	agtcccaactatcccaatccatacccagagaactccaggtgtgactatcagatcctgttggaggaggggttccaagtggtggtgactatgcggagagaagattttgatgtggaaccagccgattcagggggccactgccctgacagcttaatttttgttgcaggaaaccaacaatttggtccctactgtggtaatggattccctgggccactaacaattgaaaccaagagtaatgctcttaatatcatcttccaaactgacgaaacagaacaaaaaaagggctggaaattccgttaccatggtgatccaatcccttgtcctaaggaagtcacggccaattctttctgggagcccgagaaagcaaaatacgtgttcaaagatgtggtgaagataacctgt…	TACGACGTACCAGATTACGCTATGagtcccaactatcccaat	GTTGGGGGCGTTGACTCCGACttagtccacactgggggcact	No
110258075	CARD9	atggtcccctgtcagggagccagcatccccgtgctcagcactgtggccgaggagatggggagagcccggggccagctagtgcccagcacccagagcctggaggaggcgcgcagccgcgtcctgggctgcctgggcgacacagctgggccctccccatgtgcccagggccctccggtgggctgctctcagtcacgcttcctggagggcaccacgtccctgggcctgaccggagcgggccagctgggcaactgttgcatcaccagccacaggaagcagaggaagggatgggagtggatgtgcgggggaatgaggaagtcccgcgtggcatggcctgccgcccgcagtgcgcccgcccgcaccatgtccgactacgagaacgaggacgagtgctggagcggc…	2061	ctgcaacgcaccggccacaagggctacgtggccttcctcgagagcctggagctctactacccgcagctctacaagaaggtcacgggcaaggagcccacccgcgtcttctccgtcatcattgacgcgtctggggagtccggcctgacgcagctgctgatgagcgaggtgatgaagctgcagaagaaggcgcaggacctgacggcgctgctgggctccaaggacgacctcatcaaggagctgcgcgtgaaggacggcctgctgcgcaagcaccaggagcgcgcgcagaggctcaaggaggcctgcgaggccggcggccgcgagctccagcgctgcaaggacgagaactacgacctggccctgcgcctggcccgtcagagcgaggagaggggcaccgcgctc…	TACGACGTACCAGATTACGCTATGctgcaacgcaccggccac	GTTGGGGGCGTTGACTCCGACtcaacaaaggcggcctagcgg	No
100302537	MASP2	atgaggctgctggtcttcctgggcctgctggcgggcttggcagccacaccctcgggcccacagtggcccaagcccgtgttcgggcgcctggcatcccccggcttccccgaaaagtatgccaacaaccaggagcagcgctggaccctgacggcaccccccggctaccgcctgcgtctctacttcacccacttccacctggagccctcctacctctgcgagtacgactttgtcaagctgagctccgggaccaaggtgctggccacgctgtgcggccaggagagcacggacacggagcgggcgcccggcaacgacagcttctactccgacggctccagcctggacgtcaccttctgctccgactactccaatgagaagccgttcacgggcttcgaggccttc…	2058	caggtcttcaccgcccggtctggggtgctcagcagcccagaatacccgcagccataccccaaactctccaactgcacctacagcatccgcctggaggaggggttcagcgtgagcctggacttcgtggagtctttcgacgtggagtcgcaccccgagacccagtgcccctatgactccctcgagatccagacagacaaagagaaatacggcccattctgtgggaggacgctgccccccaggattgaaaccaagagcagcaccgtgactgtcacctttgtcactgatcagtcgggggagcacacgggctggaggatccgctacagcagcacagctcagccttgccctgatccagtggcgccacctaatggccatatctcccctgtgcaagccaagtacatc…	TACGACGTACCAGATTACGCTATGcaggtcttcaccgcccgg	GTTGGGGGCGTTGACTCCGACttaaaaattattaattatgtt	No
100171399	STIM1	atggatgtgtgcgcccgtctcgccctgtggctcctctgggggctcctcctgcatcacggccagagcctcagccaaagccacggcgagaaggcgaccggaactggctcaggggccggttctgaggagtccactgcagcagagttttgccggattgacaagcccctgtgccacagcgaggatgagaagctcagcttcgatgccgtccgcagcatccataagctgatggacgatgatgccaatggcgacgtggacgtggaagaaagcgacgagttcctgagggaggacctcaattaccacgacccaacagtgaaacacagcaccttccatggtgaggataagctcatcagcgtggaggacctgtggaaggcatggaagtcctcagaagtgtacaactggacc…	2058	cggcagaagctgcagctgaaggccctggacacggtgctcttcgggcctcctctcttgacgcgccacaaccacctcaaggacttcatgctggtggtgtccatcgtcattggcgtgggcggctgctggtttgcctacatccagaaccgatactccaaggagcacatgaagaagatgatgaaggacctggagggcttacaccgagccgagcagagtctgcacgacctgcaggaaaggctgcacaaggcccaggaggagcaccgcacagtggaggtggagaaggtgcacctggagaagaagctgcgtgacgagatcaaccttgccaagcaggaagcccagcggctgaaggagctgcgggagggtacggagaacgagcggagccgccagaagtatgcggaggag…	TACGACGTACCAGATTACGCTATGcggcagaagctgcagctg	GTTGGGGGCGTTGACTCCGACctatttcttaagaggtttctt	No
100152163	DLL4	atggcagctgcgtcccgtagcccctctggctgggcgctactgctgctagtggcactttggcagcagcgcgcggccggctccggcgtcttccagctgcagctgcaggagtttgccaacgagcgcggcgtactagccagcgggcggcggtgcgaacccggttgccggaccttcttccgcgtctgccttaagcactttcaggcggtcgtctcgcccgggccctgcaccttcggcagcgtctccacgcctgtgctgggcaccaattccttcgccgtcggggacgacagtagcggcggcggacgcaaccctctccaactgcccttcaatttcacctggccgggtactttctcactcatcatcgaagcttggcacgcgccaggagacgacctgcgaccagaggcc…	2058	ctatgcaagaagcgcaatgaccacttcggccactacgtgtgccagccagatggcagcctttcctgcctgcctggctggactggggagtactgcgaacagcctgtctgtctttctggctgtcatgaacagaatggctactgcagcaagccagcggagtgcatctgccgcccaggctggcagggccgcctatgcaatgaatgcatcccccacaatggctgtcgccatggcacctgcagcaccccctggcaatgtacttgtgatgagggctggggaggcctcttctgtgaccaagatctcaactactgtacccaccactccccgtgcaagaatggggccacgtgctccaacagtgggcagcgcagttatacctgcacctgtcgcccaggctacactggcgtg…	TACGACGTACCAGATTACGCTATGctatgcaagaagcgcaat	GTTGGGGGCGTTGACTCCGACttatacctctgtggcaatgac	No
100154962	PTPRR	atgcatttaccgcagacactcagccggctggcgcctgaaagcttcccctggcaaccctgctcagcaagacacctgtgctctgttcccacaggcagcctgaaaaaatgggcaacctgcggccgggaagcgtcaactcccagcgggtgcctttcaagaaataatgatcactttttggcagttcatcagaagaagagtgggaagccagcattcgtttatcatcattcgcaagatcttgagaagagtctggatatagctccacaaaagatatataggcacagctaccattcctcttctggcgctcagataagcaaacagcacccaattgttaattcagcatttcctagacctgcatatgacccatctctcaatctgttggccatggctggtcaagaccttgaa…	2052	attgaaaagaagaacagtgttgaactatttgtgtctcccgtaaatcgaaaagcagggatctctgatgccctgccgtctgaggaggtgcttcggtcactgaatatcaatgttttgcatcaaagtttatcccagtttggaattacagacgtctcccctgagaaaaatgttttacaaggacagcatgaagcggacaaaatctggagcaaagaaggattttatgctgttgtcatttttctcagcatctttgttattatagtaacgtgtttgatgattctttatagattaaaagaaaaatttcagctttccctgagacaagataaggagaaaaatcaggagatccacctgtcgcccattgcattacagccagtaccgtccgaggcgaagataggcaacagcatg…	TACGACGTACCAGATTACGCTATGattgaaaagaagaacagtgtt	GTTGGGGGCGTTGACTCCGACtcactggacagtttctgctgc	No
100153981	PAK6	atgttccgcaagaaaaaaaagaaacgccctgagatctcggccccacagaacttccagcaccgtgtccacacctccttcgaccccaaagaaggcaaattcgtgggcctccccccacaatggcagaacatcctggacacactgagacgacccaagcctgtggtggacccttcacgcatcactcgggtgcagctccagcccatgaagacggtggtgcggggcagctcggtgcccacggacggctacatctccgggctgctcaatgatatccagaagttgtcggtcatcagctccaataccttgcgaggccgcagccccaccagccggcggcgggcacagtccctggggctgctgggggatgagcaatgggccaacgacccagacatgtacctgcagagcccc…	2049	gccgagttccagggtgccacgcagcgctgcctgcagttgggcgcctgcctgcagagctccccacctggcacctcgtcccccacagccacgggcaggcgtgggaccaagactgccaggcatggctccgaggagacccggccacagtcctgcttggtgggctcagccgcaggcaggccgggtggggagggcagccccagccctaagacccaggagagcagcctgaagcgcaggctgttccgaagcatgttcctgtctgcctctgccaccgcccctccgagcagcagcaggccaggccctccaccacagagcaagcccacctcctctttcagaccaccacagaaagaatgccccccaagcctggtggccaaggcccagtccttgccctcggaccaacctgtg…	TACGACGTACCAGATTACGCTATGgccgagttccagggtgcc	GTTGGGGGCGTTGACTCCGACtcagcaggtggaggtctgctt	No
100517333	MEFV	atggccaagacccccagtgaccatctgctctactccctggaagagctggtgccctatgactttgagaagttcaagttcaagctacagaacaccagcctggagaaggaacactcccggatcccccggggccaactccaaacagcccagccagtgaagctggccatgctactggtcacccactatggggaggactatgctgtgcaactgaccctacaggtcctgagggccatcaaccagcatctcctggcagaggagctccacagggcaatcagcccagaatatcagatacaagaaaatgacacagacagttcagcaacgtcatgctcctctagggagattaagcccaaaagcctgaagatactggatggcctggaaggtgacaagcagcgacagagcagt…	2046	aagagaagcccactccctagcaagccccagggggagaaggggagcaagcccggtgtcagcctccgcagaaatgccagctctgcaggaaggctccagggcctggccgggggctcgctggctgggtccctgggaaggagagaatttaagatctctgaagcctatttacccacaggaaagaagcgacccaaaagtcttgaactgaccatttctcccggagagatagaatcccttcatccagaaacacttctgcttcaagagaaaatgggaagtgagaatccaggctcagcagccacccccagtgagatggccactctgaatgtgtgtgctcctgtggctccagagaaaggctccaggaatctggaacattccatgaccctgcaggggggtgcactcaggaat…	TACGACGTACCAGATTACGCTATGaagagaagcccactccct	GTTGGGGGCGTTGACTCCGACtcagagcagatgaaagatgag	No
100524520	DHX58	atggagctgcgaccctaccagtgggaggtgatcatgcccgctctggagggcaggaatatcatcatatggctgcccacgggcgctggcaagaccagggcggctgcttatgtggccaagaggcatctggagactgtggatggagccaaggtggttgtgctggtcaacagggtacacctggtgacccagcattgtgaggagttcagccgcatgctggacagacgctgggccattaccaccctgagcggggacatggggccacgagccggctttggccacctggcccggagccatgatctgctcatctgcacagctgagctgctacagaaggcgctgaccagcgaggaggaggaggagcacgtggagctcaacgtcttctccctgctggtggtggatgagtgt…	2046	gaccacatcctgcagctctgtgccaacctggatacgtggcgcatcatgtcaccccagaactcccgctcccagctgcaggagcacagccggcagccctgcaaacagtacgacctctgccaccagcgtgcccaggacccgtttggggccaagctgaagaagctcatggacaaaatccaccgccatctggagatgccggagttgagacgggactttgggactcagacatacgagcagcaagtggtggagctgagccaagctgcggctgaggcggggctccaggagcggagggtgtatgcgcttcacctgcgtcgctacaacgatgcgctgctcatccacgacacagtccgcgcggtggacgccctggccacgctgcgggatttccacaccagggagcgcgcc…	TACGACGTACCAGATTACGCTATGgaccacatcctgcagctc	GTTGGGGGCGTTGACTCCGACtcagtccagggagaggtcggt	No
100513609	GAB2	atgagcggcggcggcgacgtggtgtgcacgggctggctgaggaaatcgccccccgagaagaagttgaggcgctatgcctggaagaaacgctggtttatcctgcggagtggccggatgagcggggacccagatgttctggaatactacaagaatgaccactccaagaagcccttgcggatcatcaacctgaacttctgcgagcaggtggacgcaggcctgaccttcaacaagaaggagctgcaggatagttttgtgttcgacatcaagaccagtgagcgcaccttctacctggtggccgagacagaggaggacatgaataagtgggtccagagcatctgccagatctgcggcttcaaccaggctgaggagagcacagactccctgaggaacgtcgcctca…	2037	atgcagccggccttgtccaccagcgcgcctcaggagtatctctacctgcaccagtgcataagccggagagcagaaaatgcacggagcgccagcttctctcagggcaccagggcctcgtttctcatgaggagcgacacggctgtgcagaaactggcccagggcaacggacactgtgtcaatggagtcagtggtcaagtgcacggcttctatagcctccccaagccaagccggcacaatgcagaattcagagacagcacctacgacctcccccggagcctggcctcgcacggccacaccaagggcagcctcacaggctccgagacagacaacgaggaggtgtacaccttcaagatgcccagtaacaccctgtgccgtgagtttgcggacctcttggtggac…	TACGACGTACCAGATTACGCTATGatgcagccggccttgtcc	GTTGGGGGCGTTGACTCCGACtcacagcttggcccccttgga	No
100626324	AMPH	atggccgacatcaagacgggcatcttcgccaagaacgtccagaagcgactcaaccgcgcgcaggagaaggtccttcagaagcttgggaaagctgatgagacaaaagacgaacagtttgaagaatatgtccagaatttcaaacggcaagaggcagagggtaccagacttcagcgagaactccgaggatatttagcagctatcaaaggcatgcaagaggcctccatgaagctcactgagtcactgcacgaagtctatgaacctgactggtatgggcgtgaagatgtgaaaatggttggcgagaaatgtgatgtactgtgggaagacttccatcagaaactagtggatgggtccttgctgacactggacacctatctgggccaatttcctgacataaagaat…	2037	ttcgaagagtttaacgttgacttacaagaagagttgccgtcattatggtcaagacgtgttggattttatgtcaatactttcaaaaatgtctctagcctagaggccaagtttcataaggaaattgcagtgctttgccacaaactgtatgaagtgatgacgaaacttggcgaccagcacgctgacaaggccttcaccattcaaggagctcccagcgactcgggtcctctccgaattgcaaagacaccatcgccgcctgaggagccttcacccatcccgagcccgacagccagtcccaatcacacgctggcccctgcgtctcccgcaccagcccggcctcggtcaccctcgcagacaaggaaagggcctcctgtcccacctctccctaaagtcactccaaca…	TACGACGTACCAGATTACGCTATGttcgaagagtttaacgtt	GTTGGGGGCGTTGACTCCGACctaatccaggcgccgggtgaa	No
100622955	PRKCD	atggcaccgttcctgcgcatctccttcaactcctatgagctgggctccctgaagaccgcggacgaggccagccagcccttctgtgctgtgaggatgaaggaggcgctcagcactgagcgtgggaagacgctggtgcagaagaaacccactatgtatcctgagtggaagtccacgttcgatgcccacatttatgagggccgcgtcatccagatcgtgctgatgcgagcggcagaggagccagtgtccgaggtgacagtgggcgtgtcagtgctggccgagcgctgcaagaagaacaatggcaaggccgagttctggctggacctgcaaccccaggccaaggtgttgatgtctgtgcagtatttcctggaagacatagattgcaagcagtctatgcggggt…	2031	tttgtttggggtctcaacaagcaaggctacaagtgcaggcaatgcaatgctgccatccacaagaaatgcatcgacaagatcatcggccggtgtacgggaactgcggccaacagccgggacaccatatttcagaaagaacgtttcaacatcgacatgccacaccggttcaaggtttataactacatgagccccaccttctgtgaccactgtggcagcctgctctgggggctggtgaagcagggattaaagtgtgaagattgtggcatgaacgtgcaccataagtgccagatgaaggtggccaacctctgtggcatcaaccagaagctcttggcagaagccttgaaccaagtcacccagagacctgtccgaaagtcagagtcggaggttgcagagacggtt…	TACGACGTACCAGATTACGCTATGtttgtttggggtctcaac	GTTGGGGGCGTTGACTCCGACtcaattttccaggagcctctc	No
397388	PROS1	atgagggtcctgggtgggcgctgcggggcgctgctggcgtgcctcgccctagcgcttcccgtcttggaggcgaactttttgtcaaagcaacatgcttcacaggtcctgattaggaaacgccgagcaaattctatgcttgaagaaaggaaacaaggtaatcttgaaagagaatgcattgaagaactgtgcagtaaagaagaagccagggaggtctttgaaaatgaccctgaaacggaatatttttatccagcgtatttagcttgtcttggctctttccgtgctggattatttactgctgcccggctgtcaactaatgcttaccctgacctaaggagctgtgtcaatgccattccagaccagtgtaatcctctgccatgcaatgaagatggatatttgacc…	2028	aatacacctggaagttaccactgttcctgtaaaagtggttttattatgctttcaaataaaaaggactgcaaagatgtggatgaatgctctgtgaaaccaagcatttgtggcacagctgtgtgcaagaacatcccaggagactttgaatgtgaatgccctgaaggctacagatacaatcccacattaaagtattgtgaagatgtggatgaatgctctgagaacatgtgtgctcaactttgtgtaaattaccctggaggttactcttgttactgtgatgggaagagaggattcaaacttgcccaagatcagaagagttgtgaggctgttccagtgtgccttcctttgaaccttgacaaaaattatgaattgctttacttggcagagcagtttgtaggggtt…	TACGACGTACCAGATTACGCTATGaatacacctggaagttac	GTTGGGGGCGTTGACTCCGACttaagtattccttgtgttctt	No
100513842	GRK2	atggccatggagaagagcaaggccacgccggccgcgcgcgccagcaagaagatcctgctgcccgagcccagcatccgcagcgtcatgcagaagtacctggaggaccggggcgaggtgactttcgagaagatcttctcccagaagctggggtacctgcttttccgagacttctgcctgaagcacctggaggaggccaagcccttggtggaattctacgaggagatcaagagatatgagaagctggagacagaggaggagcgcctggcctgcagccgggggatcttcgacacccacatcatgaaggagctgctggcctgctcgcaccccttttcaacaagtgccatcgagcacgtgcagggccatctggtgaagaagcaggtgcctccggatctcttccag…	2028	ttcagcgtccaccgcatcatcgggcgagggggcttcggtgaggtctacgggtgccgcaaggccgacacgggcaagatgtacgccatgaagtgtctggacaagaagcgcatcaagatgaagcagggggagacgctggccctgaacgagcgcatcatgctgtccctcgtcagcaccggggactgtccgttcatcgtctgcatgtcctacgcgttccacacgccggacaagctcagcttcatcctcgatctcatgaacggcggggacctgcactaccacctgtcccagcacggggtcttctccgaggccgacatgcgcttctacgcggccgagatcatcctgggcctggagcacatgcacaaccgcttcgtcgtctaccgggacctgaagccagccaacatc…	TACGACGTACCAGATTACGCTATGttcagcgtccaccgcatc	GTTGGGGGCGTTGACTCCGACtcagaggccgttggcgctgcc	No
100156205	ALOX5	atgccctcctataccgtcactgtggccaccggcagccagtggtttgcgggcaccgacgactatatctaccttagcctcgtgggctccgcgggctgcagcgagaagcacctgctggacaagcctttctacaatgacttcgagcgcggcgcggttgattcttacgatgtgacagtggatgaagaactgggcgacatccagctcatcaaaatcgagaagcgcaagtactggcttcatgatgactggtacttaaagtacatcacactgaagactccctgcggggactacatcgagttcccctgctaccgctggatctcgggcgagggcgagattgtcctgagagatggccgagcaaagttggcctgcgatgaccagattcacgttctcaagcagcacagacgt…	2025	gtggactttgttctgaactactcaaaagcgatggagaacctgttcatcaaccgctttatgcacatgttccagtcttcctggagcgactttgccgactttgagaaaatcttcgtcaagatcagcaacactatctctgagcgggttatgaatcattggcaggaagacttcatgtttggctaccagttcctgaacggctgcaaccccgtgttgatccagcgctgcacgaagctgcccaagaagctcccggtgaccacagccatggtggagtgcagcctggagcggcagctcaccctggagcaggaggttgagcaagggaacattttcatcgtggactttgagctgctggatggcattgatgccaataaaacagacccctgcactctgcagttcctggccgcg…	TACGACGTACCAGATTACGCTATGgtggactttgttctgaac	GTTGGGGGCGTTGACTCCGACtcagatggccacgctgttggg	No
100522792	PRKCB	atggctgacccggctgcggggccgccgccgagtgagggcgaggagagcaccgtgcgcttcgcccgcaaaggcgccctccggcagaagaacgtgcacgaggtgaagaaccacaaattcaccgcccgcttcttcaagcagcccaccttctgcagccactgcaccgacttcatctggggcttcgggaagcaaggattccagtgccaagtctgctgttttgttgtgcacaagcggtgccatgaatttgtcaccttctcctgcccaggcgctgacaagggcccagcctctgatgacccccggagcaaacacaagttcaagatccacacgtactccagccccacgttttgtgaccactgtgggtccctgctgtatggactcatccaccaggggatgaagtgtgac…	2022	gtggtcgtaagagatgctaaaaaccttgtacctatggaccccaatggcttgtcagacccttacgtgaaactgaaactgattcctgatcccaagagcgagagcaagcagaagaccaaaaccatcaagtgctccctcaaccccgagtggaacgagacatttagattccagctgaaagagtcagacaaagacagaagactgtctgtagagatttgggattgggatttgaccagcaggaatgacttcatgggatctttgtcttttgggatttccgaactgcagaaagccggtgttgatggctggtttaagttactgagccaggaggaaggcgagtacttcaacgtacctgtgccaccagaaggaggggagggcaatgaggaactgcggcagaaatttgagagg…	TACGACGTACCAGATTACGCTATGgtggtcgtaagagatgct	GTTGGGGGCGTTGACTCCGACttagctcttgacttcaggttt	No
397184	PRKCA	atggctgacgttttcccggccaacgactccacggcgtctcaggacgtggccaatcgtttcgcccgcaaaggggcgctgagacagaagaatgtgcacgaggtgaagaaccacaaattcatcgcccgcttcttcaagcagcccaccttctgcagccactgcaccgacttcatctgggggtttgggaaacaaggcttccagtgccaagtttgctgttttgtggttcacaagaggtgccatgagttcgttactttttcttgtccgggtgcggataaaggacctgacactgatgacccccggagcaagcacaagtttaagatccacacgtatggaagccccaccttctgcgaccactgcgggtccttgctgtatggacttatccatcaagggatgaaatgtgac…	2019	cacgtcacagtacgagacgcaaaaaatctaatccctatggatccaaatgggctctcagatccttatgtgaagctgaaacttattcctgatcccaagaacgaaagcaaacaaaaaaccaagaccatccgctctacactcaacccccagtggaacgagtccttcacgttcaaattaaaaccttcagataaagaccgacgactgtctgtagaaatctgggactgggaccgaacaacaaggaacgacttcatgggctccctttccttcggagtttcagagctgatgaagatgccggccagcggatggtacaagttgctcaaccaggaagaaggtgagtactacaatgtgcccattccagaaggagacgaagaaggaaacgtggagctcaggcagaaattcgag…	TACGACGTACCAGATTACGCTATGcacgtcacagtacgagac	GTTGGGGGCGTTGACTCCGACtcatactgcgctctgtaagat	No
733640	PRKG1	atgagtgagctggaggaagactttgccaagattctcatgctcaaagaggagaggatcaaagagctggagaagcggctgtcagagaaggaggaagaaatccaggagctgaagaggaagctccataaatgtcagtcggtgctgcccgtgccctcgacccacatcggcccccggaccacccgggcacagggcatctcggccgagccgcagacgtacaggtccttccacgacctccgacaggcattccggaagttcaccaaatccgaaaggtccaaggatcttataaaggaagctatccttgacaatgactttatgaagaacttggagctgtcacagatccaagagattgtggattgtatgtacccagtggagtacggcaaagacagttgcatcattaaagaa…	2016	tacaactgtacccggacagcgaccgtcaagactcttgtaaatgtgaaactctgggccattgatcgacaatgttttcaaacaataatgatgaggacaggactcatcaagcataccgagtatatggaatttttaaaaagcgttccaacattccagagccttcctgaagagatccttagtaagcttgctgacgtccttgaagagacccactatgaaaatggggaatatatcatcaggcaaggtgcaagaggggacaccttctttatcatcagcaaaggaaaggtaaatgtcactcgtgaagactcaccaagtgaagatcccatctttcttagaactttaggaaaaggagattggtttggagagaaagccttgcagggggaagatgtgagaacagcaaatgta…	TACGACGTACCAGATTACGCTATGtacaactgtacccggaca	GTTGGGGGCGTTGACTCCGACttagaagtctatgtcccatcc	No
100737448	RAF1	atggagcacatacagggggcctggaagacgatcagcaatggttttggattcaaagacgcagtgtttgatggccccagctgcatctcccctacaatagttcagcagtttggctatcagcgtcgggcatcagatgatggcaaacttacggactcttctaagacaagcaacactatccgtgtttttttgccaaacaagcaaagaacagtggtcaatgtgcggaatggaatgagcttgcatgattgccttatgaaagctctcaaggtgaggggcctgcaaccagagtgctgtgcagtgttcagacttctccatgaacataagggtaaaaaggcacgtttagattggaatactgatgctgcctcattgattggagaggaacttcaagtagatttcctggatcac…	2007	tacaagtttcatgaacactgtagcaccaaagtacctactatgtgtgtggactggagtaatatcagacaactcttattgttcccaaattccactgttggtgatagtggggtcccagcactgccttctttgacaatgcgtcggatgcgagaatctgtttcccggatgcctgttagttcccagcacagatactccacaccccatgctttcacattcaacacctccagcccttcctctgaaggttccctctcccagcggcagaggtcgacgtccacacccaatgtccacatggtcagcaccaccctgcctgtggacagcaggatgattgagaataacagcctgaatgcttctcccagggcgtggtccagacgattttgtttgaggggaagagatgcaattcga…	TACGACGTACCAGATTACGCTATGtacaagtttcatgaacac	GTTGGGGGCGTTGACTCCGACctagaagacgggcaatctcgg	No
100517711	RFX5	atgatagagcgggcagtacgagtatctaggcagatcggggctgttccagccattcagaaaaaagaaaataaagcaacgcacgagcccgctgggccaggaccgtggggctgggctgaagtgaaggtggctacgagccctcatgccaggatggcagaagatgaacctgatgctaaaagcccaaagacagggggaagggccccctcaggtagtgccgaggcaggggaacccaccacccttcttcagaggctccgaggtaccatttccaaggccgtgcagaacaaagtagagggaatcctgcaagatgtacagaaattctcagacaacgacaagctgtatctctaccttcagctcccctcagggcccagtactggggacaaaagctcagagccaagcacactc…	2007	tgtgaaagccttgcctgctgccgcccactcagcacagccaactttggcaaaatcatcagagagatcttccctgacatcaaggcgcgaaggcttggtggccggggccagtccaaatattgctacagtggcatacgaaggaagaccttggtatctatgccacccttgcccggacttgacctaaagggctctgagagtccagaaatgggcccagaagtaaccccagcacctcgggatgagctggtcgaagcagcctgtgccctgacctgtgactgggcagaacggatcctgaaacggtccttcagttccattgtcgaggtcgcccgcttcctgctgcagcagcatcttatctctgcccgatctgcacatgcccatgtgctcaaggccatggggcttgctgaa…	TACGACGTACCAGATTACGCTATGtgtgaaagccttgcctgc	GTTGGGGGCGTTGACTCCGACtcacgggggtgtggctttggg	No
100153078	FZD3	atggctatgagttggatcatcttctgtctgtggcccttgactatgtttgtgggacatacaggtgggcacagtttgttttcttgtgaacctattaccttgaggatgtgccaagatttgccttataatactaccttcatgcctaatcttctgaatcattatgaccaacagacagcagctttagcaatggagccattccaccctatggtgaatctggattgttctcgggatttccggccatttctttgtgcactctatgctcctatttgtatggaatatggacgtgtcacacttccctgccgtaggctatgtcagcgggcttatagtgagtgttcgaagctcatggagatgtttggtgttccttggcctgaagatatggaatgtagtaggttcccagattgt…	2001	gagttaaaaattgatcctgatcttggctattcttttttgcacgtccgtgattgttcacctccttgtccaaatatgtactttaggagagaagaactttcatttgctcgatatttcataggattgatttcaatcatttgcctctctgccacattgtttacttttttaacttttttgattgatgtcacaagattccgttatcctgaaagacctattatattttatgcagtctgctacatgatggtgtcgttaattttcttcattgggtttttgcttgaggaccgagtagcctgcaatgcatcaagccctgcacagtataaggcttccacagtgacacaaggatctcataataaagcctgtaccatgctttttatggtactctatttttttactatggctgga…	TACGACGTACCAGATTACGCTATGgagttaaaaattgatcctgat	GTTGGGGGCGTTGACTCCGACttaagcactggttccatcttc	No
100519258	CPT1C	atggggggccctgatcttcacactcacgtggccctgaggctccttctgtcctaccacggctggctccttgaaacccatggggtcatgtcctcacccaccaagacctggctggctctggttcgcatcttctccggccgccacccaatgctcttcagttaccagcgctccctgcctcgccagcctgtgcccgctgtgcaggacaccgtgcgcaagtatctggagtctgtccgacctgtgctctgtgaagaggacttcgagtggatctcggccctagcacgggaattcctgaagctgcaggcatcgctgctgcagtggtacctgcagctcaaatattggtgggcgtccaattatgtcagtgactggtgggaagagtttgtgtacctgcgctcccggaactca…	1998	ctgtaccgccaccgcctgaaccgccaggagatctttccgacgttgctgatgggaatgcggcccttatgctctgcccagtatgagaagatattcaacacgacgcgaattcctggggtccacagagaccacatccaccacctccgtgacagccgacacgtggccgtcttccaccggggccgattcttccgcgtggggacgcactcccaaagcggcctgctttccccaagggccctggagcagcagttccagcgaatcctggatgacccctctcccgcctgcccccacgaggagcatctggcggctctgaccgcggctccgagggacatgtgggctcaggtgaggaagtccctaaagacccaggcagaggaggccctggaggctgtggaaggggctgctttc…	TACGACGTACCAGATTACGCTATGctgtaccgccaccgcctgaac	GTTGGGGGCGTTGACTCCGACtcaggcccggcgcttaagatg	No
100627330	F13B	atgaggtcggaacacttggcttttattatcatattaatcatctcaggacaactctatgcagaagagaaaccctgtggttttcctactgtggaaaatggaaggattgctcaatactactatacttttgaaagttattattttccaatgggcctaaaccaaaatttattattttcctgcttggctggttatacaactgaaactgggaagcaagaggcacggaccacatgtacagcagctggctggtccccagacccacgatgcttcaaaaaatgccctaagcctgacttgagaaatggttatatcctggatacaaaattattttacaaaattcaagagaacatgcattatggttgctcgtccggatacaaaaccactgcagggcaggatgaagaagtggtt…	1992	acaacccagaaaacgttcaaagtgaaagacaaagtgcggtacgaatgtgcccctgggtaccacacagcttctgggaagaggacggaggaagtggagtgtcacccatacggatgggccctcaccccacgatgtgccaaattaaaatgctcttctttaaggttaatagaaaatggctattttcatcctgtaaagcaaacctatgaagaaggagatgtagttcagtttttctgtcataaaaattatcatctcagtggagctgacttaattcagtgctataactttggttggtacccagaatctccggtctgtgaaggaagaagaaaccgatgtcctcctccacctctgcctctgaattccagagttcaaacatactccatcgcttaccgtcatggagaaacg…	TACGACGTACCAGATTACGCTATGacaacccagaaaacgttc	GTTGGGGGCGTTGACTCCGACtcatttgtatgtccttaaagg	No
100525326	FERMT3	atggcgggcatgcagacagccacgggggactacatcgactcgtcctgggagctgcgggtgttcgtcggagaagaggaccccgaggccgagtcggtcaccctccgggtcacaggggagtcgcacatcggtggggtgctcctgaagattgtggaggagatcaagcgcaagcaggactggtcggaccatgccatttggtgggaacagaaaaggcagtggctgttgcagacccactggacactggacaaatacgggatcctggccgacgcccgcctcttcttcgggcctcagcaccgacccatcatcctgcggctgcccaatcgctgtgccctgcgcctccgagccagcttctcccagcccctcttccaggccgtcactgccatctgccggctcctcagtatc…	1992	accaaggtcgtcctggccgggggtgtggcacctgccttgttccgggggatgccagcccacttctcagacagtgcccagacggaggcctgctaccacatgctgagccggccgcagccaccgccagaccccctcctgctccagcgcctgccccggcccggctccctcttggacaagaccaagctccacagcaggtggctggactcgtcgaggtgcctcatgcagcagggcatcaaggctggcgacacactctggctgcgcttcaagtactacagcttctttgacctggaccccaagactgacccagtgcggctgacccagctgtacgagcaggctcggtgggacctgctgctggaggagatcgactgtaccgaggaggagatgatggtgtttgcagccctg…	TACGACGTACCAGATTACGCTATGaccaaggtcgtcctggcc	GTTGGGGGCGTTGACTCCGACtcagaaggcctcgtgacctcc	No
397077	FOXO1	atggccgaagcgccccaggtggtggagatcgacccggacttcgagccgctgccccggccgcgctcgtgcacctggccgctgcccaggccggagtttagccagtctaactcggccacctccagcccggcgccgtcgggtggcccagccgcgaaccccgacgctgccgcgggcctgccctcggcctcggcggccgctgtcaacgccgacttcatgagcaacctgagcctgctggaggagagcggggacttccagcaggcgcccggctccgtggcggcggcggcggcggcggcagccgcggtggcggcggcggccgccgctgctgccaccggggggttgtgcggggacttccagggcccagaggcgggctgcctgcacccggcgccgccgcagcagcccccg…	1989	cgcaacgcgtggggcaacctgtcctacgccgacctcatcaccaaggccatcgagagctcggcagagaagcggctcacgctatcgcagatctacgagtggatggtcaagagcgtgccctacttcaaggataagggcgacagcaacagctcggcaggctggaagaattcaattcgtcataatctgtccctacacagcaagttcattcgcgtgcagaatgaaggaactggaaaaagttcctggtggatgctcaacccagagggaggcaagagtgggaaatcccccaggagaagagccgcctccatggacaacaacagtaaatttgccaagagccgaggccgggctgccaagaaaaaagcatccctccagtctggccaggagggtgccggggacagcccggga…	TACGACGTACCAGATTACGCTATGcgcaacgcgtggggcaacctg	GTTGGGGGCGTTGACTCCGACttagcctgacacccagctatg	No
100515940	DDX3X	atgagtcatgtggcggtggaaaatgcgctcgggctggaccagcagtttgctggcctagacctgaactcttcagataatcagagtggaggaagtacagccagcaaagggcgctatattcctcctcacttaaggaacagagaagctactaaaggattctatgacaaagacagttcaaggtggagttctaataaagataaggatgcatacagcagttttggatcccgtaatgattcaagaggaaagtctagtttcttcagtgatcgtgggagtggatcaaggggaaggtttgatgaccgtggacgaagtgactatgacggcattggcagccgtggtgacagaggtggctttggcaaatatgaacgtggtggacatagtcgctggtgtgacaaatcagatgaa…	1986	tatgatgacattccagttgaggcaacaggcaacaactgtcctccacatattgaaagtttcagcgatgttgagatgggagaaattattatgggaaacattgagcttactcgttatactcgcccgactccagtgcaaaaacatgctattcctattatcaaggagaagagagacctgatggcttgtgcccaaacagggtctggaaaaaccgcagcatttcttttgcccatcttgagtcagatttattcagatggtccaggcgaggctttgagggccatgaaggaaaatggaaggtatgggcgccgcaaacaatacccaatctccttggtattagcaccaactagagaactggcagtacagatctatgaggaagccaggaaattttcataccgatctagagtt…	TACGACGTACCAGATTACGCTATGtatgatgacattccagtt	GTTGGGGGCGTTGACTCCGACtcagttgccccaccagtcaac	No
397391	MMP2	atgaccgaggcgcgaggggcccggggcgcgctcgccggccccctgcgggcgctctgcgtcctgggctgcctgttgagccgggccgccgccgcgccgtcgcccatcatcaagtttcccggagatgtcgcccccaaaacggacaaagagttggctgtgcaatacctgaacaccttctacggctgccccaaagagagttgtaacctgttcgtgctgaaggacacactaaagaagatgcagaagttcttcgggctcccccagacaggcgaactcgaccagagcaccatcgagaccatgaggaagccgcgctgcggcaaccccgacgtggccaattacaacttcttcccccgcaagcccaagtgggacaagacccagatcacctacaggatcattggctacacg…	1986	atccatgacggagaggctgacatcatgatcaactttggccgctgggagcacggagatggatacccctttgatggcaaggacgggctcctggctcacgccttcgccccgggccctggcgtcgggggagactcccactttgacgacgatgagctgtggaccctgggagaaggacaagtggtgcgtgtgaagtatggaaacgccgacggggagtattgcaagttccccttctccttcaacggcaaggagtataacagctgcaccgacacaggccgcagcgatggcttcctttggtgttccaccacctacaacttcgacaaggatggcaagtacggcttctgcccccacgaagccctgttcaccatgggtggcaatgccgacggacagccctgcaagttcccg…	TACGACGTACCAGATTACGCTATGatccatgacggagaggct	GTTGGGGGCGTTGACTCCGACtcagcagcccagccagtcgga	No
100627308	BTK	atggctgcggtgatactggagagcatctttctgaaacgatctcagcaggaaaagaaaacatcacctttgaacttcaagaagcgcctctttctcttgaccgtgcaaaaactttcctactatgagtatgactttgaacgtgggagaagaggcagtaagaagggttcaatagatgttgagaagatcacctgcgttgaaacagttgttcctgagaaaaatcctccccctgaaagacagattccgagaaggggtgaagagtccagtgaaatggagcagatttcaattattgaaaggttcccttaccccttccaggttgtatatgatgaagggcctctctacgtcttctccccaactgaagaactgagaaagcgttggattcaccagctcaaaagtgtaatccgg…	1980	aatgctatgggctgccaaattttggagaacagaaatggaagcttaaaacctgggagttcacaccgaaagacgaaaaagcctcttcctcccacacctgaggaggaccagatcttaaaaaagccactgccccctgagccaacagcagcaccggtctcgacaagtgagctgaaaaaggttgtagccctttatgattacatgccaatgaatgcaaatgatctacagctgcggaagggcgacgagtattttatcctggaggagagcaacttaccctggtggcgagcccgggacaaaaatgggcaggaaggctacatccctagtaactatgtaaccgaagcagaagactccatagaaatgtatgagtggtattccaaacacatgactcggagtcaagctgagcaa…	TACGACGTACCAGATTACGCTATGaatgctatgggctgccaa	GTTGGGGGCGTTGACTCCGACtcaggattcttcatccatgac	No
100524417	THSD4	atgtttgtcagctacctgatattaacattgctccacgttcaaacagcagtgttagcaagacctgggggagagagcattggctgtgatgactacctaggctccgacaaagtcgtggacaaatgcggggtgtgcggaggcgataacacaggctgtcaggttgtgtcgggtgtgtttaagcatgccctcaccagcctgggctaccaccgagttgttgagattccccaaggagccacaaaaatcaacatcaccgagatgtacaagagcaacaactatttggccttgcgaagtcgttctggccgctccatcatcaacgggaactgggcaattgaccggcctggaaaatacgagggcggagggaccatgttcacctacaagcgtccaaatgagatctcgagcacc…	1977	ggagtccactatgagtacgttatcatggggaacaatgccatcagtccacaggtgccacctcacaggagaccaggggagcccttcaatggccagctgggaccagaagggaggagccaagaggagggagaagagaaagagggggatgagccaaaggcagacacgcacggtggggcacctgaaatattcacctcggaatcagcacagacttttccggtcaggcatccagatagattctcctcccatcggccagacaatgtggtgccaccagcaccacagcccccacggcggagccgagatcacaactggaagcagctggggacaacggaatgctcgacaacctgtgggaaaggatcgcagtaccccatttttcgctgtgtgcacagaagcactcacgaagag…	TACGACGTACCAGATTACGCTATGggagtccactatgagtacgtt	GTTGGGGGCGTTGACTCCGACttatctgctccccaggaagcc	No
100513491	MAP3K3	atggacgaacaggaggcactgaactcgatcatgaaggatctggtggccctccagatgagccgacgtccccgggtgcctggatatgagaccattaagaacaaagacactggtcacccaaataggcagaaaaaacacaacagcagcagctcagcccttctgaacagccccacagtaacagcaagttcatgtgcaggggccagtgagaaaaagaaatttttgagtgacgtcagagtcaagtttgagcacaacggggagaggcggattatagcgttcagccggcctgtaagatatgaagatgtggagcacaaggtgacaacagtgtttgggcagcctctggatctacattacatgaacaatgagctctccatcctgctgaagaaccaagatgatcttgataaa…	1974	accagttcctctcctcactcagcggtgtccaggcaggtgcgaatcaaagcttcccagtcggcaggagatataaataccatctaccagcctcccgagcccagaagcaggcacctctctgtcagctcccagaaccctggccgaagctcgcctcccccaggttacgtgcctgagcggcagcagcgcattgccaggcaggggtcctacaccagcatcaacagtgagggggagttcatcccagagaccagcgagcagtgcatgctggatcccctgagcagtgctgaaaattccttgtcgggaagctgccaatccttggacaggtcagcagacagcccatccttccggaagtcacgaatgtcccgagcccagagcttcccagacaacagacaggaattctcagat…	TACGACGTACCAGATTACGCTATGaccagttcctctcctcactca	GTTGGGGGCGTTGACTCCGACtcagtacacgagctgtgcaaa	No
102164918	SHC3	atgcttccacgcaccaagtacaaccgcttcaggaatgactcggtgacatcggtggatgaccttctgcacaacctgtcggtgagcggcgggggcaaggtctcggcggcgcgcgcagccccggcggcggccccctacctggtgtccggagacgcgctgcgcagggcgcccgacgatgggccaggcagcttgggccacctgctccacaaggtgtcccacctgaaactctccagttcgggcctccgcggcctgtcggcggccagggagcgggcgggcgcgcggctctcgggcagctgcagcgctcccagcctggccgccccggacggcagcgcgccccccggcccccgcgccccggccatgcgcgccgccagaaagggccgacccggcgacgagccgccgccc…	1971	gaagttctacgctccatgaggtcacttgacttcagtacaagaacacagattaccagggaagccatcagccgggtttgcgaagccgtccctggcgccaagggagccttcaggaagagaaagcctcccagcaaagtgctgtccagcatcctgggcaagagcaacctccagtttgcggggatgagcatctccctgaccatttccaccgccagcctgaacctgcggacgccggactcgaaacagattatagcgaatcatcacatgcagtccatttctttcgcctccgggggagacccggacaccacagactacgttgcatatgtagctaaggaccccgttaatcgcagagcttgtcacattctggagtgttgtgacgggctggcccaggacgtcattggctcc…	TACGACGTACCAGATTACGCTATGgaagttctacgctccatg	GTTGGGGGCGTTGACTCCGACctagcaggaagagctgagtct	No
100524101	CACNB2	atgcttagtccagcgaagaaaaatgggtcatccgaaggtgatctttatttttacttacgatgtctgtgtctggcaatccagggaactttttgcatttgggtaacagagacacttggaatagacttcactggcttgtccatgttggtgacattgctgttggccacctcaggattacaggttgccatgcaaaagacgccgaagggtaaaaatgtctcctggggttcggcagactcctacaccagccgtccatctgattcagatgtttctttggaagaagatcgggaggcagtgcgtagagaagcagagcgacaggcccaggcccagttggaaaaagcaaagacaaaacctgttgcatttgcagttcggacaaacgtcaactacagtgcagcccacgaagat…	1971	aatgactggtggatagggcgattggttaaagaaggctgtgaaatcggattcattccaagcccagtcaagctagaaaatatgaggctacagcatgaacagagagccaagcaagggaaattctactccagtaaatcaggaggaaactcatcatccagtttgggtgacatagtacctagttccagaaaatcgacacctccatcatctgctatagacatagatgctactggcttagatgcagaagaaaatgatattccagcaaaccaccgctcccctaagcccagtgcaaacagtgtaacgtcaccccactccaaagagaaaagaatgcccttctttaagaagacggagcacacttctccatacgatgtggtcccttctatgcggccagtggtcttggtgggc…	TACGACGTACCAGATTACGCTATGaatgactggtggatagggcga	GTTGGGGGCGTTGACTCCGACtcactggcggatgtaaacatc	No
100511742	IL27RA	atgcctggggccagggccgccgcctttgtgccctggccgaagctggtgctgctgcccctgttgttgctgctgttccaccggactcggccccagggaagccttgggccactgcagtgctatggagtcggacccttgggcgacttaaactgctcgtgggagcctcttggggacctgggaaccccctccacgctctacctccagagccagaagtaccatgctaacaaaacctggattgtggcagtgcccacggggcagagctgggtgaccattccacgggaacagctcaccacagcggacaaactccttgtctgggcagccaaggcaggccagcctctctggaccccagtcttcgtgaacctcgaaacccaaatgaagccagatgccccccgattgtaccct…	1959	tggccaccgcataaggtcctggtctgccagttccgctaccgaagatgccaggagacagactggaccctgctggaaccagaagtgaagtccatacccctgacccctcttgagatccaggacctagagctagccactgtctatgagatgtctggccgctgccaagtggagaaagaagagaatttgtggggcgagtggagccccattctgtccttccagacaccaccctctggtccgaaagatgtgtggatatcagggaacatctgtggggcaccaggcggacaggaacccctacttctgtggaaggcctcagggcactgtgtgcaggtcagctatagagtctggttccaggttaaagatcaggaactgacccaggaggagactccctgctgcaacttctcc…	TACGACGTACCAGATTACGCTATGtggccaccgcataaggtc	GTTGGGGGCGTTGACTCCGACtcagcctctctgagcttcagt	No
100519005	PIAS1	atggcggacagtgcggaactaaagcaaatggttatgagccttagagtttctgaactccaagtactgttgggctacgccgggagaaacaagcacggacgcaaacacgaacttctcacaaaagccctgcatttgctaaaggctggctgcagtcctgctgtacaaatgaaaattaaagaactctataggcggaggttcccccagaaaatcatgacgcctgcggacttgtccatccccagcgtacattcaagtcctatgccagcaactttgtctccatctaccattccacagctcacttatgatggtcaccctgcatcatcaccgttactccctgtttctcttttgggacctaaacatgaactggaactcccacatcttacatcagctcttcacccagtccat…	1956	cccaccagtctagcatcagacaacagtcagcgctttcgagaaacctgttttgcatttgccttgacaccacaacaagtgcagcaaatcagtagttccatggatatttctgggaccaaatgtgacttcacagtgcaggtccagttaaggttttgtttatcagaaaccagttgtccacaagaagatcacttcccacccaatctttgtgtgaaagtgaatacaaaaccttgcagccttccaggttatcttccacctactaaaaatggtgtggaaccaaagcgacccagccgaccaattaatatcacctcacttgtccgattgtccacaactgtaccaaacaccattgttgtttcatggactgcagaaattgggagaaactattccatggcagtatatcttgta…	TACGACGTACCAGATTACGCTATGcccaccagtctagcatcagac	GTTGGGGGCGTTGACTCCGACtcagtccaatgaaataatgtc	Yes
100620494	DUSP16	atggcccatgagatgattggaactcaaattgttactgagagcttggtggctctgctggaaagtggaacggaaaaagtgctgctaattgatagccggccatttgtggaatacaatacgtcccacattttggaagccattaatatcaactgctccaagcttatgaagcgaaggttgcaacaggacaaagtgttaattacagagctcatccagcactcagccaaacataaggtcgacattgactgcagtcagaaggttgtggtttacgatcaaagctcccaagatgttggctgtctggcttcagactgttttctcactgtactcctgggtaaactggagaagagcttcagctctgtccacctgcttgcaggtggctttgccgagttctcccgctgtttccct…	1956	cctgttgccaacattgggccaacccgaattctgcccaatctctatcttggctgccagcacgacgtcctcaacaaggagctgatgcaacagaacgggattggttatgtgttaaatgccagcaatacctgtcccaagcctgacttcatccccgagtctcatttcctgcgagtgcctgtgaatgataacttttgtgagaaaattttgccgtggctagacaaatccgtagatttcattgagaaagcaaaagcctccaacgggtgcgtgctggtgcactgcttggcagggatctctcgctccgccaccatcgccatcgcctacatcatgaagaggatggacatgtccttggatgaagcttacagatttgtgaaagaaaaaagaccgactatatccccgaacttc…	TACGACGTACCAGATTACGCTATGcctgttgccaacattgggcca	GTTGGGGGCGTTGACTCCGACtcaggagacctcgatgatctc	No
397250	PLK3	atggagcccgaggccggctttctgtccccgcgccctttcccgcgagcagccgccccgccagcgccccccgccgggcccgggccgcctggaagggccacaccgggacctgagccggaggtgctggccgggccgccggcgccggaccctgggcgcctcatcaccgacccgtgcaacggccgcacctacttcaaaggccgcctgttgggcaagggaggcttcgcccgctgctacgaggccactgacacagagaccggcagtgcctacgctgtcaaagtcatctctcagagccgcatcaccaagccgcatcagcgtgagaagatcctaaacgagattgagctgcatcgcggcctgcagcaccgccacatcgtgcgcttctcacatcactttgaagatgctgac…	1944	cacatctggaaggcccggcacaccctcttggaaccagaggtgcgctactaccttcggcagatcctctccggactcaagtacttgcaccagcggggcatcttgcacagagacctcaagctgggaaatttttttatcactgagaacatggaactgaagatgggggatttcggcctggcaacccgattggagcccccggagcataggaagaagaccatctgtggcacccccaactatgtggctccagaagtgctacagagacagggccacggcccggaggcggatgtgtggtccctgggctgcgtcatgtacacgctgctatgtgggactccccccttcgagacggttgacctgaaggagacataccgctgcatcaaacaggtccactacgccctgcctgcc…	TACGACGTACCAGATTACGCTATGcacatctggaaggcccgg	GTTGGGGGCGTTGACTCCGACctagacggggcagcggtcccg	No
100627618	LIMK1	atgaggttgacgctactttgttgcacctggagggaagaacgtatgggagaggaaggaagcgagttgcccgtgtgtgcgagctgcggccagaggatctatgatggccagtacctccaggccctgaatgctgactggcacgcagactgcttcaggtgttgcgaatgcagcgcctccctgtcgcaccagtactacgagaaggatgggcagctcttctgcaagaaggactactgggcccgatatggcgagtcttgccacgggtgctcggagcacatcaccaaggggctggtcatggtggctggggagctgaaataccaccccgaatgcttcatctgcctcacgtgtgggaccttcattggggacggggacacctacactctggtggagcactccaagctctac…	1944	cagatcctgcccgactcccccggctcccacctgccccacacagtcaccctagtatccatcccagcctcagctcatggcaaacgcggcctctcggtctccatcgacccccctcacggcccgccgggctgcagcacagagcactcccacactgtccgcgtccaaggagtggaccccggctgcatgagcccggatgtgaagaattccatccacgtcggggaccggatcctggaaatcaatggcacgcccatccggaatgtacccttggacgagattgatctgctgatccaggaaaccagccgcctgctccagctgactcttgagcacgacccccatgacacactgggccacgggctggggcctgagcccagccccctggcctccccggctctcactcccagt…	TACGACGTACCAGATTACGCTATGcagatcctgcccgactcc	GTTGGGGGCGTTGACTCCGACtcagtcggggacctcggggtg	No
100511890	HSPA8	atgtctaagggacctgcagttggcattgatcttggcaccacctattcttgtgtgggtgttttccagcacggaaaagtggaaataattgctaatgatcaggggaaccgaaccaccccaagctatgttgcctttactgatactgaacgattgattggtgatgctgcgaagaaccaagttgcgatgaatcccaccaacacggtttttgatgccaaacgcctcattggacgaagatttgatgatgctgttgtccagtctgatatgaagcattggcccttcgtggtggtgaatgatgcaggcaggcctaaggtccaagtagaatacaagggagagacaaaaagtttctatccagaggaggtgtcatccatggttttgacaaagatgaaggaaattgcagaagcc…	1941	gcatactttaacgactctcagcgtcaggctaccaaagatgctggaactattgctggtctcaatgtacttagaatcatcaatgagccaactgctgctgctattgcttatggcttagacaaaaaggttggagctgaaagaaacgtgctgatcttcgacttgggtggtggcacttttgatgtgtccatcctcactattgaggatggtatcttcgaggtcaaatctacagctggagatacccacttgggtggagaggactttgacaatagaatggtcaaccattttattgcagagttcaagcgcaagcacaagaaggacatcagcgagaacaagagggctgtccgtcgcctccgtactgcttgtgagcgtgctaagcgcactctctcttccagcactcaggcc…	TACGACGTACCAGATTACGCTATGgcatactttaacgactct	GTTGGGGGCGTTGACTCCGACttagtcaacctcctcaatggt	No
396906	HSPA6	atgtccgctgcaagagaagtggccataggcatcgacttgggtaccacatactcctgcgtgggtgtgttccagcacggtcgggtggagatcctagcaaatgaccagggcaaccgcaccacccccagctacgtggccttcaccgacaccgagcggctggtaggcgatgcagccaagagccaggcggccctgaatccgcagaataccgtgtttgacgccaagcggctaattgggcgcaagtttgcagaccccaccgtgcagtcagacttgaagcactggcctttccaggtggtgagcgagggtgggaagcccaaggtgcgcgtttcctaccgtggggaggacaaggcgttctacccggaggagatttcgtccatggtgctcagcaagatgaaggagactgcg…	1932	gtgatcaccgtgcctgcctacttcaacgactctcagcgtcaggccaccaaggacgcaggtgccattgcagggctcaacgtgctgaggatcattaatgagcccacagctgctgccatcgcctatggcctggaccggaggggcgctggtgagcggaacgtgctcattttcgacttgggtggaggaaccttcgacgtgtcggtccttactattgacgcaggtgtctttgaggtgaaggccacggctggagacactcacctgggtggagaggacttcgacaaccgtttggtgaaccacttcatggaggagtttcgacggaagcacaggaaggacttaagcaggaacaaacgggccctgcgcaggctccgcaccgcctgtgagcgcgccaaacgcaccctgtct…	TACGACGTACCAGATTACGCTATGgtgatcaccgtgcctgcc	GTTGGGGGCGTTGACTCCGACttaatcaacctcctcaatgac	No
110262227	FZD1	atggctgaggaggaggcgcctaagaagtacccggccgcccccggcggcgcgagctgggaactttgttccgcggcgctccgtacgggaccgggggcagaagggagcgggtacgcgggcagcctccgccgccccccggctgactccggacgcttggcgctccggctgctcctactgctttggctgctggaggctccgctgctgctgggggtccgagcgcaggcagccggccaggggcccgggccggggcagcagcccccgccgcctcagcagcaacagagcgggcagcagtacaacggcgagaggggcatctctataccggaccacggctactgccagcccatctccatcccgctgtgcacggacatcgcgtacaaccaaaccatcatgcccaacctgctg…	1932	gtgcaccagttctacccgctggtgaaggtgcagtgctctgcagagcttaagttcttcctgtgctccatgtacgcgcccgtgtgcactgtgctggagcaagctctgccgccttgccgctccctgtgcgagcgcgcgcgccagggctgcgaagcgcttatgaacaagttcggtttccagtggcctgacacgctcaagtgcgagaagttcccggtgcacggcgccggcgagctgtgcgtgggccagaacacttcggacaagggcacccctacgccctcgctactgcctgagttctggaccagcaacccccaacacggcggcggagggcaccggggtggcggcttcccggggggcgccggcgcgtcggagcgaggcaagttttcgtgccctcgcgccctcaag…	TACGACGTACCAGATTACGCTATGgtgcaccagttctacccgctg	GTTGGGGGCGTTGACTCCGACtcagacggtggtctccccctg	No
396648	HSP70.2	atggcgaagagcgtggccatcggcatcgacctgggcaccacgtactcgtgcgtgggggtgttccagcacggcaaggtggagatcatcgccaacgaccagggcaaccgcaccacccccagctacgtggccttcacggacaccgagcggctgatcggcgatgcggccaagaaccaggtggcgctgaacccgcagaacacggtgtttgacgcgaagcggctgatcgggcgcaagttcggcgacccggtggtgcaggcggacatgaagcactggcccttccgggtgatcaacgacggggacaagcccaaggtgcaggtgagctacaagggcgagaccaaggcgttctacccggaggagatctcgtcgatggtgctgaccaagatgaaggagatcgccgaggcg…	1926	gtgatcacggtgccggcctacttcaacgactcgcagcggcaggccaccaaggatgcgggggtgatcgcggggctgaacgtgctgcggatcatcaacgagcccacggcggcggccatcgcctacggcctggacaggacgggcaagggggagcgcaacgtgctgatcttcgacctgggcgggggcacgttcgacgtgtccatcctgacgatcgacgacggcatcttcgaggtgaaggccacggcgggggacacgcacctgggcggcgaggacttcgacaacaggctggtgaaccacttcgtggaggagttcaagaggaagcacaagaaggacatcagccagaacaagcgggcggtgaggcggctgcgcacggcctgcgagcgggccaagaggaccctgtcg…	TACGACGTACCAGATTACGCTATGgtgatcacggtgccggcc	GTTGGGGGCGTTGACTCCGACctaatccacctcctcgatggt	No
100144518	HSPA1L	atggctgctgctaagggaacagccatcggcatcgacctgggcaccacgtactcgtgcgtgggggtgttccagcacggcaaggtggagatcatcgccaacgaccagggcaaccgcaccacccccagctacgtggccttcacggacaccgagcggctcatcggcgatgcggccaagaaccaggtggccatgaatccccagaacactgtctttgatgccaaacgtctgattggcaggaaatttaatgatcctgtagtgcaatccgatatgaaactttggccttttcaagtaattaatgaaggaggcaagcccaaggtaatggtttcctacaaaggggagaaaaaagccttctaccctgaggaaatctcttctatggtactgaccaagatgaaggagactgct…	1926	aatgctgtgatcactgtgccagcctatttcaatgactctcaacgccaggccaccaaggatgcaggcgtcattgcaggtctcaatgtgctaagaattatcaatgaacccacagctgctgccattgcctatggcttagataaagcaggccagggagagcgacatgtcctgatctttgatctgggtggaggcacatttgatgtgtccatcctgaccatagatgatgggatttttgaggtcaaggccacagctggggacacccacttgggcggcgaggacttcgacaacaggctggtgagccacttcgtggaggagttcaagaggaagcacaagaaggacatcagccagaacaagcgggcggtgaggcggctgcgcacggcctgcgagcgggccaagaggacc…	TACGACGTACCAGATTACGCTATGaatgctgtgatcactgtg	GTTGGGGGCGTTGACTCCGACttaatctacttcttcaatggt	No
403165	PCK2	atggccgctatgtaccgccccggcctgcggcttagctggcatgggctgagctcctggggatggtcatcacggcgcagcatccaggccctgcgagtactcaatggagatctgggccagctgcctgctggggttcgagactttgtggagcgcagcgcccgcctctgccaaccagagggcatccacatctgtgatgggactgaggcagagaacactgccaccctggctctgctggaacagcagggcctcatccgaaagctccccaagtacaacaactgctggctggcccgcacagaccccaaggatgtggcacgagtagaaagcaagacggtgattgtaactccttctcaacgggacacggtgcccctcccagctggtggggcccgtgggcagctgggcaac…	1923	caagctgtggatgagaggtttccaggctgcatgcagggccgaaccatgtatgtgcttccattcagcatgggtcctgtgggctccccactgtcccgcatcggagtgcagctcacggactcagcctatgtggtggctagtatgcggattatgacccgactggggaaacctgtgcttcaggccctgggagatggcgacttcgtcaagtgtctacactccgtgggccaacctctgactgggcaaggggagccggtgagccagtggccatgcaacccagagaaaaccctgattggccacgtgcccgaccagcgggagatcgtctctttcggcagcggctatggtggcaactccctgctgggcaagaagtgctttgcccttcgcatcgcctctcggctggcccgg…	TACGACGTACCAGATTACGCTATGcaagctgtggatgagaggttt	GTTGGGGGCGTTGACTCCGACtcacattctgcgcacgcgtcc	No
397488	GHR	atggatctctggcagcttctgttgaccttggcagtggcaggctcaagtgatgctttttctgggagtgaagccacaccagctgtccttgtcagagcatctcagagtctgcagagagttcatccaggcctagagacaaattcttctggaaagcctaaattcaccaagtgccgttcacctgaactagagactttttcatgccactggacagatggggtccgtcacggtttacagagccctggatccatacagctgttctatattagaaggagcactcaagagtggactcaagaatggaaagagtgccctgattatgtctctgctggagaaaacagctgttactttaattcatcttatacctccatttggataccctactgtatcaagctgactagcaatggt…	1917	tgtttctccgttgaggaaatagtgcaaccggatccacccattggcctcaactggactctactgaatatcagtttaacagggattcatgcagatatccaagtgagatgggaaccacctcccaatgcagatgttcagaagggatggatagtcctggagtatgaactgcaatacaaagaagtaaatgagacccagtggaaaatgatggaccctgtattgtcaacatcagttccggtgtactccttgagactggataaagagtatgaagtgcgtgtgagatccagacaacgaaactctgaaaaatatggagagttcagtgaagtgctgtatgtaacacttcctcagatgagcccatttgcatgtgaagaagatttccggtttccatggttcttaattatcatc…	TACGACGTACCAGATTACGCTATGtgtttctccgttgaggaaata	GTTGGGGGCGTTGACTCCGACctaaggcatgattttgttcag	No
100621324	HSPA2	atgtctgcccgcggcccggctatcggcatcgacctgggcactacctactcgtgcgtgggggtcttccaacatggcaaggtggagatcatcgccaacgaccagggcaaccgcaccacccccagctacgtggccttcaccgacaccgagcgcctcatcggcgacgccgccaagaaccaggtggccatgaaccccacgaacaccatcttcgacgccaagaggctgatcggacggaagttcgaggacgccacagtgcaatcggacatgaaacactggccattccgggtggtgagcgagggagggaagcccaaagtgcaggtggagtacaagggagagatcaagaccttcttcccggaggagatctcttccatggtcctcactaagatgaaggagatcgccgaa…	1911	ggcaaggtgcagagcgcggtcatcaccgtccccgcctatttcaatgactctcagcgccaggccaccaaggacgcgggcaccatcacgggccttaatgtgctgcgcatcatcaacgagccancagcggcagccatcgcctacggcctggacaagaagggctgcgcgggcggcgagaagaacgtgctcattttcgacctgggcggcggcactttcgacgtgtccatcctgaccatcgaggacggcatcttcgaggtgaagtccacggctggcgacacccacctgggcggcgaggacttcgataaccgcatggtgagccacttggccgaggagttcaaacgcaagcacaagaaggacattgggcccaacaagcgcgcggtgcggcgactccgcaccgcctgc…	TACGACGTACCAGATTACGCTATGggcaaggtgcagagcgcg	GTTGGGGGCGTTGACTCCGACttagtccacttcctcgatggt	No
100155195		atggcatctggagccaccacgatggaccccatctgtctggtaaagaaccagaacaatcatctgacagtaaatcccaaagctctgaagattcttggcgagatatgtcagcctgtggtggtggtgaccattgcagggctgtatcggacaggaaaatcctacctgatgaaccgcctggcaggacagaaccatggtttccgtctgggctctacagtgcgatctgaaaccaagggcatctggatgtggtgtgtcccccacccctccaagccagaccacatcctggtccttctggacaccgagggcctgggtgatgtggagaagggcgactccaagaacgactcgtggatctttgccctggccgtgcttctgagcagcgtcttcgtctacaacagcatgaacacc…	1902	aaccaccaggccctggagcagctgcactacgtgactgaactgacaaaactcatcaggacaacgtcctctgccatctctggtgaagcagaggactcagccaagttcgtgagtttcttcccagactttgtttggactgttcgggacttcatgctggagctagagttagatggataccccatcaccgaagacgagtacctggagaatgccttgaagttgattccaggctggaatcccaatatccaaaattccaacatgcccagagagtgtatcaggaagttttttccgaaacggaagtgctttgtctttgaccggcctacaaacaacagacagcagttgctccatattgaagagctgccagacgaccaactggataggaatttcctagagcagtcaaagaat…	TACGACGTACCAGATTACGCTATGaaccaccaggccctggag	GTTGGGGGCGTTGACTCCGACttaaacagaattatcagtctt	No
100622285	TRIM25	atggcggaactgtgccccctggccgaggagctgtcatgctccatctgcctggagcccttcaaggtgccggtcaccacgccgtgcggccacaacttctgcgggttgtgcctggatgagacgtgggccgtccagggcccgccgtacctgtgcccgcagtgtcgcacgggctacgagacgcggccgcagctgcgcaagaacaccgttttgtgcgcggtggtggagcagttcctgcaggccgagcaagcccggcccgcggtcctcgacagcgatggctggacgccgcccgcccgcgccgccgcctccagcccggccggccaagtggcctgtgaccactgcctacaggcgaccgccgtcaagacttgtctcgtgtgcatggcctccttctgccaggaacacctg…	1899	aggccgcacctcgacagccccgccttccgggaccacccgctgcagccgccagtccgagacctgatgcgccgcaagtgcccccagcacaaccggcttcgagacttcttctgccctgagcacagcgagtgcatctgccacgtctgcctggtggagcacaagacctgctcgcctgcacccctgagccaggccagcaccgacctggagaacaagctgaggcataaactgactatcatgtacagtcagatcaacggtgcatcgagagcgctggaggacgtgagagctaaacagcaggatgtgcgggtgagtgcgcacaggaagatggaccagcttagacaagaatacatggaaatgaaggctcacattgatgcttatgaggccaactcgactcgaaaaataaaa…	TACGACGTACCAGATTACGCTATGaggccgcacctcgacagc	GTTGGGGGCGTTGACTCCGACctacctggtggagcagatgga	No
404277	TEC	atgaattttcacactattctagaagagattcttattaaaaggtcacagcagaaaaagaagacatcacccttaaactacaaagagagactttttgtgctaacaaagtccatgttaacctactatgagggtcgagcagagaaaaagtacagaaagggatttattgatgtgtcaaaaatcaagtgtgtggaaatagtgaagaatgatgatggtgttattccctgtcaaaataaatatccatttcaggtggtgcatgatgctaatacactttacatttttgcacctagtgcacaaagcagggaccgatgggtgaagaagttaaaagaagaaataaagaacaacaataatattatgattaagtatcatcctaaattttgggcagacggatgctatcagtgttgc…	1899	agacaaactgaaaaactagctcctggatgtgaaaaatataatctttttgagagtagtataagaaaagcactacctccagcaccagcaccagaaaaaaagaagcgaaggcctcccccaccaattccacccgaagaagataatagtgaagaaatcgtggtagccatgtatgacttccaagcaacggaagcacatgatctcagattagagagaggccaggagtatatcatcctagaaaagaatgatgttcactggtggagagcaagagataaatatgggagtgaaggatatatcccaagtaattatgtgacagaaaagaaatccaacaacttagatcaatatgaatggtattgcagaaatatgaatagaagcaaagcagagcaactcctcagaagtgaagat…	TACGACGTACCAGATTACGCTATGagacaaactgaaaaacta	GTTGGGGGCGTTGACTCCGACttatcttccaagagtttcttc	No
100526147	SHC4	atgcgagaacgcggtcaggacagcctggcaggactcgtgctgtacgtaggattctttgggcaccccgggatgctgcacagggccaagtacagccgttttcggaatgagtccatcacgtccttggacgaaggcagccccggaggttcggccgggaacaagggctcgccgcagcctccttaccccaccctggcacctcacctgccgactgaagatgccaccttggcgtctcaggagagccccaccccactgtgcaccttgatccctcgcatggccagcgtaaagctggccaacccagccaccttgctgagtctgaaaaacttttgcttgggtaccaaagaggtacctcggctgaagctccaggaaagccaggacttggcccccagcagcccaggttcccct…	1890	ggttcccctgaaaccagtctaaacagggccgggccagcagcacctccgcctcagcgggactcggtgggacacagggccacctctttaactcctgatgcctgtccccttccccaccctggggcaccaacccccaggaacaggcaggacaggaactttctgcagcacctgttggggactggcatgaactactatgtgaggtacatgggctgtattgaagtgctgcaatcaatgaggtcactggattttggaatgagaacccaagttacaagggaagcaataagtcgcctgtgtgaagctgttcctggggcaaatggagccattaaaaagcgaaagcctccagctaagttcctatcaacagttctgggcaaaagtaatcttcagttttcgggaatgaatata…	TACGACGTACCAGATTACGCTATGggttcccctgaaaccagt	GTTGGGGGCGTTGACTCCGACtcatttgttggaatgcaaaag	No
100125540	SYK	atggcagacagtgccaaccacttgcccttcttctttggccaaatcacccgggaggaggctgaagactacctggtccaggggggcatgagcgacgggctctacctgcttcgccagagccgcaactacctgggtggcttcgcgctgtcggtagcgtatgacaggaaggcgcatcactacaccatcgagcgcgagttgaatgggacctatgccatctcgggcggtaggacccacggcagcccggccgagctctgccactaccactcccaggagctggacggcctcgtctgcctgctcaagaaccctttcaaccggccgccaggggtgcagcccaagaccggcccctttgaggacctgaaggagaacctcatccgggaatacgtgaaacagacatggaacctc…	1887	acatggaacctccagggtcaagccctggagcaggcaattatcagccagaaacctcagctggagaagctgattgccaccacagcccatgaaaaaatgccctggttccacggaaaaatctctcgggatgaatctgagcagattgtcctgataggatcaaagacaaatgggaagtttttgatcagggccagggacaacgggtcttatgcccttggcctgctgcacgaggggaaggtgctgcactaccgcatcgataaggacaaaactgggaagctttccatccccggcgggaagaacttcgacaccctctggcagctcgtggaacattattcttataaatcagatggtttgttaagagttcttacagttccatgtcaaaaaattggtgggcaaacgggaaat…	TACGACGTACCAGATTACGCTATGacatggaacctccagggt	GTTGGGGGCGTTGACTCCGACttaattaaccacatcgtagta	No
100511878	PIAS3	atggcggagctgggcgaattaaagcacatggtgatgagtttccgggtgtctgagctccaggtgctcctcggctttgctggccggaacaagagtggacggaagcacgagctcctggccaaggccctgcacctcctcaagtccagctgtgcccccagtgtccagatgaagatcaaagagctttaccgccgacgctttccccggaagaccctggggccctcagatctttccttgctctctctgccccctggcacccctcctgtaggctcccctggtcctctagctcccatccccccggccctcttggcccccggtaccctgctgggccccaagcgtgaagtggacatgcatccccctctgcctcagcctgtgcaccctgatgtcaccatgaaaccattgccc…	1887	aaaccattgcccttctatgaaatctacggggagctcatccggcccaccaccctcgcctccacttctagccagcggtttgaggaagcgcacttcacctttgccctcaccccccagcaagtgcagcagattctcacatccagagaggttctgccaggagccaaatgcgattataccatacaggtgcagctccggttctgtctctgtgagaccagctgcccgcaggaggattatttccctcctaacctctttgtcaaggtcaatgggaaactgtgccccctaccgggttacctcccccctaccaagaatggggctgagcccaagagacccagccgtcccatcaacatcacacccttggctcgactctcggccactgttcccaacaccatcgtggtcaactgg…	TACGACGTACCAGATTACGCTATGaaaccattgcccttctatgaa	GTTGGGGGCGTTGACTCCGACtcagtccagggaaatgatgtc	No
100515052	GP1BA	atgcctctcctcctcttgctgctcctgctgccaggcccgtcacacccccactccatctgtgaggtcaccaaagtggccagccaggtggaaatgaactgtgagaacaagacgctgaaggcgccgcctccagatctggaagcagaaaccaccaacctccacctgggtgagaacccgctgggcaccttctccacctcgtccctggtgtatctgcctcgcctcacgcagctgcatctggggaagtgccagctgacccgcctgcaggtggacgggaagctgccgcgcctggagaccctgaggctcgcccacaacaagctgaaaagcctgccctcactgggccaggcgctgccggcgctggtcaccctggacgtctccttcaacgagctggcctccttgtctcct…	1884	gcctccttgtctcctggcgtcctggatggcctgagccacctccaggagctctacttgcggggcaacaggctgaagactctgccccctggcctcctggcgcccaccccgaagctgaagaagctcaacctggcagaaaaccagttgaaggagctgccccccgggttgctggatgggttggaggaacccgacacgctctacctccaaggaaactggctgcgcacgatcccagagggcttcttcgggagccacctcctgcctttcgctttcctccacgacaacccctggctctgtgactgcgcgattctctatttcacacgctggctgcagaccaacaacgtgtacgaatggaaggagggcgtggacgtcaaggtcatgacacccaacgtgcggagtgtgcgc…	TACGACGTACCAGATTACGCTATGgcctccttgtctcctggc	GTTGGGGGCGTTGACTCCGACtcagaggctgtggcctgagta	No
110259213	DUSP8	atggccggggaccggctccctcggaaggtgatggatgccaagaagctggccagcctgctgcggggcgggcccggggggcctctggtcattgacagccgctccttcgtggagtacaacagctggcacgtgctcagctccgtcaacatctgctgctccaagctggtgaagcggcggctgcagcagggcaaggtcaccatcgcggagctcatccagcccgccgcccgcagccaggtggaggccacggagccgcagcacgtggtggtctatgaccagagcacgcgggatgccagcgtgctggccgcagacagcttcctgtccatcctgctcagcaagctggacggctgcttcgacagcgtggccatcctcacagggggtttcgccaccttctcctcctgcttc…	1884	ttctcctcctgcttccctggcctatgtgagggcaagccggctgccctgctgcccatgagcctctcccagccctgcctgcccgcgcccagcgtgggcctgacccgcatcctgccccacctctacctgggctctcagaaggacgtcctgaacaaggatctgatgacccaaaacggaataagctacgtcctcaatgccagcaactcctgccccaagcctgacttcatctgtgagagccgcttcctgcgcgttcccatcaacgacaactactgtgaaaagctgctgccctggctggacaagtctatcgagttcatcgataaagccaagctgtccagctgccaggtcatcgtgcactgtctggccggcatctcccgctccgccaccatcgccatcgcttacatc…	TACGACGTACCAGATTACGCTATGttctcctcctgcttccctggc	GTTGGGGGCGTTGACTCCGACtcaggacacctcgatgacctc	No
414916	PRLR	atgaaggaaaatgtgccatccacagtggttttcattttgctactttttctcaacatcagccttctgaatggacagtcacctccgggaaaacctgagatcttcaaatgtcgttctcccgaaaaggaaacattcacctgctggtggaagccgggggcggatggaggacttcctaccaactacacgctgacttaccacaaggaaggagaaacattcacccatgaatgtccagactacaaaactggcggccctaactcctgctacttcaacaagaagcacacctccatatggacaatatacatcatcacagtgaacgccacgaaccagatgggaagcagttcctcggatccacgttacgtggatgtgacttacatagttgaaccagaccctcctgtgaacctg…	1878	ccagaccctcctgtgaacctgactttggaattaaaaaagcccgaagaccaaaagccatatctgtggatcaaatggcttccacccaccctggttgacgtaagatctggttggctcacactccagtatgaaattcgattacaacctgagaaaacagctgagtgggagactcatttcgctgggcagcagactcagtttaagattctcagcttgtatccaggacagaaataccttgtccaggttcgctgcaagccggaccatggattctggagtgagtggagcccagagagctccatccagatacctaatgacttctcaatgaaagatacaaccatgtggatcttcgtggctattctttctgctgtcgtctgtttgattatgatctgggcagtggctttgaag…	TACGACGTACCAGATTACGCTATGccagaccctcctgtgaacctg	GTTGGGGGCGTTGACTCCGACtcactgaaaggagtgcataaa	Yes
100144442	F2	atggcgcacgtcggaggcctgtggcttcatggctgcttggccctggctgtcctcgttagccttgtgcacagccagcatgtgttcatggcccctcagcaagcactgtcgctgctccagcgggcccgacgcgctaacagcggcttcttcgaggagatgcggaagggcaacctggagcgagagtgcgtggaggagcagtgcagccgcgaggaggcctacgaggccctggagtctcccagtgaaacggatgcattctgggccaagtacacagcttgtgagtcagtgaggaaatctcgagaaaagctggttgaatgtctggaaggtaactgtgctgaaggtctgggtatgaactaccgagggaacataagcgtcacccggtcaggcattgagtgccagctctgg…	1872	cggtcaggcattgagtgccagctctggaggagtcgctacccacataagccagaagtcaactccaccatgtaccctggggctgacctgagggagaatttttgccgcaacccagatggcagcatcactgggccctggtgctacaccacgtcccctaccgtgaggagggaggcgtgcagcatccctgtctgtggccaggggcgagtcactgcggagctgatcccacgctctggaggctccacagtgaatgtgtcacctccactggaaacgtgcgtccccgagcggggccggcagtaccaggggcgcctggcggtgacctcacatgggtccccctgcctggcctggggcagcagtcaggccaaggccctgagcaaggaccaggacttcaacccggcggtgcca…	TACGACGTACCAGATTACGCTATGcggtcaggcattgagtgc	GTTGGGGGCGTTGACTCCGACctaacctccaaaccgatcaat	No
110257404	F11	atgattttattatatcaaatggtacatttcattttatttgcctcagtttctggtgaatgtatgaccaagctgttccaagatacctactttcatggaggagacattgctgttgttttcacgcccagtgccaagcactgccaggtggtctgcacccaccatccgcggtgcttgctcttcacttttatggctgaatctgaagatcctaccaagtggtttacttgcaccctgaaagacagtgttacggaaacactgccaatgctgaatatggcgggagcaatttctggatattctttcaagcaatgctcacaccaaataagtgcttgcaacacaaatgtttatgtagacctagacatgaagggcgtgaactataacagctctgttagcaagagtgctcaggaa…	1872	agctctgttagcaagagtgctcaggaatgtcaagaaagatgcaccaatgacatgcactgccacttttttacatatgcaaccaggcactttccaagcgtcaagcatcgcaacgtttgcctattgaagtacacccaaacagggataccaaccagtataaagaagctcactgacgtggtgtctggattttcactgaagtcctgtgcactttctaatctggcttgtatcagggacattttccctacaacagtgtttgcagacagtaacattgacagtgttatggctccggatgcctttgtctgccgtagcatttgtactcaccatcccaactgtttgttttttaccttcttttctcaagagtggccaacagaatctgaaagaaatctttgtctgcttaaaaca…	TACGACGTACCAGATTACGCTATGagctctgttagcaagagt	GTTGGGGGCGTTGACTCCGACtcaggcttcttgcgttttctc	No
100144531	PCK1	atgcctcctcagctctcaaacggcctcaaccactcggccaaagtcgtccggggcaccctggacagcctgccccaggccgtgcgggatttcgtggagagcagcgccaagctgtgccagcctgaccaaatccacatctgcgatggctccgaggaggagaaccagcagctgctgagccacatggaggaagagggtgtcatcaagaggctgaagaagtatgacaactgctggttggctctcacagaccccagggacgtggccagaattgaaagcaagacggtcatcattactcaggagcaaagggatgcggtgcccatccccagaagcggcctcagccagctgggtcgctggatgtccccggaggacttcgagaaagccttcaatgcccggtttccggggtgc…	1869	aaagccttcaatgcccggtttccggggtgcatgaagggtcgcacgatgtatgtcatcccgttcagcatggggcccctgggctcgcccctgtccaagattggcatcgagctgacggactcgccctacgtggtggccagcatgcgcatcatgacgcggatgggctcggccgtcctggacgcgctgggggcgggcgagttcatcaagggcctccactccgtggggtgccccctgcctttgaaaaagcccttggttaacaactgggcctgtaacccagagctgacgctcattgcccacctgcccgaccgccgagaaatcatctccttcgggagcgggtacggcgggaactcactccttgggaagaagtgctttgccctgaggatggccagccggctggccaag…	TACGACGTACCAGATTACGCTATGaaagccttcaatgcccggttt	GTTGGGGGCGTTGACTCCGACtcacatctggctgattctctg	No
100627995	PIAS2	atggcggatttcgaggagttgaggaatatggtttctagttttagggtttctgaactacaagtgttactaggctttgctggacggaataaaagtggacgcaagcatgacctcctgatgagggcgctgcatttattgaagagcggctgcagccctgcggttcagattaaaatccgagaactgtatagacgccgatacccacggactcttgaaggcctttctgatttatccacaatcaaatcatcggtcttcagtttggatggtagctcatcgcctgtagaacctgacttggctgtggctggaatccactcgttgccttccacttcagttacacctcactcaccgccctctcctgttggttcagtgctgcttcaagatactaaacccacctttgagatgcag…	1869	caagatactaaacccacctttgagatgcagcagccatctcccccaattcctcctgtccatcctgacgtgcagttaaaaaacttgcccttttatgatgtccttgatgttcttatcaagcccacaagtttagttcaaagcagtattcagcgatttcaagagaagttttttatttttgctctgacacctcaacaagttagagagatatgcatatccagggattttttgccaggtggtaggagagattatacagttcaagttcagctgagactttgcctggcagagacaagttgccctcaagaagataactatcctaatagtctctgcataaaagtaaatgggaagctgtttcctttgcctggctatgcaccaccacccaaaaatgggattgaacagaagcgc…	TACGACGTACCAGATTACGCTATGcaagatactaaacccaccttt	GTTGGGGGCGTTGACTCCGACttagtccaatgagatgatgtc	No
100621234	MAP3K2	atgatggatgatcagcaagctttgaactcaatcatgcaagatttggctgttcttcataaggccagtcgaccagcattatccttacaggaaaccagaaaaacaaaatcttcctcaccaaaaaagcagaatgatgtccgagtcaaatttgaacacagaggagaaaaaagaatccttcagttccccagaccagttaaactggaagatctgaggtctaaagctaaaattgcctttggacagtctatggatctacattataccaataatgagttggtaatcccattaactacccaagatgacttggacaaagctgtggaactgcttgatcgcagtattcacatgaagagtctcaagatactacttgtaatgaatggaagtacacaggctactactaatttagag…	1866	aatggaagtacacaggctactactaatttagagccattgccatcactagaagatttggataacacagtatttggagcagagaggaaaaaaagactttctatagtaggtcccactagtagagatagaagctcccctccccctggatacattccagatgaattgcaccaggttgcccggaatgggtcgttcaccagtatcaacagtgaaggagagttcattccagagagcatggaccaaatgttggacccattatctttaagcagccctgaaaattctggctcaggaagttgtccatcacttgatagccctttggatggagagagctatccaaaatcacgaatgcctagggcacagagctacccggataatcatcaggaattttcagactacgataaccct…	TACGACGTACCAGATTACGCTATGaatggaagtacacaggctact	GTTGGGGGCGTTGACTCCGACctagtgatagtgcacaaacat	No
[truncated: 831 more rows]

## Sheet: ASFV bait library
Gene name	Sequence	Length (nt)	Amplified Fragments for Library Construction	Forward Primer (5'-3')	Reverse Primer (5'-3')	Self-activation
[truncated: 179 more rows]

## Sheet: ASFV prey library
Gene name	Sequence	Length (nt)	Amplified Fragments for Library Construction	Forward Primer (5'-3')	Reverse Primer (5'-3')	Self-activation
[truncated: 179 more rows]
