# Supplementary material for: Interactome between ASFV and host immune pathway proteins
Source: mSystems. 2023 Nov 15;8(6):e00471-23. doi: 10.1128/msystems.00471-23 (PMC10734461; doi:10.1128/msystems.00471-23)
Supplement: Table S2 — Detailed ASFV-host PPIs between 77 ASFV proteins and 590 host immune pathway proteins. [file msystems.00471-23-s0003.xlsx]

## Sheet: ASFV-host PPI
ASFV	Host	Frequency	Immune Pathway of Host Proteins
A137R	ANPEP	6136	B cell receptor signaling pathway
A137R	CD38	2	B cell receptor signaling pathway
A137R	CSF1R	11	B cell receptor signaling pathway
A137R	FCER2	4	B cell receptor signaling pathway
A137R	FLT3	4	B cell receptor signaling pathway
A137R	IL11RA	9	B cell receptor signaling pathway
A137R	IL1A	4	B cell receptor signaling pathway
A137R	IL5RA	2	B cell receptor signaling pathway
A137R	IL7R	2	B cell receptor signaling pathway
A137R	THPO	146	B cell receptor signaling pathway
A151R	ANPEP	18	B cell receptor signaling pathway
A151R	CD34	3	B cell receptor signaling pathway
A151R	CD5	3	B cell receptor signaling pathway
A151R	CSF1R	33	B cell receptor signaling pathway
A151R	FCER2	3	B cell receptor signaling pathway
A151R	FLT3	8	B cell receptor signaling pathway
A151R	IL11RA	32	B cell receptor signaling pathway
A151R	IL1A	11	B cell receptor signaling pathway
A151R	IL5RA	4	B cell receptor signaling pathway
A151R	IL7R	8	B cell receptor signaling pathway
A151R	THPO	563	B cell receptor signaling pathway
G-ACD-00090	THPO	2	B cell receptor signaling pathway
G-ACD-00350	ANPEP	8	B cell receptor signaling pathway
G-ACD-00350	CD34	4	B cell receptor signaling pathway
G-ACD-00350	CSF1R	19	B cell receptor signaling pathway
G-ACD-00350	FCER2	3	B cell receptor signaling pathway
G-ACD-00350	FLT3	3	B cell receptor signaling pathway
G-ACD-00350	IL11RA	19	B cell receptor signaling pathway
G-ACD-00350	IL1A	8	B cell receptor signaling pathway
G-ACD-00350	IL5RA	3	B cell receptor signaling pathway
G-ACD-00350	IL7R	1	B cell receptor signaling pathway
G-ACD-00350	THPO	329	B cell receptor signaling pathway
B119L	CD34	1	B cell receptor signaling pathway
B119L	CSF1R	1	B cell receptor signaling pathway
B119L	FCER2	2	B cell receptor signaling pathway
B119L	FLT3	3	B cell receptor signaling pathway
B119L	IL11RA	3	B cell receptor signaling pathway
B119L	IL1A	4	B cell receptor signaling pathway
B119L	THPO	84	B cell receptor signaling pathway
C147L	CSF1R	4	B cell receptor signaling pathway
C147L	FCER2	2	B cell receptor signaling pathway
C147L	IL11RA	2	B cell receptor signaling pathway
C147L	THPO	25	B cell receptor signaling pathway
C315R	IL11RA	2	B cell receptor signaling pathway
C315R	THPO	9	B cell receptor signaling pathway
CP123L	IL11RA	1	B cell receptor signaling pathway
CP123L	THPO	2	B cell receptor signaling pathway
E146L	THPO	4	B cell receptor signaling pathway
EP364R	IL11RA	3	B cell receptor signaling pathway
EP364R	THPO	1	B cell receptor signaling pathway
F334L	THPO	2	B cell receptor signaling pathway
I226R	ANPEP	36	B cell receptor signaling pathway
I226R	CD34	30	B cell receptor signaling pathway
I226R	CD38	2	B cell receptor signaling pathway
I226R	CD5	2	B cell receptor signaling pathway
I226R	CSF1R	35	B cell receptor signaling pathway
I226R	CSF2RA	5	B cell receptor signaling pathway
I226R	FLT3	35	B cell receptor signaling pathway
I226R	IL11RA	67	B cell receptor signaling pathway
I226R	IL1A	33	B cell receptor signaling pathway
I226R	IL5RA	3	B cell receptor signaling pathway
I226R	IL7R	8	B cell receptor signaling pathway
I226R	THPO	1129	B cell receptor signaling pathway
I7L	ANPEP	2	B cell receptor signaling pathway
I7L	IL11RA	2	B cell receptor signaling pathway
I7L	THPO	4	B cell receptor signaling pathway
I8L	CD34	2	B cell receptor signaling pathway
I8L	FLT3	2	B cell receptor signaling pathway
I8L	IL1A	1	B cell receptor signaling pathway
I8L	THPO	19	B cell receptor signaling pathway
K421R	THPO	3	B cell receptor signaling pathway
MGF110-1L	IL11RA	1	B cell receptor signaling pathway
MGF110-2L	ANPEP	4	B cell receptor signaling pathway
MGF110-2L	CD34	1	B cell receptor signaling pathway
MGF110-2L	CSF1R	4	B cell receptor signaling pathway
MGF110-2L	FLT3	4	B cell receptor signaling pathway
MGF110-2L	IL11RA	8	B cell receptor signaling pathway
MGF110-2L	IL1A	2	B cell receptor signaling pathway
MGF110-2L	THPO	87	B cell receptor signaling pathway
MGF110-3L	THPO	14	B cell receptor signaling pathway
MGF300-1L	ANPEP	70	B cell receptor signaling pathway
MGF300-1L	CD34	22	B cell receptor signaling pathway
MGF300-1L	CD38	6	B cell receptor signaling pathway
MGF300-1L	CSF1R	105	B cell receptor signaling pathway
MGF300-1L	FCER2	2	B cell receptor signaling pathway
MGF300-1L	FLT3	44	B cell receptor signaling pathway
MGF300-1L	IL11RA	74	B cell receptor signaling pathway
MGF300-1L	IL1A	219	B cell receptor signaling pathway
MGF300-1L	IL5RA	9	B cell receptor signaling pathway
MGF300-1L	IL7R	8	B cell receptor signaling pathway
MGF300-1L	THPO	2087	B cell receptor signaling pathway
MGF360-11L	ANPEP	29	B cell receptor signaling pathway
MGF360-11L	CD34	20	B cell receptor signaling pathway
MGF360-11L	CD5	4	B cell receptor signaling pathway
MGF360-11L	CSF1R	46	B cell receptor signaling pathway
MGF360-11L	FLT3	8	B cell receptor signaling pathway
MGF360-11L	IL11RA	21	B cell receptor signaling pathway
MGF360-11L	IL1A	13	B cell receptor signaling pathway
MGF360-11L	IL1R2	1	B cell receptor signaling pathway
MGF360-11L	IL5RA	6	B cell receptor signaling pathway
MGF360-11L	THPO	35193	B cell receptor signaling pathway
MGF360-12L	ANPEP	17	B cell receptor signaling pathway
MGF360-12L	CD34	5	B cell receptor signaling pathway
MGF360-12L	CD38	1	B cell receptor signaling pathway
MGF360-12L	CD5	2	B cell receptor signaling pathway
MGF360-12L	CSF1R	32	B cell receptor signaling pathway
MGF360-12L	CSF2RA	2	B cell receptor signaling pathway
MGF360-12L	FCER2	2	B cell receptor signaling pathway
MGF360-12L	FLT3	9	B cell receptor signaling pathway
MGF360-12L	IL11RA	35	B cell receptor signaling pathway
MGF360-12L	IL1A	7	B cell receptor signaling pathway
MGF360-12L	IL5RA	3	B cell receptor signaling pathway
MGF360-12L	THPO	687	B cell receptor signaling pathway
MGF360-13L	CSF1R	2	B cell receptor signaling pathway
MGF360-13L	IL11RA	2	B cell receptor signaling pathway
MGF360-13L	THPO	30	B cell receptor signaling pathway
MGF360-9L	ANPEP	2	B cell receptor signaling pathway
MGF360-9L	CD34	2	B cell receptor signaling pathway
MGF360-9L	CD38	2	B cell receptor signaling pathway
MGF360-9L	CSF1R	4	B cell receptor signaling pathway
MGF360-9L	FLT3	3	B cell receptor signaling pathway
MGF360-9L	IL11RA	2	B cell receptor signaling pathway
MGF360-9L	IL1A	2	B cell receptor signaling pathway
MGF360-9L	THPO	90	B cell receptor signaling pathway
MGF505-3R	ANPEP	3	B cell receptor signaling pathway
MGF505-3R	CD34	1	B cell receptor signaling pathway
MGF505-3R	CSF1R	9	B cell receptor signaling pathway
MGF505-3R	FCER2	2	B cell receptor signaling pathway
MGF505-3R	FLT3	2	B cell receptor signaling pathway
MGF505-3R	IL11RA	5	B cell receptor signaling pathway
MGF505-3R	IL1A	6	B cell receptor signaling pathway
MGF505-3R	THPO	175	B cell receptor signaling pathway
S183L	ANPEP	8	B cell receptor signaling pathway
S183L	CD34	5	B cell receptor signaling pathway
S183L	CD38	1	B cell receptor signaling pathway
S183L	CSF1R	12	B cell receptor signaling pathway
S183L	FCER2	2	B cell receptor signaling pathway
S183L	FLT3	2	B cell receptor signaling pathway
S183L	IL11RA	11	B cell receptor signaling pathway
S183L	IL1A	14	B cell receptor signaling pathway
S183L	IL5RA	2	B cell receptor signaling pathway
S183L	THPO	298	B cell receptor signaling pathway
A137R	BDKRB1	37	Toll-like receptor signaling pathway
A137R	C1QB	8	Toll-like receptor signaling pathway
A137R	C1R	42	Toll-like receptor signaling pathway
A137R	C1S	2	Toll-like receptor signaling pathway
A137R	C3	2292	Toll-like receptor signaling pathway
A137R	C6	275	Toll-like receptor signaling pathway
A137R	C7	94	Toll-like receptor signaling pathway
A137R	C8A	2	Toll-like receptor signaling pathway
A137R	C8B	32	Toll-like receptor signaling pathway
A137R	CFH	82	Toll-like receptor signaling pathway
A137R	F11	4731	Toll-like receptor signaling pathway
A137R	F13A1	70	Toll-like receptor signaling pathway
A137R	F13B	17	Toll-like receptor signaling pathway
A137R	F2RL2	13	Toll-like receptor signaling pathway
A137R	MASP1	77	Toll-like receptor signaling pathway
A137R	MASP2	192	Toll-like receptor signaling pathway
A137R	SERPING1	2	Toll-like receptor signaling pathway
A151R	BDKRB1	118	Toll-like receptor signaling pathway
A151R	C1QB	22	Toll-like receptor signaling pathway
A151R	C1R	146	Toll-like receptor signaling pathway
A151R	C1S	10	Toll-like receptor signaling pathway
A151R	C3	9	Toll-like receptor signaling pathway
A151R	C6	965	Toll-like receptor signaling pathway
A151R	C7	362	Toll-like receptor signaling pathway
A151R	C8A	2	Toll-like receptor signaling pathway
A151R	C8B	112	Toll-like receptor signaling pathway
A151R	CFH	280	Toll-like receptor signaling pathway
A151R	CFI	4	Toll-like receptor signaling pathway
A151R	CLU	8	Toll-like receptor signaling pathway
A151R	F11	87	Toll-like receptor signaling pathway
A151R	F13A1	235	Toll-like receptor signaling pathway
A151R	F13B	101	Toll-like receptor signaling pathway
A151R	F2RL2	34	Toll-like receptor signaling pathway
A151R	MASP2	157	Toll-like receptor signaling pathway
A151R	SERPINA1	2	Toll-like receptor signaling pathway
G-ACD-00290	C6	2	Toll-like receptor signaling pathway
G-ACD-00350	BDKRB1	82	Toll-like receptor signaling pathway
G-ACD-00350	C1QB	21	Toll-like receptor signaling pathway
G-ACD-00350	C1R	34312	Toll-like receptor signaling pathway
G-ACD-00350	C1S	9	Toll-like receptor signaling pathway
G-ACD-00350	C3	4	Toll-like receptor signaling pathway
G-ACD-00350	C5AR1	2	Toll-like receptor signaling pathway
G-ACD-00350	C6	576	Toll-like receptor signaling pathway
G-ACD-00350	C7	250	Toll-like receptor signaling pathway
G-ACD-00350	C8B	83	Toll-like receptor signaling pathway
G-ACD-00350	CD46	2	Toll-like receptor signaling pathway
G-ACD-00350	CFH	144	Toll-like receptor signaling pathway
G-ACD-00350	CLU	9	Toll-like receptor signaling pathway
G-ACD-00350	F11	46	Toll-like receptor signaling pathway
G-ACD-00350	F13A1	196	Toll-like receptor signaling pathway
G-ACD-00350	F13B	53	Toll-like receptor signaling pathway
G-ACD-00350	F2RL2	23	Toll-like receptor signaling pathway
G-ACD-00350	MASP1	4	Toll-like receptor signaling pathway
G-ACD-00350	MASP2	24789	Toll-like receptor signaling pathway
G-ACD-00350	PROC	2	Toll-like receptor signaling pathway
G-ACD-00350	SERPINF2	2	Toll-like receptor signaling pathway
B119L	BDKRB1	17	Toll-like receptor signaling pathway
B119L	C1QB	4	Toll-like receptor signaling pathway
B119L	C1R	13	Toll-like receptor signaling pathway
B119L	C1S	4	Toll-like receptor signaling pathway
B119L	C3	4	Toll-like receptor signaling pathway
B119L	C6	175	Toll-like receptor signaling pathway
B119L	C7	64	Toll-like receptor signaling pathway
B119L	C8A	2	Toll-like receptor signaling pathway
B119L	C8B	19	Toll-like receptor signaling pathway
B119L	CFH	54	Toll-like receptor signaling pathway
B119L	CFI	3	Toll-like receptor signaling pathway
B119L	F11	8	Toll-like receptor signaling pathway
B119L	F13A1	50	Toll-like receptor signaling pathway
B119L	F13B	14	Toll-like receptor signaling pathway
B119L	F2RL2	6	Toll-like receptor signaling pathway
B119L	MASP1	4	Toll-like receptor signaling pathway
B119L	MASP2	38056	Toll-like receptor signaling pathway
B175L	C6	2	Toll-like receptor signaling pathway
B175L	CFH	4	Toll-like receptor signaling pathway
B175L	F11	1	Toll-like receptor signaling pathway
B438L	CFH	5	Toll-like receptor signaling pathway
B438L	F13A1	2	Toll-like receptor signaling pathway
B962L	BDKRB1	1	Toll-like receptor signaling pathway
B962L	MASP2	2	Toll-like receptor signaling pathway
C147L	BDKRB1	5	Toll-like receptor signaling pathway
C147L	C1R	10	Toll-like receptor signaling pathway
C147L	C6	71	Toll-like receptor signaling pathway
C147L	C7	42	Toll-like receptor signaling pathway
C147L	C8B	5	Toll-like receptor signaling pathway
C147L	CD46	2	Toll-like receptor signaling pathway
C147L	CFH	332	Toll-like receptor signaling pathway
C147L	F11	2	Toll-like receptor signaling pathway
C147L	F13A1	24	Toll-like receptor signaling pathway
C147L	F13B	3	Toll-like receptor signaling pathway
C147L	F2RL2	2	Toll-like receptor signaling pathway
C147L	MASP1	1	Toll-like receptor signaling pathway
C147L	MASP2	5	Toll-like receptor signaling pathway
C315R	C1R	2	Toll-like receptor signaling pathway
C315R	C3	2	Toll-like receptor signaling pathway
C315R	C6	7	Toll-like receptor signaling pathway
C315R	C7	1	Toll-like receptor signaling pathway
C315R	CFH	2	Toll-like receptor signaling pathway
C315R	F11	2	Toll-like receptor signaling pathway
C315R	F13A1	1	Toll-like receptor signaling pathway
C315R	F2RL2	2	Toll-like receptor signaling pathway
C315R	MASP2	2	Toll-like receptor signaling pathway
C84L	C6	1	Toll-like receptor signaling pathway
C84L	C7	2	Toll-like receptor signaling pathway
C84L	CFH	4	Toll-like receptor signaling pathway
CP123L	C6	2	Toll-like receptor signaling pathway
CP123L	C7	2	Toll-like receptor signaling pathway
CP123L	F13B	1	Toll-like receptor signaling pathway
D339L	C6	3	Toll-like receptor signaling pathway
DP60R	C7	1	Toll-like receptor signaling pathway
E146L	BDKRB1	1	Toll-like receptor signaling pathway
E146L	C6	5	Toll-like receptor signaling pathway
E146L	F13A1	4	Toll-like receptor signaling pathway
E146L	MASP2	2	Toll-like receptor signaling pathway
E165R	C6	2	Toll-like receptor signaling pathway
E165R	MASP2	2	Toll-like receptor signaling pathway
EP364R	C1R	3	Toll-like receptor signaling pathway
EP364R	C6	17	Toll-like receptor signaling pathway
EP364R	C7	2	Toll-like receptor signaling pathway
EP364R	C8B	1	Toll-like receptor signaling pathway
EP364R	F13B	4	Toll-like receptor signaling pathway
EP364R	MASP2	1535	Toll-like receptor signaling pathway
F334L	C1R	3955	Toll-like receptor signaling pathway
F334L	C6	14	Toll-like receptor signaling pathway
F334L	C7	2	Toll-like receptor signaling pathway
F334L	CFH	6	Toll-like receptor signaling pathway
F334L	F11	2	Toll-like receptor signaling pathway
G1340L	C6	2	Toll-like receptor signaling pathway
I226R	BDKRB1	247	Toll-like receptor signaling pathway
I226R	C1QB	39	Toll-like receptor signaling pathway
I226R	C1R	323	Toll-like receptor signaling pathway
I226R	C1S	16	Toll-like receptor signaling pathway
I226R	C3	18	Toll-like receptor signaling pathway
I226R	C5AR1	2	Toll-like receptor signaling pathway
I226R	C6	1893	Toll-like receptor signaling pathway
I226R	C7	762	Toll-like receptor signaling pathway
I226R	C8A	8	Toll-like receptor signaling pathway
I226R	C8B	244	Toll-like receptor signaling pathway
I226R	CD46	1	Toll-like receptor signaling pathway
I226R	CFH	590	Toll-like receptor signaling pathway
I226R	CFI	12	Toll-like receptor signaling pathway
I226R	CLU	3	Toll-like receptor signaling pathway
I226R	F11	794	Toll-like receptor signaling pathway
I226R	F13A1	554	Toll-like receptor signaling pathway
I226R	F13B	2657	Toll-like receptor signaling pathway
I226R	F2RL2	56	Toll-like receptor signaling pathway
I226R	F9	5	Toll-like receptor signaling pathway
I226R	MASP1	14	Toll-like receptor signaling pathway
I226R	MASP2	458	Toll-like receptor signaling pathway
I226R	PROC	2	Toll-like receptor signaling pathway
I226R	SERPINE1	2	Toll-like receptor signaling pathway
I226R	SERPINF2	2	Toll-like receptor signaling pathway
I226R	VTN	2	Toll-like receptor signaling pathway
I7L	BDKRB1	2	Toll-like receptor signaling pathway
I7L	C1QB	2	Toll-like receptor signaling pathway
I7L	C6	23	Toll-like receptor signaling pathway
I7L	C7	8	Toll-like receptor signaling pathway
I7L	C8B	2	Toll-like receptor signaling pathway
I7L	CFH	10	Toll-like receptor signaling pathway
I7L	F11	4	Toll-like receptor signaling pathway
I7L	F13A1	6	Toll-like receptor signaling pathway
I7L	F13B	2665	Toll-like receptor signaling pathway
I7L	F2RL2	2	Toll-like receptor signaling pathway
I8L	BDKRB1	8	Toll-like receptor signaling pathway
I8L	C1R	6	Toll-like receptor signaling pathway
I8L	C6	374	Toll-like receptor signaling pathway
I8L	C7	10	Toll-like receptor signaling pathway
I8L	C8B	6	Toll-like receptor signaling pathway
I8L	CFH	8	Toll-like receptor signaling pathway
I8L	F11	5	Toll-like receptor signaling pathway
I8L	F13A1	11	Toll-like receptor signaling pathway
I8L	F13B	8	Toll-like receptor signaling pathway
I8L	F2RL2	2	Toll-like receptor signaling pathway
I8L	MASP2	6	Toll-like receptor signaling pathway
I8L	SERPING1	1	Toll-like receptor signaling pathway
K421R	C6	2	Toll-like receptor signaling pathway
K421R	C8B	2	Toll-like receptor signaling pathway
K421R	F13A1	2	Toll-like receptor signaling pathway
MGF110-13L	C6	2	Toll-like receptor signaling pathway
MGF110-13L	F13A1	2	Toll-like receptor signaling pathway
MGF110-1L	BDKRB1	2	Toll-like receptor signaling pathway
MGF110-1L	C1R	2	Toll-like receptor signaling pathway
MGF110-1L	C6	7	Toll-like receptor signaling pathway
MGF110-1L	CFH	6	Toll-like receptor signaling pathway
MGF110-1L	MASP2	2	Toll-like receptor signaling pathway
MGF110-2L	BDKRB1	22	Toll-like receptor signaling pathway
MGF110-2L	C1QB	7	Toll-like receptor signaling pathway
MGF110-2L	C1R	18	Toll-like receptor signaling pathway
MGF110-2L	C6	147	Toll-like receptor signaling pathway
MGF110-2L	C7	61	Toll-like receptor signaling pathway
MGF110-2L	C8B	16	Toll-like receptor signaling pathway
MGF110-2L	CFH	45	Toll-like receptor signaling pathway
MGF110-2L	CFI	1	Toll-like receptor signaling pathway
MGF110-2L	CLU	2	Toll-like receptor signaling pathway
MGF110-2L	F11	13	Toll-like receptor signaling pathway
MGF110-2L	F13A1	42	Toll-like receptor signaling pathway
MGF110-2L	F13B	18	Toll-like receptor signaling pathway
MGF110-2L	F2RL2	8	Toll-like receptor signaling pathway
MGF110-2L	MASP2	22	Toll-like receptor signaling pathway
MGF110-3L	BDKRB1	4	Toll-like receptor signaling pathway
MGF110-3L	C1R	1	Toll-like receptor signaling pathway
MGF110-3L	C6	23	Toll-like receptor signaling pathway
MGF110-3L	C7	7	Toll-like receptor signaling pathway
MGF110-3L	C8B	2	Toll-like receptor signaling pathway
MGF110-3L	CFH	3	Toll-like receptor signaling pathway
MGF110-3L	F13A1	2	Toll-like receptor signaling pathway
MGF110-3L	F13B	2	Toll-like receptor signaling pathway
MGF110-3L	F2RL2	4	Toll-like receptor signaling pathway
MGF110-3L	MASP2	1	Toll-like receptor signaling pathway
MGF110-7L	C8B	2	Toll-like receptor signaling pathway
MGF300-1L	BDKRB1	430	Toll-like receptor signaling pathway
MGF300-1L	C1QB	57	Toll-like receptor signaling pathway
MGF300-1L	C1R	469	Toll-like receptor signaling pathway
MGF300-1L	C1S	33	Toll-like receptor signaling pathway
MGF300-1L	C3	38	Toll-like receptor signaling pathway
MGF300-1L	C5AR1	1	Toll-like receptor signaling pathway
MGF300-1L	C6	3550	Toll-like receptor signaling pathway
MGF300-1L	C7	17466	Toll-like receptor signaling pathway
MGF300-1L	C8A	14	Toll-like receptor signaling pathway
MGF300-1L	C8B	367	Toll-like receptor signaling pathway
MGF300-1L	CD46	10	Toll-like receptor signaling pathway
MGF300-1L	CFH	9943	Toll-like receptor signaling pathway
MGF300-1L	CFI	25	Toll-like receptor signaling pathway
MGF300-1L	CLU	13	Toll-like receptor signaling pathway
MGF300-1L	F11	5438	Toll-like receptor signaling pathway
MGF300-1L	F13A1	787	Toll-like receptor signaling pathway
MGF300-1L	F13B	304	Toll-like receptor signaling pathway
MGF300-1L	F2RL2	123	Toll-like receptor signaling pathway
MGF300-1L	F9	7	Toll-like receptor signaling pathway
MGF300-1L	MASP1	17	Toll-like receptor signaling pathway
MGF300-1L	MASP2	1429	Toll-like receptor signaling pathway
MGF300-1L	PROC	3	Toll-like receptor signaling pathway
MGF300-1L	SERPINA1	2	Toll-like receptor signaling pathway
MGF300-1L	SERPINE1	1	Toll-like receptor signaling pathway
MGF300-1L	SERPINF2	2	Toll-like receptor signaling pathway
MGF360-11L	BDKRB1	145	Toll-like receptor signaling pathway
MGF360-11L	C1QB	43	Toll-like receptor signaling pathway
MGF360-11L	C1R	164	Toll-like receptor signaling pathway
MGF360-11L	C1S	18	Toll-like receptor signaling pathway
MGF360-11L	C3	10	Toll-like receptor signaling pathway
MGF360-11L	C5AR1	3	Toll-like receptor signaling pathway
MGF360-11L	C6	277615	Toll-like receptor signaling pathway
MGF360-11L	C7	4340	Toll-like receptor signaling pathway
MGF360-11L	C8A	11	Toll-like receptor signaling pathway
MGF360-11L	C8B	17177	Toll-like receptor signaling pathway
MGF360-11L	CD46	4	Toll-like receptor signaling pathway
MGF360-11L	CFH	46329	Toll-like receptor signaling pathway
MGF360-11L	CFI	6	Toll-like receptor signaling pathway
MGF360-11L	CLU	7	Toll-like receptor signaling pathway
MGF360-11L	F11	101	Toll-like receptor signaling pathway
MGF360-11L	F13A1	267	Toll-like receptor signaling pathway
MGF360-11L	F13B	499	Toll-like receptor signaling pathway
MGF360-11L	F2RL2	44	Toll-like receptor signaling pathway
MGF360-11L	F9	343	Toll-like receptor signaling pathway
MGF360-11L	MASP1	2	Toll-like receptor signaling pathway
MGF360-11L	MASP2	287	Toll-like receptor signaling pathway
MGF360-11L	SERPINE1	94	Toll-like receptor signaling pathway
MGF360-11L	SERPING1	2	Toll-like receptor signaling pathway
MGF360-12L	BDKRB1	152	Toll-like receptor signaling pathway
MGF360-12L	C1QB	31	Toll-like receptor signaling pathway
MGF360-12L	C1R	178	Toll-like receptor signaling pathway
MGF360-12L	C1S	9	Toll-like receptor signaling pathway
MGF360-12L	C3	13	Toll-like receptor signaling pathway
MGF360-12L	C6	1398	Toll-like receptor signaling pathway
MGF360-12L	C7	398	Toll-like receptor signaling pathway
MGF360-12L	C8A	3	Toll-like receptor signaling pathway
MGF360-12L	C8B	141	Toll-like receptor signaling pathway
MGF360-12L	CFH	344	Toll-like receptor signaling pathway
MGF360-12L	CFI	6	Toll-like receptor signaling pathway
MGF360-12L	CLU	2	Toll-like receptor signaling pathway
MGF360-12L	F11	105	Toll-like receptor signaling pathway
MGF360-12L	F13A1	299	Toll-like receptor signaling pathway
MGF360-12L	F13B	116	Toll-like receptor signaling pathway
MGF360-12L	F2RL2	74	Toll-like receptor signaling pathway
MGF360-12L	F9	6	Toll-like receptor signaling pathway
MGF360-12L	MASP1	12	Toll-like receptor signaling pathway
MGF360-12L	MASP2	288	Toll-like receptor signaling pathway
MGF360-13L	BDKRB1	10	Toll-like receptor signaling pathway
MGF360-13L	C1QB	1	Toll-like receptor signaling pathway
MGF360-13L	C1R	12	Toll-like receptor signaling pathway
MGF360-13L	C3	2	Toll-like receptor signaling pathway
MGF360-13L	C6	75	Toll-like receptor signaling pathway
MGF360-13L	C7	19	Toll-like receptor signaling pathway
MGF360-13L	C8B	8	Toll-like receptor signaling pathway
MGF360-13L	CFH	17	Toll-like receptor signaling pathway
MGF360-13L	CFI	2	Toll-like receptor signaling pathway
MGF360-13L	CLU	1	Toll-like receptor signaling pathway
MGF360-13L	F11	6	Toll-like receptor signaling pathway
MGF360-13L	F13A1	18	Toll-like receptor signaling pathway
MGF360-13L	F13B	2	Toll-like receptor signaling pathway
MGF360-13L	F2RL2	2	Toll-like receptor signaling pathway
MGF360-13L	MASP2	18	Toll-like receptor signaling pathway
MGF360-9L	BDKRB1	26	Toll-like receptor signaling pathway
MGF360-9L	C1QB	2	Toll-like receptor signaling pathway
MGF360-9L	C1R	18	Toll-like receptor signaling pathway
MGF360-9L	C3	2	Toll-like receptor signaling pathway
MGF360-9L	C6	8589	Toll-like receptor signaling pathway
MGF360-9L	C7	48	Toll-like receptor signaling pathway
MGF360-9L	C8B	16	Toll-like receptor signaling pathway
MGF360-9L	CFH	5722	Toll-like receptor signaling pathway
MGF360-9L	F11	9	Toll-like receptor signaling pathway
MGF360-9L	F13A1	32	Toll-like receptor signaling pathway
MGF360-9L	F13B	12	Toll-like receptor signaling pathway
MGF360-9L	F2RL2	8	Toll-like receptor signaling pathway
MGF360-9L	MASP1	1	Toll-like receptor signaling pathway
MGF360-9L	MASP2	35	Toll-like receptor signaling pathway
MGF505-3R	BDKRB1	43	Toll-like receptor signaling pathway
MGF505-3R	C1QB	12	Toll-like receptor signaling pathway
MGF505-3R	C1R	39	Toll-like receptor signaling pathway
MGF505-3R	C1S	1	Toll-like receptor signaling pathway
MGF505-3R	C3	2	Toll-like receptor signaling pathway
MGF505-3R	C6	522	Toll-like receptor signaling pathway
MGF505-3R	C7	4566	Toll-like receptor signaling pathway
MGF505-3R	C8B	36	Toll-like receptor signaling pathway
MGF505-3R	CFH	4899	Toll-like receptor signaling pathway
MGF505-3R	CFI	2	Toll-like receptor signaling pathway
MGF505-3R	CLU	1	Toll-like receptor signaling pathway
MGF505-3R	F11	2027	Toll-like receptor signaling pathway
MGF505-3R	F13A1	73	Toll-like receptor signaling pathway
MGF505-3R	F13B	42	Toll-like receptor signaling pathway
MGF505-3R	F2RL2	14	Toll-like receptor signaling pathway
MGF505-3R	F9	2	Toll-like receptor signaling pathway
MGF505-3R	MASP2	58	Toll-like receptor signaling pathway
S183L	BDKRB1	54	Toll-like receptor signaling pathway
S183L	C1QB	12	Toll-like receptor signaling pathway
S183L	C1R	58	Toll-like receptor signaling pathway
S183L	C1S	4	Toll-like receptor signaling pathway
S183L	C3	4	Toll-like receptor signaling pathway
S183L	C5AR1	2	Toll-like receptor signaling pathway
S183L	C6	504	Toll-like receptor signaling pathway
S183L	C7	160	Toll-like receptor signaling pathway
S183L	C8B	56	Toll-like receptor signaling pathway
S183L	CD46	4	Toll-like receptor signaling pathway
S183L	CFH	1385	Toll-like receptor signaling pathway
S183L	CLU	1	Toll-like receptor signaling pathway
S183L	DDIT4	1515	Toll-like receptor signaling pathway
S183L	F11	44	Toll-like receptor signaling pathway
S183L	F13A1	132	Toll-like receptor signaling pathway
S183L	F13B	45	Toll-like receptor signaling pathway
S183L	F2RL2	34	Toll-like receptor signaling pathway
S183L	MASP1	2	Toll-like receptor signaling pathway
S183L	MASP2	115	Toll-like receptor signaling pathway
S183L	PROC	1	Toll-like receptor signaling pathway
A118R	FERMT3	3	RIG-I-like receptor signaling pathway
A118R	PPP1CA	2	RIG-I-like receptor signaling pathway
A137R	ADCY3	58	RIG-I-like receptor signaling pathway
A137R	ADCY4	2	RIG-I-like receptor signaling pathway
A137R	ARHGEF1	8	RIG-I-like receptor signaling pathway
A137R	COL3A1	46181	RIG-I-like receptor signaling pathway
A137R	F2	4	RIG-I-like receptor signaling pathway
A137R	FERMT3	3609	RIG-I-like receptor signaling pathway
A137R	FGA	2899	RIG-I-like receptor signaling pathway
A137R	GP1BA	9	RIG-I-like receptor signaling pathway
A137R	GP9	33	RIG-I-like receptor signaling pathway
A137R	ITGB3	19090	RIG-I-like receptor signaling pathway
A137R	PPP1CA	383	RIG-I-like receptor signaling pathway
A137R	PRKACB	2	RIG-I-like receptor signaling pathway
A137R	PRKCZ	2	RIG-I-like receptor signaling pathway
A137R	PTGIR	111	RIG-I-like receptor signaling pathway
A137R	PTGS1	8538	RIG-I-like receptor signaling pathway
A137R	RASGRP2	2	RIG-I-like receptor signaling pathway
A137R	STIM1	2	RIG-I-like receptor signaling pathway
A137R	TBXAS1	12	RIG-I-like receptor signaling pathway
A151R	ADCY3	147	RIG-I-like receptor signaling pathway
A151R	ADCY4	6	RIG-I-like receptor signaling pathway
A151R	ADCY6	1	RIG-I-like receptor signaling pathway
A151R	ARHGEF1	15	RIG-I-like receptor signaling pathway
A151R	COL3A1	1036431	RIG-I-like receptor signaling pathway
A151R	FERMT3	11478	RIG-I-like receptor signaling pathway
A151R	FGA	474902	RIG-I-like receptor signaling pathway
A151R	FGB	3	RIG-I-like receptor signaling pathway
A151R	GP1BA	31	RIG-I-like receptor signaling pathway
A151R	GP9	166	RIG-I-like receptor signaling pathway
A151R	GUCY1A2	1	RIG-I-like receptor signaling pathway
A151R	ITGB3	102430	RIG-I-like receptor signaling pathway
A151R	PPP1CA	1455	RIG-I-like receptor signaling pathway
A151R	PRKACB	11	RIG-I-like receptor signaling pathway
A151R	PRKG2	2	RIG-I-like receptor signaling pathway
A151R	PTGIR	217	RIG-I-like receptor signaling pathway
A151R	PTGS1	3445	RIG-I-like receptor signaling pathway
A151R	RASGRP2	2	RIG-I-like receptor signaling pathway
A151R	STIM1	2	RIG-I-like receptor signaling pathway
A151R	TBXAS1	13	RIG-I-like receptor signaling pathway
G-ACD-00090	COL3A1	1	RIG-I-like receptor signaling pathway
G-ACD-00090	FERMT3	1	RIG-I-like receptor signaling pathway
G-ACD-00190	PTGS1	2	RIG-I-like receptor signaling pathway
G-ACD-00240	FGA	2	RIG-I-like receptor signaling pathway
G-ACD-00290	COL3A1	7	RIG-I-like receptor signaling pathway
G-ACD-00290	FERMT3	5	RIG-I-like receptor signaling pathway
G-ACD-00290	FGA	2	RIG-I-like receptor signaling pathway
G-ACD-00290	GP9	2	RIG-I-like receptor signaling pathway
G-ACD-00290	PTGS1	5	RIG-I-like receptor signaling pathway
G-ACD-00350	ADCY3	132	RIG-I-like receptor signaling pathway
G-ACD-00350	ADCY4	2	RIG-I-like receptor signaling pathway
G-ACD-00350	ARHGEF1	13	RIG-I-like receptor signaling pathway
G-ACD-00350	COL3A1	25565	RIG-I-like receptor signaling pathway
G-ACD-00350	FERMT3	9303	RIG-I-like receptor signaling pathway
G-ACD-00350	FGA	4800	RIG-I-like receptor signaling pathway
G-ACD-00350	FGB	2	RIG-I-like receptor signaling pathway
G-ACD-00350	GP1BA	18	RIG-I-like receptor signaling pathway
G-ACD-00350	GP9	114	RIG-I-like receptor signaling pathway
G-ACD-00350	ITGB3	957	RIG-I-like receptor signaling pathway
G-ACD-00350	PPP1CA	966	RIG-I-like receptor signaling pathway
G-ACD-00350	PRKACB	8	RIG-I-like receptor signaling pathway
G-ACD-00350	PRKCZ	8	RIG-I-like receptor signaling pathway
G-ACD-00350	PTGIR	178	RIG-I-like receptor signaling pathway
G-ACD-00350	PTGS1	2569	RIG-I-like receptor signaling pathway
G-ACD-00350	RASGRP2	2	RIG-I-like receptor signaling pathway
G-ACD-00350	STIM1	3	RIG-I-like receptor signaling pathway
G-ACD-00350	TBXAS1	12	RIG-I-like receptor signaling pathway
G-ACD-01960	PTGS1	1	RIG-I-like receptor signaling pathway
B119L	ADCY3	25	RIG-I-like receptor signaling pathway
B119L	ARHGEF1	1	RIG-I-like receptor signaling pathway
B119L	COL3A1	5294	RIG-I-like receptor signaling pathway
B119L	FERMT3	2075	RIG-I-like receptor signaling pathway
B119L	FGA	1036	RIG-I-like receptor signaling pathway
B119L	GP1BA	10	RIG-I-like receptor signaling pathway
B119L	GP9	22	RIG-I-like receptor signaling pathway
B119L	ITGB3	70650	RIG-I-like receptor signaling pathway
B119L	PPP1CA	186	RIG-I-like receptor signaling pathway
B119L	PRKACB	2	RIG-I-like receptor signaling pathway
B119L	PRKCZ	1	RIG-I-like receptor signaling pathway
B119L	PTGIR	32	RIG-I-like receptor signaling pathway
B119L	PTGS1	541	RIG-I-like receptor signaling pathway
B175L	COL3A1	111	RIG-I-like receptor signaling pathway
B175L	FERMT3	27	RIG-I-like receptor signaling pathway
B175L	FGA	24	RIG-I-like receptor signaling pathway
B175L	GP9	2	RIG-I-like receptor signaling pathway
B175L	ITGB3	2	RIG-I-like receptor signaling pathway
B175L	PPP1CA	2	RIG-I-like receptor signaling pathway
B175L	PTGIR	3	RIG-I-like receptor signaling pathway
B175L	PTGS1	2	RIG-I-like receptor signaling pathway
B318L	PTGS1	2	RIG-I-like receptor signaling pathway
B438L	COL3A1	17589	RIG-I-like receptor signaling pathway
B438L	FERMT3	23	RIG-I-like receptor signaling pathway
B438L	FGA	5	RIG-I-like receptor signaling pathway
B438L	GP9	4	RIG-I-like receptor signaling pathway
B438L	ITGB3	3	RIG-I-like receptor signaling pathway
B438L	PPP1CA	2	RIG-I-like receptor signaling pathway
B438L	PTGS1	12	RIG-I-like receptor signaling pathway
B962L	COL3A1	2811	RIG-I-like receptor signaling pathway
B962L	FGA	2	RIG-I-like receptor signaling pathway
B962L	ITGB3	1	RIG-I-like receptor signaling pathway
B962L	PTGS1	2	RIG-I-like receptor signaling pathway
C147L	ADCY3	18	RIG-I-like receptor signaling pathway
C147L	CAMKK1	211	RIG-I-like receptor signaling pathway
C147L	COL3A1	2438	RIG-I-like receptor signaling pathway
C147L	FERMT3	994	RIG-I-like receptor signaling pathway
C147L	FGA	11586	RIG-I-like receptor signaling pathway
C147L	GP1BA	4	RIG-I-like receptor signaling pathway
C147L	GP9	13	RIG-I-like receptor signaling pathway
C147L	ITGB3	95	RIG-I-like receptor signaling pathway
C147L	PPP1CA	138	RIG-I-like receptor signaling pathway
C147L	PTGIR	21	RIG-I-like receptor signaling pathway
C147L	PTGS1	299	RIG-I-like receptor signaling pathway
C147L	TBXAS1	3	RIG-I-like receptor signaling pathway
C315R	ADCY3	2	RIG-I-like receptor signaling pathway
C315R	COL3A1	388	RIG-I-like receptor signaling pathway
C315R	FERMT3	135	RIG-I-like receptor signaling pathway
C315R	FGA	72	RIG-I-like receptor signaling pathway
C315R	GP1BA	1	RIG-I-like receptor signaling pathway
C315R	ITGB3	15	RIG-I-like receptor signaling pathway
C315R	PPP1CA	9	RIG-I-like receptor signaling pathway
C315R	PTGIR	4	RIG-I-like receptor signaling pathway
C315R	PTGS1	39	RIG-I-like receptor signaling pathway
C84L	COL3A1	46	RIG-I-like receptor signaling pathway
C84L	FERMT3	2	RIG-I-like receptor signaling pathway
C84L	FGA	6	RIG-I-like receptor signaling pathway
C84L	ITGB3	1	RIG-I-like receptor signaling pathway
C84L	PTGS1	4	RIG-I-like receptor signaling pathway
CP123L	COL3A1	47	RIG-I-like receptor signaling pathway
CP123L	FERMT3	31	RIG-I-like receptor signaling pathway
CP123L	FGA	18	RIG-I-like receptor signaling pathway
CP123L	ITGB3	4	RIG-I-like receptor signaling pathway
CP123L	PPP1CA	3	RIG-I-like receptor signaling pathway
CP123L	PTGS1	13	RIG-I-like receptor signaling pathway
D339L	COL3A1	24300	RIG-I-like receptor signaling pathway
D339L	FERMT3	30	RIG-I-like receptor signaling pathway
D339L	FGA	14	RIG-I-like receptor signaling pathway
D339L	ITGB3	6	RIG-I-like receptor signaling pathway
D339L	PPP1CA	4	RIG-I-like receptor signaling pathway
D339L	PTGS1	9	RIG-I-like receptor signaling pathway
DP60R	COL3A1	3091	RIG-I-like receptor signaling pathway
DP60R	FERMT3	9	RIG-I-like receptor signaling pathway
DP60R	FGA	2	RIG-I-like receptor signaling pathway
DP79L	COL3A1	2	RIG-I-like receptor signaling pathway
DP79L	FERMT3	8	RIG-I-like receptor signaling pathway
DP79L	FGA	2	RIG-I-like receptor signaling pathway
E146L	ADCY3	2	RIG-I-like receptor signaling pathway
E146L	COL3A1	263	RIG-I-like receptor signaling pathway
E146L	FERMT3	89	RIG-I-like receptor signaling pathway
E146L	FGA	66	RIG-I-like receptor signaling pathway
E146L	GP9	4	RIG-I-like receptor signaling pathway
E146L	ITGB3	19	RIG-I-like receptor signaling pathway
E146L	PPP1CA	14	RIG-I-like receptor signaling pathway
E146L	PTGIR	2	RIG-I-like receptor signaling pathway
E146L	PTGS1	32	RIG-I-like receptor signaling pathway
E146L	TBXAS1	2	RIG-I-like receptor signaling pathway
E165R	COL3A1	127	RIG-I-like receptor signaling pathway
E165R	FERMT3	34	RIG-I-like receptor signaling pathway
E165R	FGA	17	RIG-I-like receptor signaling pathway
E165R	ITGB3	4035	RIG-I-like receptor signaling pathway
E165R	PPP1CA	4	RIG-I-like receptor signaling pathway
E165R	PTGS1	10	RIG-I-like receptor signaling pathway
E183L	COL3A1	2	RIG-I-like receptor signaling pathway
EP364R	COL3A1	408	RIG-I-like receptor signaling pathway
EP364R	FERMT3	100	RIG-I-like receptor signaling pathway
EP364R	FGA	58	RIG-I-like receptor signaling pathway
EP364R	ITGB3	51990	RIG-I-like receptor signaling pathway
EP364R	PPP1CA	18	RIG-I-like receptor signaling pathway
EP364R	PRKACB	2	RIG-I-like receptor signaling pathway
EP364R	PTGIR	2	RIG-I-like receptor signaling pathway
EP364R	PTGS1	36	RIG-I-like receptor signaling pathway
F334L	COL3A1	382	RIG-I-like receptor signaling pathway
F334L	FERMT3	98	RIG-I-like receptor signaling pathway
F334L	FGA	48	RIG-I-like receptor signaling pathway
F334L	ITGB3	17	RIG-I-like receptor signaling pathway
F334L	PPP1CA	9	RIG-I-like receptor signaling pathway
F334L	PTGIR	1	RIG-I-like receptor signaling pathway
F334L	PTGS1	38	RIG-I-like receptor signaling pathway
F334L	TBXAS1	2	RIG-I-like receptor signaling pathway
G1340L	COL3A1	35	RIG-I-like receptor signaling pathway
G1340L	FERMT3	5	RIG-I-like receptor signaling pathway
G1340L	FGA	4	RIG-I-like receptor signaling pathway
G1340L	ITGB3	2	RIG-I-like receptor signaling pathway
G1340L	PPP1CA	2	RIG-I-like receptor signaling pathway
G1340L	PTGS1	1	RIG-I-like receptor signaling pathway
H359L	PTGS1	2	RIG-I-like receptor signaling pathway
I177L	COL3A1	2	RIG-I-like receptor signaling pathway
I226R	ADCY3	299	RIG-I-like receptor signaling pathway
I226R	ADCY4	4	RIG-I-like receptor signaling pathway
I226R	ARHGEF1	58	RIG-I-like receptor signaling pathway
I226R	CAMKK1	2	RIG-I-like receptor signaling pathway
I226R	COL3A1	146175	RIG-I-like receptor signaling pathway
I226R	F2	9	RIG-I-like receptor signaling pathway
I226R	FERMT3	33833	RIG-I-like receptor signaling pathway
I226R	FGA	17369	RIG-I-like receptor signaling pathway
I226R	FGB	7	RIG-I-like receptor signaling pathway
I226R	GP1BA	52	RIG-I-like receptor signaling pathway
I226R	GP9	403	RIG-I-like receptor signaling pathway
I226R	GUCY1A2	2	RIG-I-like receptor signaling pathway
I226R	ITGB3	3073	RIG-I-like receptor signaling pathway
I226R	NOS3	1	RIG-I-like receptor signaling pathway
I226R	PPP1CA	3662	RIG-I-like receptor signaling pathway
I226R	PPP1CC	1	RIG-I-like receptor signaling pathway
I226R	PRKACB	25	RIG-I-like receptor signaling pathway
I226R	PRKCZ	2	RIG-I-like receptor signaling pathway
I226R	PRKG2	4	RIG-I-like receptor signaling pathway
I226R	PTGIR	575	RIG-I-like receptor signaling pathway
I226R	PTGS1	8037	RIG-I-like receptor signaling pathway
I226R	RASGRP2	2	RIG-I-like receptor signaling pathway
I226R	STIM1	11	RIG-I-like receptor signaling pathway
I226R	TBXAS1	29	RIG-I-like receptor signaling pathway
I7L	COL3A1	5698	RIG-I-like receptor signaling pathway
I7L	FERMT3	187	RIG-I-like receptor signaling pathway
I7L	FGA	126	RIG-I-like receptor signaling pathway
I7L	GP1BA	2	RIG-I-like receptor signaling pathway
I7L	GP9	4	RIG-I-like receptor signaling pathway
I7L	ITGB3	31	RIG-I-like receptor signaling pathway
I7L	PPP1CA	21	RIG-I-like receptor signaling pathway
I7L	PTGIR	7	RIG-I-like receptor signaling pathway
I7L	PTGS1	56	RIG-I-like receptor signaling pathway
I8L	ADCY3	4	RIG-I-like receptor signaling pathway
I8L	ARHGEF1	1	RIG-I-like receptor signaling pathway
I8L	COL3A1	83916	RIG-I-like receptor signaling pathway
I8L	F2	2	RIG-I-like receptor signaling pathway
I8L	FERMT3	478	RIG-I-like receptor signaling pathway
I8L	FGA	255	RIG-I-like receptor signaling pathway
I8L	GP1BA	3	RIG-I-like receptor signaling pathway
I8L	GP9	5	RIG-I-like receptor signaling pathway
I8L	ITGB3	64	RIG-I-like receptor signaling pathway
I8L	PPP1CA	48	RIG-I-like receptor signaling pathway
I8L	PTGIR	4	RIG-I-like receptor signaling pathway
I8L	PTGS1	145	RIG-I-like receptor signaling pathway
I8L	TBXAS1	2	RIG-I-like receptor signaling pathway
K421R	COL3A1	104	RIG-I-like receptor signaling pathway
K421R	FERMT3	37	RIG-I-like receptor signaling pathway
K421R	FGA	20	RIG-I-like receptor signaling pathway
K421R	GP9	4	RIG-I-like receptor signaling pathway
K421R	ITGB3	2	RIG-I-like receptor signaling pathway
K421R	PTGS1	14	RIG-I-like receptor signaling pathway
KP177R	COL3A1	2	RIG-I-like receptor signaling pathway
L83L	COL3A1	3	RIG-I-like receptor signaling pathway
L83L	FERMT3	1	RIG-I-like receptor signaling pathway
MGF100-1L	COL3A1	61	RIG-I-like receptor signaling pathway
MGF100-1L	FERMT3	35	RIG-I-like receptor signaling pathway
MGF100-1L	FGA	9	RIG-I-like receptor signaling pathway
MGF100-1L	GP9	2	RIG-I-like receptor signaling pathway
MGF100-1L	ITGB3	1	RIG-I-like receptor signaling pathway
MGF100-1L	PPP1CA	5	RIG-I-like receptor signaling pathway
MGF100-1L	PTGIR	2	RIG-I-like receptor signaling pathway
MGF100-1L	PTGS1	2	RIG-I-like receptor signaling pathway
MGF110-13L	COL3A1	37	RIG-I-like receptor signaling pathway
MGF110-13L	FERMT3	21	RIG-I-like receptor signaling pathway
MGF110-13L	FGA	6	RIG-I-like receptor signaling pathway
MGF110-13L	GP9	2	RIG-I-like receptor signaling pathway
MGF110-13L	PPP1CA	2	RIG-I-like receptor signaling pathway
MGF110-1L	COL3A1	276	RIG-I-like receptor signaling pathway
MGF110-1L	FERMT3	94	RIG-I-like receptor signaling pathway
MGF110-1L	FGA	66	RIG-I-like receptor signaling pathway
MGF110-1L	ITGB3	9	RIG-I-like receptor signaling pathway
MGF110-1L	PPP1CA	6	RIG-I-like receptor signaling pathway
MGF110-1L	PTGS1	21	RIG-I-like receptor signaling pathway
MGF110-2L	ADCY3	40	RIG-I-like receptor signaling pathway
MGF110-2L	ARHGEF1	2	RIG-I-like receptor signaling pathway
MGF110-2L	COL3A1	6070	RIG-I-like receptor signaling pathway
MGF110-2L	FERMT3	2177	RIG-I-like receptor signaling pathway
MGF110-2L	FGA	1179	RIG-I-like receptor signaling pathway
MGF110-2L	GP1BA	7	RIG-I-like receptor signaling pathway
MGF110-2L	GP9	25	RIG-I-like receptor signaling pathway
MGF110-2L	ITGB3	288	RIG-I-like receptor signaling pathway
MGF110-2L	PPP1CA	259	RIG-I-like receptor signaling pathway
MGF110-2L	PPP1CC	2	RIG-I-like receptor signaling pathway
MGF110-2L	PRKACB	2	RIG-I-like receptor signaling pathway
MGF110-2L	PTGIR	51	RIG-I-like receptor signaling pathway
MGF110-2L	PTGS1	871	RIG-I-like receptor signaling pathway
MGF110-2L	TBXAS1	2	RIG-I-like receptor signaling pathway
MGF110-3L	ADCY3	6	RIG-I-like receptor signaling pathway
MGF110-3L	COL3A1	93691	RIG-I-like receptor signaling pathway
MGF110-3L	FERMT3	269	RIG-I-like receptor signaling pathway
MGF110-3L	FGA	157	RIG-I-like receptor signaling pathway
MGF110-3L	GP1BA	2	RIG-I-like receptor signaling pathway
MGF110-3L	GP9	9	RIG-I-like receptor signaling pathway
MGF110-3L	GUCY1A2	1	RIG-I-like receptor signaling pathway
MGF110-3L	ITGB3	40	RIG-I-like receptor signaling pathway
MGF110-3L	PPP1CA	42	RIG-I-like receptor signaling pathway
MGF110-3L	PTGIR	3	RIG-I-like receptor signaling pathway
MGF110-3L	PTGS1	104	RIG-I-like receptor signaling pathway
MGF110-7L	COL3A1	8	RIG-I-like receptor signaling pathway
MGF300-1L	ADCY3	514	RIG-I-like receptor signaling pathway
MGF300-1L	ADCY4	12	RIG-I-like receptor signaling pathway
MGF300-1L	ADCY6	4	RIG-I-like receptor signaling pathway
MGF300-1L	ARHGEF1	84	RIG-I-like receptor signaling pathway
MGF300-1L	CAMKK1	2	RIG-I-like receptor signaling pathway
MGF300-1L	COL3A1	806936	RIG-I-like receptor signaling pathway
MGF300-1L	F2	8	RIG-I-like receptor signaling pathway
MGF300-1L	FERMT3	41850	RIG-I-like receptor signaling pathway
MGF300-1L	FGA	78235	RIG-I-like receptor signaling pathway
MGF300-1L	FGB	9	RIG-I-like receptor signaling pathway
MGF300-1L	GP1BA	105	RIG-I-like receptor signaling pathway
MGF300-1L	GP9	588	RIG-I-like receptor signaling pathway
MGF300-1L	ITGB3	4698	RIG-I-like receptor signaling pathway
MGF300-1L	P2RY1	4	RIG-I-like receptor signaling pathway
MGF300-1L	PPP1CA	4551	RIG-I-like receptor signaling pathway
MGF300-1L	PPP1R12A	2	RIG-I-like receptor signaling pathway
MGF300-1L	PRKACB	29	RIG-I-like receptor signaling pathway
MGF300-1L	PRKCZ	7	RIG-I-like receptor signaling pathway
MGF300-1L	PRKG2	2	RIG-I-like receptor signaling pathway
MGF300-1L	PTGIR	876	RIG-I-like receptor signaling pathway
MGF300-1L	PTGS1	24792	RIG-I-like receptor signaling pathway
MGF300-1L	RASGRP2	11	RIG-I-like receptor signaling pathway
MGF300-1L	STIM1	8	RIG-I-like receptor signaling pathway
MGF300-1L	TBXAS1	42	RIG-I-like receptor signaling pathway
MGF360-11L	ADCY3	160	RIG-I-like receptor signaling pathway
MGF360-11L	ADCY4	6	RIG-I-like receptor signaling pathway
MGF360-11L	ADCY6	1	RIG-I-like receptor signaling pathway
MGF360-11L	ARHGEF1	30	RIG-I-like receptor signaling pathway
MGF360-11L	CAMKK1	2	RIG-I-like receptor signaling pathway
MGF360-11L	COL3A1	408886	RIG-I-like receptor signaling pathway
MGF360-11L	FERMT3	16911	RIG-I-like receptor signaling pathway
MGF360-11L	FGA	9322	RIG-I-like receptor signaling pathway
MGF360-11L	FGB	6	RIG-I-like receptor signaling pathway
MGF360-11L	GP1BA	39	RIG-I-like receptor signaling pathway
MGF360-11L	GP9	221	RIG-I-like receptor signaling pathway
MGF360-11L	ITGB3	1848	RIG-I-like receptor signaling pathway
MGF360-11L	PPP1CA	1624	RIG-I-like receptor signaling pathway
MGF360-11L	PRKACB	11	RIG-I-like receptor signaling pathway
MGF360-11L	PRKCZ	6	RIG-I-like receptor signaling pathway
MGF360-11L	PRKG2	2	RIG-I-like receptor signaling pathway
MGF360-11L	PTGIR	300	RIG-I-like receptor signaling pathway
MGF360-11L	PTGS1	5226	RIG-I-like receptor signaling pathway
MGF360-11L	RASGRP2	6	RIG-I-like receptor signaling pathway
MGF360-11L	STIM1	4	RIG-I-like receptor signaling pathway
MGF360-11L	TBXAS1	11	RIG-I-like receptor signaling pathway
MGF360-12L	ADCY3	125	RIG-I-like receptor signaling pathway
MGF360-12L	ADCY4	4	RIG-I-like receptor signaling pathway
MGF360-12L	ARHGEF1	41	RIG-I-like receptor signaling pathway
MGF360-12L	CAMKK1	2	RIG-I-like receptor signaling pathway
MGF360-12L	COL3A1	77223	RIG-I-like receptor signaling pathway
MGF360-12L	F2	8	RIG-I-like receptor signaling pathway
MGF360-12L	FERMT3	15264	RIG-I-like receptor signaling pathway
MGF360-12L	FGA	10418	RIG-I-like receptor signaling pathway
MGF360-12L	FGB	2	RIG-I-like receptor signaling pathway
MGF360-12L	GP1BA	46	RIG-I-like receptor signaling pathway
MGF360-12L	GP9	216	RIG-I-like receptor signaling pathway
MGF360-12L	ITGB3	2133	RIG-I-like receptor signaling pathway
MGF360-12L	PPP1CA	2001	RIG-I-like receptor signaling pathway
MGF360-12L	PRKACB	18	RIG-I-like receptor signaling pathway
MGF360-12L	PRKCZ	4	RIG-I-like receptor signaling pathway
MGF360-12L	PTGIR	294	RIG-I-like receptor signaling pathway
MGF360-12L	PTGS1	4405	RIG-I-like receptor signaling pathway
MGF360-12L	RASGRP2	3	RIG-I-like receptor signaling pathway
MGF360-12L	STIM1	6	RIG-I-like receptor signaling pathway
MGF360-12L	TBXAS1	11	RIG-I-like receptor signaling pathway
MGF360-13L	ADCY3	6	RIG-I-like receptor signaling pathway
MGF360-13L	ARHGEF1	1	RIG-I-like receptor signaling pathway
MGF360-13L	COL3A1	2681	RIG-I-like receptor signaling pathway
MGF360-13L	FERMT3	799	RIG-I-like receptor signaling pathway
MGF360-13L	FGA	430	RIG-I-like receptor signaling pathway
MGF360-13L	FGB	2	RIG-I-like receptor signaling pathway
MGF360-13L	GP1BA	1	RIG-I-like receptor signaling pathway
MGF360-13L	GP9	8	RIG-I-like receptor signaling pathway
MGF360-13L	ITGB3	92	RIG-I-like receptor signaling pathway
MGF360-13L	PPP1CA	72	RIG-I-like receptor signaling pathway
MGF360-13L	PRKCZ	2	RIG-I-like receptor signaling pathway
MGF360-13L	PTGIR	17	RIG-I-like receptor signaling pathway
MGF360-13L	PTGS1	234	RIG-I-like receptor signaling pathway
MGF360-9L	ADCY3	18	RIG-I-like receptor signaling pathway
MGF360-9L	ARHGEF1	4	RIG-I-like receptor signaling pathway
MGF360-9L	CAMKK1	2	RIG-I-like receptor signaling pathway
MGF360-9L	COL3A1	72170	RIG-I-like receptor signaling pathway
MGF360-9L	FERMT3	2176	RIG-I-like receptor signaling pathway
MGF360-9L	FGA	2649	RIG-I-like receptor signaling pathway
MGF360-9L	GP1BA	1	RIG-I-like receptor signaling pathway
MGF360-9L	GP9	23	RIG-I-like receptor signaling pathway
MGF360-9L	ITGB3	227	RIG-I-like receptor signaling pathway
MGF360-9L	PPP1CA	178	RIG-I-like receptor signaling pathway
MGF360-9L	PRKACB	2	RIG-I-like receptor signaling pathway
MGF360-9L	PTGIR	40	RIG-I-like receptor signaling pathway
MGF360-9L	PTGS1	543	RIG-I-like receptor signaling pathway
MGF360-9L	TBXAS1	5	RIG-I-like receptor signaling pathway
MGF505-3R	ADCY3	48	RIG-I-like receptor signaling pathway
MGF505-3R	ADCY4	4	RIG-I-like receptor signaling pathway
MGF505-3R	ARHGEF1	6	RIG-I-like receptor signaling pathway
MGF505-3R	CAMKK1	2	RIG-I-like receptor signaling pathway
MGF505-3R	COL3A1	736459	RIG-I-like receptor signaling pathway
MGF505-3R	FERMT3	4293	RIG-I-like receptor signaling pathway
MGF505-3R	FGA	34441	RIG-I-like receptor signaling pathway
MGF505-3R	GP1BA	8	RIG-I-like receptor signaling pathway
MGF505-3R	GP9	63	RIG-I-like receptor signaling pathway
MGF505-3R	GUCY1A2	2	RIG-I-like receptor signaling pathway
MGF505-3R	ITGB3	455	RIG-I-like receptor signaling pathway
MGF505-3R	PPP1CA	572	RIG-I-like receptor signaling pathway
MGF505-3R	PRKACB	4	RIG-I-like receptor signaling pathway
MGF505-3R	PRKCZ	2	RIG-I-like receptor signaling pathway
MGF505-3R	PRKG2	2	RIG-I-like receptor signaling pathway
MGF505-3R	PTGIR	83	RIG-I-like receptor signaling pathway
MGF505-3R	PTGS1	1159	RIG-I-like receptor signaling pathway
MGF505-3R	RASGRP2	12	RIG-I-like receptor signaling pathway
MGF505-3R	TBXAS1	3	RIG-I-like receptor signaling pathway
MGF505-9R	COL3A1	17	RIG-I-like receptor signaling pathway
MGF505-9R	ITGB3	1	RIG-I-like receptor signaling pathway
MGF505-9R	PTGIR	2	RIG-I-like receptor signaling pathway
MGF505-9R	PTGS1	4	RIG-I-like receptor signaling pathway
S183L	ADCY3	86	RIG-I-like receptor signaling pathway
S183L	ADCY4	2	RIG-I-like receptor signaling pathway
S183L	ARHGEF1	17	RIG-I-like receptor signaling pathway
S183L	COL3A1	3884387	RIG-I-like receptor signaling pathway
S183L	F2	2	RIG-I-like receptor signaling pathway
S183L	FERMT3	6455	RIG-I-like receptor signaling pathway
S183L	FGA	21529	RIG-I-like receptor signaling pathway
S183L	FGB	2	RIG-I-like receptor signaling pathway
S183L	GP1BA	21	RIG-I-like receptor signaling pathway
S183L	GP9	78	RIG-I-like receptor signaling pathway
S183L	ITGB3	769	RIG-I-like receptor signaling pathway
S183L	PPP1CA	871	RIG-I-like receptor signaling pathway
S183L	PRKACB	7	RIG-I-like receptor signaling pathway
S183L	PRKCZ	1	RIG-I-like receptor signaling pathway
S183L	PRKG2	2	RIG-I-like receptor signaling pathway
S183L	PTGIR	127	RIG-I-like receptor signaling pathway
S183L	PTGS1	1757	RIG-I-like receptor signaling pathway
S183L	RASGRP2	2	RIG-I-like receptor signaling pathway
S183L	TBXAS1	3	RIG-I-like receptor signaling pathway
X69R	COL3A1	2	RIG-I-like receptor signaling pathway
A137R	CASP8	16	Fc epsilon RI signaling pathway
A137R	CCL3L1	2	Fc epsilon RI signaling pathway
A137R	CD14	70	Fc epsilon RI signaling pathway
A137R	FADD	8	Fc epsilon RI signaling pathway
A137R	IKBKE	1556	Fc epsilon RI signaling pathway
A137R	IL1B	267031	Fc epsilon RI signaling pathway
A137R	IRAK1	20	Fc epsilon RI signaling pathway
A137R	IRF3	4	Fc epsilon RI signaling pathway
A137R	LOC100153661	1	Fc epsilon RI signaling pathway
A137R	MAP2K7	15	Fc epsilon RI signaling pathway
A137R	MAPK12	128	Fc epsilon RI signaling pathway
A137R	MAPK13	2	Fc epsilon RI signaling pathway
A137R	MAPK14	57	Fc epsilon RI signaling pathway
A137R	MAPK9	1916	Fc epsilon RI signaling pathway
A137R	MYD88	124515	Fc epsilon RI signaling pathway
A137R	TAB1	19	Fc epsilon RI signaling pathway
A137R	TICAM1	64	Fc epsilon RI signaling pathway
A137R	TIRAP	266	Fc epsilon RI signaling pathway
A137R	TLR9	1368	Fc epsilon RI signaling pathway
A137R	TRAF3	71	Fc epsilon RI signaling pathway
A137R	TRAF6	16	Fc epsilon RI signaling pathway
A151R	CASP8	53	Fc epsilon RI signaling pathway
A151R	CCL3L1	2	Fc epsilon RI signaling pathway
A151R	CCL5	4	Fc epsilon RI signaling pathway
A151R	CD14	163	Fc epsilon RI signaling pathway
A151R	CD40	3	Fc epsilon RI signaling pathway
A151R	FADD	34	Fc epsilon RI signaling pathway
A151R	IFNAR1	1	Fc epsilon RI signaling pathway
A151R	IFNAR2	1	Fc epsilon RI signaling pathway
A151R	IKBKE	8	Fc epsilon RI signaling pathway
A151R	IL1B	184406	Fc epsilon RI signaling pathway
A151R	IL6	2	Fc epsilon RI signaling pathway
A151R	IRAK1	18	Fc epsilon RI signaling pathway
A151R	IRAK4	1	Fc epsilon RI signaling pathway
A151R	IRF3	14	Fc epsilon RI signaling pathway
A151R	IRF5	2	Fc epsilon RI signaling pathway
A151R	MAP2K7	27	Fc epsilon RI signaling pathway
A151R	MAPK10	3	Fc epsilon RI signaling pathway
A151R	MAPK12	350	Fc epsilon RI signaling pathway
A151R	MAPK13	4	Fc epsilon RI signaling pathway
A151R	MAPK14	161	Fc epsilon RI signaling pathway
A151R	MAPK9	15	Fc epsilon RI signaling pathway
A151R	MYD88	643	Fc epsilon RI signaling pathway
A151R	TAB1	78	Fc epsilon RI signaling pathway
A151R	TBK1	4	Fc epsilon RI signaling pathway
A151R	TICAM1	175	Fc epsilon RI signaling pathway
A151R	TIRAP	830	Fc epsilon RI signaling pathway
A151R	TLR3	2	Fc epsilon RI signaling pathway
A151R	TLR4	2	Fc epsilon RI signaling pathway
A151R	TLR9	615	Fc epsilon RI signaling pathway
A151R	TRAF3	287	Fc epsilon RI signaling pathway
G-ACD-00090	IL1B	4	Fc epsilon RI signaling pathway
G-ACD-00290	IL1B	682	Fc epsilon RI signaling pathway
G-ACD-00350	CASP8	35	Fc epsilon RI signaling pathway
G-ACD-00350	CCL5	1	Fc epsilon RI signaling pathway
G-ACD-00350	CD14	140	Fc epsilon RI signaling pathway
G-ACD-00350	FADD	18	Fc epsilon RI signaling pathway
G-ACD-00350	IKBKE	2	Fc epsilon RI signaling pathway
G-ACD-00350	IL1B	2517437	Fc epsilon RI signaling pathway
G-ACD-00350	IRAK1	21	Fc epsilon RI signaling pathway
G-ACD-00350	IRAK4	2	Fc epsilon RI signaling pathway
G-ACD-00350	IRF3	17	Fc epsilon RI signaling pathway
G-ACD-00350	IRF5	2	Fc epsilon RI signaling pathway
G-ACD-00350	LOC100153661	1	Fc epsilon RI signaling pathway
G-ACD-00350	MAP2K7	20	Fc epsilon RI signaling pathway
G-ACD-00350	MAPK12	273	Fc epsilon RI signaling pathway
G-ACD-00350	MAPK13	2	Fc epsilon RI signaling pathway
G-ACD-00350	MAPK14	82	Fc epsilon RI signaling pathway
G-ACD-00350	MAPK9	7	Fc epsilon RI signaling pathway
G-ACD-00350	MYD88	373	Fc epsilon RI signaling pathway
G-ACD-00350	TAB1	59	Fc epsilon RI signaling pathway
G-ACD-00350	TAB2	2	Fc epsilon RI signaling pathway
G-ACD-00350	TICAM1	150	Fc epsilon RI signaling pathway
G-ACD-00350	TIRAP	559	Fc epsilon RI signaling pathway
G-ACD-00350	TLR3	1	Fc epsilon RI signaling pathway
G-ACD-00350	TLR4	6	Fc epsilon RI signaling pathway
G-ACD-00350	TLR9	489	Fc epsilon RI signaling pathway
G-ACD-00350	TRAF3	144	Fc epsilon RI signaling pathway
G-ACD-00350	TRAF6	2	Fc epsilon RI signaling pathway
G-ACD-01960	IL1B	2	Fc epsilon RI signaling pathway
G-ACD-01960	IRAK1	1	Fc epsilon RI signaling pathway
B119L	CASP8	5	Fc epsilon RI signaling pathway
B119L	CD14	11	Fc epsilon RI signaling pathway
B119L	FADD	6	Fc epsilon RI signaling pathway
B119L	IL1B	3004	Fc epsilon RI signaling pathway
B119L	IRAK1	4	Fc epsilon RI signaling pathway
B119L	MAP2K7	2	Fc epsilon RI signaling pathway
B119L	MAPK12	61	Fc epsilon RI signaling pathway
B119L	MAPK13	2	Fc epsilon RI signaling pathway
B119L	MAPK14	19	Fc epsilon RI signaling pathway
B119L	MAPK9	3	Fc epsilon RI signaling pathway
B119L	MYD88	107	Fc epsilon RI signaling pathway
B119L	TAB1	5	Fc epsilon RI signaling pathway
B119L	TICAM1	35	Fc epsilon RI signaling pathway
B119L	TIRAP	128	Fc epsilon RI signaling pathway
B119L	TLR4	2	Fc epsilon RI signaling pathway
B119L	TLR9	115	Fc epsilon RI signaling pathway
B119L	TRAF3	49	Fc epsilon RI signaling pathway
B119L	TRAF6	281	Fc epsilon RI signaling pathway
B175L	IL1B	69	Fc epsilon RI signaling pathway
B175L	MAPK12	1	Fc epsilon RI signaling pathway
B175L	MYD88	1	Fc epsilon RI signaling pathway
B175L	TLR9	4	Fc epsilon RI signaling pathway
B438L	CD14	1	Fc epsilon RI signaling pathway
B438L	IL1B	47	Fc epsilon RI signaling pathway
B438L	MAP2K7	1	Fc epsilon RI signaling pathway
B438L	TICAM1	1	Fc epsilon RI signaling pathway
B438L	TRAF3	2	Fc epsilon RI signaling pathway
B962L	IL1B	7	Fc epsilon RI signaling pathway
B962L	TRAF3	2	Fc epsilon RI signaling pathway
C147L	CASP8	4	Fc epsilon RI signaling pathway
C147L	CD14	15	Fc epsilon RI signaling pathway
C147L	FADD	3	Fc epsilon RI signaling pathway
C147L	IL1B	1274	Fc epsilon RI signaling pathway
C147L	IRAK1	3	Fc epsilon RI signaling pathway
C147L	MAP2K7	3	Fc epsilon RI signaling pathway
C147L	MAPK12	33	Fc epsilon RI signaling pathway
C147L	MAPK14	8	Fc epsilon RI signaling pathway
C147L	MAPK9	1	Fc epsilon RI signaling pathway
C147L	MYD88	41	Fc epsilon RI signaling pathway
C147L	TAB1	10	Fc epsilon RI signaling pathway
C147L	TICAM1	14	Fc epsilon RI signaling pathway
C147L	TIRAP	81	Fc epsilon RI signaling pathway
C147L	TLR9	52	Fc epsilon RI signaling pathway
C147L	TRAF3	17	Fc epsilon RI signaling pathway
C315R	CD14	2	Fc epsilon RI signaling pathway
C315R	IL1B	212	Fc epsilon RI signaling pathway
C315R	MAPK12	1	Fc epsilon RI signaling pathway
C315R	MAPK14	2	Fc epsilon RI signaling pathway
C315R	MAPK9	1	Fc epsilon RI signaling pathway
C315R	MYD88	8	Fc epsilon RI signaling pathway
C315R	TICAM1	1	Fc epsilon RI signaling pathway
C315R	TIRAP	10	Fc epsilon RI signaling pathway
C315R	TLR9	10	Fc epsilon RI signaling pathway
C315R	TRAF3	3	Fc epsilon RI signaling pathway
C84L	IL1B	4929	Fc epsilon RI signaling pathway
C84L	TIRAP	3	Fc epsilon RI signaling pathway
CP123L	CD14	1	Fc epsilon RI signaling pathway
CP123L	IKBKE	2	Fc epsilon RI signaling pathway
CP123L	IL1B	39	Fc epsilon RI signaling pathway
CP123L	MYD88	2	Fc epsilon RI signaling pathway
CP123L	TICAM1	2	Fc epsilon RI signaling pathway
D339L	IL1B	49	Fc epsilon RI signaling pathway
D339L	MAPK14	2	Fc epsilon RI signaling pathway
D339L	MYD88	1	Fc epsilon RI signaling pathway
D339L	TIRAP	3	Fc epsilon RI signaling pathway
D339L	TLR9	7	Fc epsilon RI signaling pathway
D339L	TRAF3	2	Fc epsilon RI signaling pathway
DP60R	IL1B	4	Fc epsilon RI signaling pathway
DP79L	IL1B	87	Fc epsilon RI signaling pathway
E146L	CD14	2	Fc epsilon RI signaling pathway
E146L	IL1B	174	Fc epsilon RI signaling pathway
E146L	MAPK12	2	Fc epsilon RI signaling pathway
E146L	MYD88	4	Fc epsilon RI signaling pathway
E146L	TIRAP	9	Fc epsilon RI signaling pathway
E146L	TLR4	2	Fc epsilon RI signaling pathway
E146L	TLR9	9	Fc epsilon RI signaling pathway
E146L	TRAF3	2	Fc epsilon RI signaling pathway
E165R	IL1B	857	Fc epsilon RI signaling pathway
E165R	MAPK12	2	Fc epsilon RI signaling pathway
E165R	MAPK14	2	Fc epsilon RI signaling pathway
E165R	MYD88	2	Fc epsilon RI signaling pathway
E165R	TIRAP	2	Fc epsilon RI signaling pathway
E165R	TLR9	2	Fc epsilon RI signaling pathway
EP364R	FADD	1	Fc epsilon RI signaling pathway
EP364R	IL1B	16513	Fc epsilon RI signaling pathway
EP364R	IRAK1	2	Fc epsilon RI signaling pathway
EP364R	MAPK12	4	Fc epsilon RI signaling pathway
EP364R	MYD88	6	Fc epsilon RI signaling pathway
EP364R	TIRAP	6	Fc epsilon RI signaling pathway
EP364R	TLR9	12	Fc epsilon RI signaling pathway
EP364R	TRAF3	1	Fc epsilon RI signaling pathway
F334L	CD14	2	Fc epsilon RI signaling pathway
F334L	IL1B	712	Fc epsilon RI signaling pathway
F334L	MAP2K7	1	Fc epsilon RI signaling pathway
F334L	MAPK12	5	Fc epsilon RI signaling pathway
F334L	MYD88	10	Fc epsilon RI signaling pathway
F334L	TIRAP	4	Fc epsilon RI signaling pathway
F334L	TLR4	2	Fc epsilon RI signaling pathway
F334L	TLR9	6	Fc epsilon RI signaling pathway
F334L	TRAF3	5	Fc epsilon RI signaling pathway
G1340L	IL1B	24	Fc epsilon RI signaling pathway
G1340L	MAPK12	2	Fc epsilon RI signaling pathway
G1340L	TIRAP	1	Fc epsilon RI signaling pathway
G1340L	TLR9	1524	Fc epsilon RI signaling pathway
I226R	CASP8	105	Fc epsilon RI signaling pathway
I226R	CCL5	5	Fc epsilon RI signaling pathway
I226R	CD14	379	Fc epsilon RI signaling pathway
I226R	CD40	4	Fc epsilon RI signaling pathway
I226R	FADD	103	Fc epsilon RI signaling pathway
I226R	IFNAR1	6	Fc epsilon RI signaling pathway
I226R	IFNAR2	2	Fc epsilon RI signaling pathway
I226R	IKBKE	11	Fc epsilon RI signaling pathway
I226R	IL1B	48139	Fc epsilon RI signaling pathway
I226R	IRAK1	73	Fc epsilon RI signaling pathway
I226R	IRF3	49	Fc epsilon RI signaling pathway
I226R	IRF5	8	Fc epsilon RI signaling pathway
I226R	LOC100153661	16	Fc epsilon RI signaling pathway
I226R	MAP2K7	79	Fc epsilon RI signaling pathway
I226R	MAPK10	2	Fc epsilon RI signaling pathway
I226R	MAPK12	711	Fc epsilon RI signaling pathway
I226R	MAPK13	6	Fc epsilon RI signaling pathway
I226R	MAPK14	328	Fc epsilon RI signaling pathway
I226R	MAPK9	43	Fc epsilon RI signaling pathway
I226R	MYD88	1144	Fc epsilon RI signaling pathway
I226R	TAB1	175	Fc epsilon RI signaling pathway
I226R	TAB2	8	Fc epsilon RI signaling pathway
I226R	TBK1	11	Fc epsilon RI signaling pathway
I226R	TICAM1	432	Fc epsilon RI signaling pathway
I226R	TIRAP	1894	Fc epsilon RI signaling pathway
I226R	TLR3	2	Fc epsilon RI signaling pathway
I226R	TLR4	4	Fc epsilon RI signaling pathway
I226R	TLR8	3	Fc epsilon RI signaling pathway
I226R	TLR9	1536	Fc epsilon RI signaling pathway
I226R	TRAF3	607	Fc epsilon RI signaling pathway
I226R	TRAF6	2	Fc epsilon RI signaling pathway
I7L	CD14	4	Fc epsilon RI signaling pathway
I7L	IL1B	356	Fc epsilon RI signaling pathway
I7L	IRF5	2	Fc epsilon RI signaling pathway
I7L	MAPK12	3	Fc epsilon RI signaling pathway
I7L	MAPK14	1	Fc epsilon RI signaling pathway
I7L	MYD88	8	Fc epsilon RI signaling pathway
I7L	TAB1	2	Fc epsilon RI signaling pathway
I7L	TICAM1	4	Fc epsilon RI signaling pathway
I7L	TIRAP	13	Fc epsilon RI signaling pathway
I7L	TLR9	11	Fc epsilon RI signaling pathway
I7L	TRAF3	6	Fc epsilon RI signaling pathway
I8L	CASP8	2	Fc epsilon RI signaling pathway
I8L	CD14	4	Fc epsilon RI signaling pathway
I8L	IL1B	787	Fc epsilon RI signaling pathway
I8L	IRAK1	2	Fc epsilon RI signaling pathway
I8L	LOC100153661	2	Fc epsilon RI signaling pathway
I8L	MAP2K7	1	Fc epsilon RI signaling pathway
I8L	MAPK12	15	Fc epsilon RI signaling pathway
I8L	MAPK14	4	Fc epsilon RI signaling pathway
I8L	MAPK9	2	Fc epsilon RI signaling pathway
I8L	MYD88	28	Fc epsilon RI signaling pathway
I8L	TAB1	2	Fc epsilon RI signaling pathway
I8L	TICAM1	6	Fc epsilon RI signaling pathway
I8L	TIRAP	35	Fc epsilon RI signaling pathway
I8L	TLR9	31	Fc epsilon RI signaling pathway
I8L	TRAF3	23	Fc epsilon RI signaling pathway
K421R	IL1B	66	Fc epsilon RI signaling pathway
K421R	MYD88	2	Fc epsilon RI signaling pathway
K421R	TAB1	1	Fc epsilon RI signaling pathway
K421R	TIRAP	4	Fc epsilon RI signaling pathway
K421R	TLR9	2	Fc epsilon RI signaling pathway
K421R	TRAF3	1	Fc epsilon RI signaling pathway
MGF100-1L	IL1B	27	Fc epsilon RI signaling pathway
MGF100-1L	TIRAP	3	Fc epsilon RI signaling pathway
MGF100-1L	TLR9	2	Fc epsilon RI signaling pathway
MGF110-13L	IL1B	27	Fc epsilon RI signaling pathway
MGF110-13L	MYD88	2	Fc epsilon RI signaling pathway
MGF110-13L	TIRAP	1	Fc epsilon RI signaling pathway
MGF110-13L	TLR9	2	Fc epsilon RI signaling pathway
MGF110-13L	TRAF3	1	Fc epsilon RI signaling pathway
MGF110-1L	CASP8	2	Fc epsilon RI signaling pathway
MGF110-1L	CD14	2	Fc epsilon RI signaling pathway
MGF110-1L	IL1B	185	Fc epsilon RI signaling pathway
MGF110-1L	MYD88	4	Fc epsilon RI signaling pathway
MGF110-1L	TICAM1	4	Fc epsilon RI signaling pathway
MGF110-1L	TIRAP	5	Fc epsilon RI signaling pathway
MGF110-1L	TLR9	2	Fc epsilon RI signaling pathway
MGF110-2L	CASP8	17	Fc epsilon RI signaling pathway
MGF110-2L	CD14	25	Fc epsilon RI signaling pathway
MGF110-2L	FADD	9	Fc epsilon RI signaling pathway
MGF110-2L	IKBKE	2	Fc epsilon RI signaling pathway
MGF110-2L	IL1B	3758	Fc epsilon RI signaling pathway
MGF110-2L	IRAK1	4	Fc epsilon RI signaling pathway
MGF110-2L	IRF3	2	Fc epsilon RI signaling pathway
MGF110-2L	LOC100153661	2	Fc epsilon RI signaling pathway
MGF110-2L	MAP2K7	7	Fc epsilon RI signaling pathway
MGF110-2L	MAPK10	2	Fc epsilon RI signaling pathway
MGF110-2L	MAPK12	98	Fc epsilon RI signaling pathway
MGF110-2L	MAPK14	13	Fc epsilon RI signaling pathway
MGF110-2L	MAPK9	6	Fc epsilon RI signaling pathway
MGF110-2L	MYD88	123	Fc epsilon RI signaling pathway
MGF110-2L	TAB1	18	Fc epsilon RI signaling pathway
MGF110-2L	TICAM1	38	Fc epsilon RI signaling pathway
MGF110-2L	TIRAP	167	Fc epsilon RI signaling pathway
MGF110-2L	TLR9	92	Fc epsilon RI signaling pathway
MGF110-2L	TRAF3	61	Fc epsilon RI signaling pathway
MGF110-2L	TRAF6	2	Fc epsilon RI signaling pathway
MGF110-3L	CASP8	2	Fc epsilon RI signaling pathway
MGF110-3L	CD14	2	Fc epsilon RI signaling pathway
MGF110-3L	IL1B	504	Fc epsilon RI signaling pathway
MGF110-3L	LOC100153661	2	Fc epsilon RI signaling pathway
MGF110-3L	MAPK12	18	Fc epsilon RI signaling pathway
MGF110-3L	MAPK14	4	Fc epsilon RI signaling pathway
MGF110-3L	MAPK9	1991	Fc epsilon RI signaling pathway
MGF110-3L	MYD88	11	Fc epsilon RI signaling pathway
MGF110-3L	TAB1	4	Fc epsilon RI signaling pathway
MGF110-3L	TICAM1	6	Fc epsilon RI signaling pathway
MGF110-3L	TIRAP	37	Fc epsilon RI signaling pathway
MGF110-3L	TLR9	22	Fc epsilon RI signaling pathway
MGF110-3L	TRAF3	8	Fc epsilon RI signaling pathway
MGF110-7L	IL1B	6	Fc epsilon RI signaling pathway
MGF300-1L	CASP8	229	Fc epsilon RI signaling pathway
MGF300-1L	CCL3L1	4	Fc epsilon RI signaling pathway
MGF300-1L	CCL5	9	Fc epsilon RI signaling pathway
MGF300-1L	CD14	720	Fc epsilon RI signaling pathway
MGF300-1L	CD80	7	Fc epsilon RI signaling pathway
MGF300-1L	FADD	136	Fc epsilon RI signaling pathway
MGF300-1L	IFNAR1	7	Fc epsilon RI signaling pathway
MGF300-1L	IKBKE	194	Fc epsilon RI signaling pathway
MGF300-1L	IL1B	80553	Fc epsilon RI signaling pathway
MGF300-1L	IL6	2	Fc epsilon RI signaling pathway
MGF300-1L	IRAK1	109	Fc epsilon RI signaling pathway
MGF300-1L	IRAK4	6	Fc epsilon RI signaling pathway
MGF300-1L	IRF3	24	Fc epsilon RI signaling pathway
MGF300-1L	IRF5	6	Fc epsilon RI signaling pathway
MGF300-1L	IRF7	110	Fc epsilon RI signaling pathway
MGF300-1L	LOC100153661	27	Fc epsilon RI signaling pathway
MGF300-1L	MAP2K7	131	Fc epsilon RI signaling pathway
MGF300-1L	MAPK10	7	Fc epsilon RI signaling pathway
MGF300-1L	MAPK12	1351	Fc epsilon RI signaling pathway
MGF300-1L	MAPK13	2	Fc epsilon RI signaling pathway
MGF300-1L	MAPK14	588	Fc epsilon RI signaling pathway
MGF300-1L	MAPK9	87	Fc epsilon RI signaling pathway
MGF300-1L	MYD88	2322	Fc epsilon RI signaling pathway
MGF300-1L	TAB1	227	Fc epsilon RI signaling pathway
MGF300-1L	TAB2	2	Fc epsilon RI signaling pathway
MGF300-1L	TBK1	13	Fc epsilon RI signaling pathway
MGF300-1L	TICAM1	696	Fc epsilon RI signaling pathway
MGF300-1L	TIRAP	3392	Fc epsilon RI signaling pathway
MGF300-1L	TLR3	5	Fc epsilon RI signaling pathway
MGF300-1L	TLR4	10	Fc epsilon RI signaling pathway
MGF300-1L	TLR9	2091	Fc epsilon RI signaling pathway
MGF300-1L	TRAF3	4177	Fc epsilon RI signaling pathway
MGF300-1L	TRAF6	4	Fc epsilon RI signaling pathway
MGF360-11L	CASP8	88	Fc epsilon RI signaling pathway
MGF360-11L	CCL3L1	1	Fc epsilon RI signaling pathway
MGF360-11L	CCL5	2	Fc epsilon RI signaling pathway
MGF360-11L	CD14	205	Fc epsilon RI signaling pathway
MGF360-11L	CD80	2	Fc epsilon RI signaling pathway
MGF360-11L	FADD	67	Fc epsilon RI signaling pathway
MGF360-11L	IFNAR1	5	Fc epsilon RI signaling pathway
MGF360-11L	IKBKE	9	Fc epsilon RI signaling pathway
MGF360-11L	IL1B	30524	Fc epsilon RI signaling pathway
MGF360-11L	IRAK1	31	Fc epsilon RI signaling pathway
MGF360-11L	IRF3	10	Fc epsilon RI signaling pathway
MGF360-11L	LOC100153661	6	Fc epsilon RI signaling pathway
MGF360-11L	MAP2K6	1	Fc epsilon RI signaling pathway
MGF360-11L	MAP2K7	55	Fc epsilon RI signaling pathway
MGF360-11L	MAPK10	11	Fc epsilon RI signaling pathway
MGF360-11L	MAPK12	472	Fc epsilon RI signaling pathway
MGF360-11L	MAPK13	8	Fc epsilon RI signaling pathway
MGF360-11L	MAPK14	46749	Fc epsilon RI signaling pathway
MGF360-11L	MAPK9	23	Fc epsilon RI signaling pathway
MGF360-11L	MYD88	3176	Fc epsilon RI signaling pathway
MGF360-11L	TAB1	56	Fc epsilon RI signaling pathway
MGF360-11L	TBK1	3	Fc epsilon RI signaling pathway
MGF360-11L	TICAM1	10968	Fc epsilon RI signaling pathway
MGF360-11L	TIRAP	1268	Fc epsilon RI signaling pathway
MGF360-11L	TLR4	5	Fc epsilon RI signaling pathway
MGF360-11L	TLR9	105295	Fc epsilon RI signaling pathway
MGF360-11L	TRAF3	413	Fc epsilon RI signaling pathway
MGF360-12L	CASP8	85	Fc epsilon RI signaling pathway
MGF360-12L	CCL3L1	1	Fc epsilon RI signaling pathway
MGF360-12L	CD14	213	Fc epsilon RI signaling pathway
MGF360-12L	FADD	36	Fc epsilon RI signaling pathway
MGF360-12L	IFNAR1	3	Fc epsilon RI signaling pathway
MGF360-12L	IKBKE	403	Fc epsilon RI signaling pathway
MGF360-12L	IL1B	30568	Fc epsilon RI signaling pathway
MGF360-12L	IRAK1	8246	Fc epsilon RI signaling pathway
MGF360-12L	IRF3	7	Fc epsilon RI signaling pathway
MGF360-12L	IRF5	9	Fc epsilon RI signaling pathway
MGF360-12L	LOC100153661	12	Fc epsilon RI signaling pathway
MGF360-12L	MAP2K7	60	Fc epsilon RI signaling pathway
MGF360-12L	MAPK10	5	Fc epsilon RI signaling pathway
MGF360-12L	MAPK12	422	Fc epsilon RI signaling pathway
MGF360-12L	MAPK13	3	Fc epsilon RI signaling pathway
MGF360-12L	MAPK14	181	Fc epsilon RI signaling pathway
MGF360-12L	MAPK9	27	Fc epsilon RI signaling pathway
MGF360-12L	MYD88	829	Fc epsilon RI signaling pathway
MGF360-12L	TAB1	112	Fc epsilon RI signaling pathway
MGF360-12L	TAB2	2	Fc epsilon RI signaling pathway
MGF360-12L	TBK1	5	Fc epsilon RI signaling pathway
MGF360-12L	TICAM1	267	Fc epsilon RI signaling pathway
MGF360-12L	TIRAP	157962	Fc epsilon RI signaling pathway
MGF360-12L	TLR3	1	Fc epsilon RI signaling pathway
MGF360-12L	TLR4	5	Fc epsilon RI signaling pathway
MGF360-12L	TLR9	33959	Fc epsilon RI signaling pathway
MGF360-12L	TRAF3	409	Fc epsilon RI signaling pathway
MGF360-12L	TRAF6	2	Fc epsilon RI signaling pathway
MGF360-13L	CASP8	3	Fc epsilon RI signaling pathway
MGF360-13L	CD14	15	Fc epsilon RI signaling pathway
MGF360-13L	FADD	2	Fc epsilon RI signaling pathway
MGF360-13L	IKBKE	1	Fc epsilon RI signaling pathway
MGF360-13L	IL1B	1378	Fc epsilon RI signaling pathway
MGF360-13L	IRAK1	1	Fc epsilon RI signaling pathway
MGF360-13L	IRF3	3	Fc epsilon RI signaling pathway
MGF360-13L	MAP2K7	7	Fc epsilon RI signaling pathway
MGF360-13L	MAPK12	21	Fc epsilon RI signaling pathway
MGF360-13L	MAPK13	1	Fc epsilon RI signaling pathway
MGF360-13L	MAPK14	13	Fc epsilon RI signaling pathway
MGF360-13L	MAPK9	1	Fc epsilon RI signaling pathway
MGF360-13L	MYD88	34	Fc epsilon RI signaling pathway
MGF360-13L	TICAM1	11	Fc epsilon RI signaling pathway
MGF360-13L	TIRAP	58	Fc epsilon RI signaling pathway
MGF360-13L	TLR4	2	Fc epsilon RI signaling pathway
MGF360-13L	TLR9	28	Fc epsilon RI signaling pathway
MGF360-13L	TRAF3	14	Fc epsilon RI signaling pathway
MGF360-13L	TRAF6	1	Fc epsilon RI signaling pathway
MGF360-9L	CASP8	3	Fc epsilon RI signaling pathway
MGF360-9L	CD14	27	Fc epsilon RI signaling pathway
MGF360-9L	FADD	3	Fc epsilon RI signaling pathway
MGF360-9L	IL1B	3866	Fc epsilon RI signaling pathway
MGF360-9L	IRAK1	4	Fc epsilon RI signaling pathway
MGF360-9L	IRF3	2	Fc epsilon RI signaling pathway
MGF360-9L	MAP2K7	7	Fc epsilon RI signaling pathway
MGF360-9L	MAPK12	67	Fc epsilon RI signaling pathway
MGF360-9L	MAPK14	20	Fc epsilon RI signaling pathway
MGF360-9L	MYD88	103	Fc epsilon RI signaling pathway
MGF360-9L	TAB1	10	Fc epsilon RI signaling pathway
MGF360-9L	TBK1	1	Fc epsilon RI signaling pathway
MGF360-9L	TICAM1	41	Fc epsilon RI signaling pathway
MGF360-9L	TIRAP	180	Fc epsilon RI signaling pathway
MGF360-9L	TLR9	89	Fc epsilon RI signaling pathway
MGF360-9L	TRAF3	74660	Fc epsilon RI signaling pathway
MGF505-3R	CASP8	10	Fc epsilon RI signaling pathway
MGF505-3R	CD14	67	Fc epsilon RI signaling pathway
MGF505-3R	CTSK	2	Fc epsilon RI signaling pathway
MGF505-3R	FADD	8	Fc epsilon RI signaling pathway
MGF505-3R	IKBKE	1	Fc epsilon RI signaling pathway
MGF505-3R	IL1B	6828	Fc epsilon RI signaling pathway
MGF505-3R	IRAK1	11	Fc epsilon RI signaling pathway
MGF505-3R	IRF3	4	Fc epsilon RI signaling pathway
MGF505-3R	LOC100153661	3	Fc epsilon RI signaling pathway
MGF505-3R	MAP2K7	9	Fc epsilon RI signaling pathway
MGF505-3R	MAPK12	125	Fc epsilon RI signaling pathway
MGF505-3R	MAPK13	2	Fc epsilon RI signaling pathway
MGF505-3R	MAPK14	41	Fc epsilon RI signaling pathway
MGF505-3R	MAPK9	6	Fc epsilon RI signaling pathway
MGF505-3R	MYD88	182	Fc epsilon RI signaling pathway
MGF505-3R	TAB1	18	Fc epsilon RI signaling pathway
MGF505-3R	TICAM1	25509	Fc epsilon RI signaling pathway
MGF505-3R	TIRAP	4428	Fc epsilon RI signaling pathway
MGF505-3R	TLR9	1632	Fc epsilon RI signaling pathway
MGF505-3R	TRAF3	91	Fc epsilon RI signaling pathway
MGF505-3R	TRAF6	2	Fc epsilon RI signaling pathway
MGF505-9R	IL1B	6	Fc epsilon RI signaling pathway
MGF505-9R	TIRAP	2	Fc epsilon RI signaling pathway
S183L	CASP8	36	Fc epsilon RI signaling pathway
S183L	CD14	112	Fc epsilon RI signaling pathway
S183L	FADD	27	Fc epsilon RI signaling pathway
S183L	IKBKE	12	Fc epsilon RI signaling pathway
S183L	IL1B	12446	Fc epsilon RI signaling pathway
S183L	IRAK1	29	Fc epsilon RI signaling pathway
S183L	IRAK4	1	Fc epsilon RI signaling pathway
S183L	IRF3	2	Fc epsilon RI signaling pathway
S183L	IRF5	2	Fc epsilon RI signaling pathway
S183L	LOC100153661	6	Fc epsilon RI signaling pathway
S183L	MAP2K7	26	Fc epsilon RI signaling pathway
S183L	MAPK10	2	Fc epsilon RI signaling pathway
S183L	MAPK12	237	Fc epsilon RI signaling pathway
S183L	MAPK13	2	Fc epsilon RI signaling pathway
S183L	MAPK14	77	Fc epsilon RI signaling pathway
S183L	MAPK9	7	Fc epsilon RI signaling pathway
S183L	MYD88	293	Fc epsilon RI signaling pathway
S183L	TAB1	40	Fc epsilon RI signaling pathway
S183L	TAB2	2	Fc epsilon RI signaling pathway
S183L	TBK1	1	Fc epsilon RI signaling pathway
S183L	TICAM1	107	Fc epsilon RI signaling pathway
S183L	TIRAP	484	Fc epsilon RI signaling pathway
S183L	TLR4	2	Fc epsilon RI signaling pathway
S183L	TLR9	330	Fc epsilon RI signaling pathway
S183L	TRAF3	182	Fc epsilon RI signaling pathway
S183L	TRAF6	1	Fc epsilon RI signaling pathway
A137R	ATG16L1	4	NF-kappa B signaling pathway
A137R	CARD9	2	NF-kappa B signaling pathway
A137R	DEFB1	13	NF-kappa B signaling pathway
A137R	GSDMD	3688	NF-kappa B signaling pathway
A137R	LOC100155195	9	NF-kappa B signaling pathway
A137R	LOC100522887	29	NF-kappa B signaling pathway
A137R	LOC404703	31	NF-kappa B signaling pathway
A137R	MCU	2	NF-kappa B signaling pathway
A137R	MEFV	3296	NF-kappa B signaling pathway
A137R	NOD1	4	NF-kappa B signaling pathway
A137R	OAS2	18	NF-kappa B signaling pathway
A137R	PLCB3	102	NF-kappa B signaling pathway
A137R	PRKCD	13	NF-kappa B signaling pathway
A137R	PSTPIP1	282	NF-kappa B signaling pathway
A137R	RHOA	222	NF-kappa B signaling pathway
A137R	RNASEL	22	NF-kappa B signaling pathway
A137R	TRIP6	8	NF-kappa B signaling pathway
A137R	TXNIP	2	NF-kappa B signaling pathway
A137R	VDAC2	8	NF-kappa B signaling pathway
A151R	ATG16L1	2	NF-kappa B signaling pathway
A151R	CARD9	4	NF-kappa B signaling pathway
A151R	DEFB1	30	NF-kappa B signaling pathway
A151R	GSDMD	4448	NF-kappa B signaling pathway
A151R	ITPR2	6	NF-kappa B signaling pathway
A151R	LOC100155195	47	NF-kappa B signaling pathway
A151R	LOC100522887	85	NF-kappa B signaling pathway
A151R	LOC404703	100	NF-kappa B signaling pathway
A151R	MCU	4	NF-kappa B signaling pathway
A151R	MEFV	11400	NF-kappa B signaling pathway
A151R	MFN1	6	NF-kappa B signaling pathway
A151R	NEK7	1	NF-kappa B signaling pathway
A151R	NOD1	21	NF-kappa B signaling pathway
A151R	OAS2	20	NF-kappa B signaling pathway
A151R	PLCB3	307	NF-kappa B signaling pathway
A151R	PRKCD	23	NF-kappa B signaling pathway
A151R	PSTPIP1	831	NF-kappa B signaling pathway
A151R	RHOA	533	NF-kappa B signaling pathway
A151R	RNASEL	61	NF-kappa B signaling pathway
A151R	TRIP6	13	NF-kappa B signaling pathway
A151R	TXNIP	1	NF-kappa B signaling pathway
A151R	VDAC2	22	NF-kappa B signaling pathway
G-ACD-00090	MEFV	4	NF-kappa B signaling pathway
G-ACD-00240	MEFV	2	NF-kappa B signaling pathway
G-ACD-00290	GSDMD	4	NF-kappa B signaling pathway
G-ACD-00290	MEFV	5	NF-kappa B signaling pathway
G-ACD-00290	RHOA	1	NF-kappa B signaling pathway
G-ACD-00350	ATG16L1	6	NF-kappa B signaling pathway
G-ACD-00350	CARD9	2	NF-kappa B signaling pathway
G-ACD-00350	CASR	1	NF-kappa B signaling pathway
G-ACD-00350	DEFB1	22	NF-kappa B signaling pathway
G-ACD-00350	GSDMD	3734	NF-kappa B signaling pathway
G-ACD-00350	ITPR2	2	NF-kappa B signaling pathway
G-ACD-00350	LOC100155195	28	NF-kappa B signaling pathway
G-ACD-00350	LOC100522887	63	NF-kappa B signaling pathway
G-ACD-00350	LOC404703	79	NF-kappa B signaling pathway
G-ACD-00350	MCU	1	NF-kappa B signaling pathway
G-ACD-00350	MEFV	8132	NF-kappa B signaling pathway
G-ACD-00350	NOD1	8	NF-kappa B signaling pathway
G-ACD-00350	OAS2	28	NF-kappa B signaling pathway
G-ACD-00350	PLCB1	2	NF-kappa B signaling pathway
G-ACD-00350	PLCB3	201	NF-kappa B signaling pathway
G-ACD-00350	PRKCD	15	NF-kappa B signaling pathway
G-ACD-00350	PSTPIP1	572	NF-kappa B signaling pathway
G-ACD-00350	RHOA	445	NF-kappa B signaling pathway
G-ACD-00350	RNASEL	54	NF-kappa B signaling pathway
G-ACD-00350	TRIP6	8	NF-kappa B signaling pathway
G-ACD-00350	TRPM2	4	NF-kappa B signaling pathway
G-ACD-00350	TXN	2	NF-kappa B signaling pathway
G-ACD-00350	VDAC2	9	NF-kappa B signaling pathway
G-ACD-01960	MEFV	2	NF-kappa B signaling pathway
B119L	CARD9	2	NF-kappa B signaling pathway
B119L	DEFB1	10	NF-kappa B signaling pathway
B119L	GSDMD	786	NF-kappa B signaling pathway
B119L	LOC100155195	5	NF-kappa B signaling pathway
B119L	LOC100522887	16	NF-kappa B signaling pathway
B119L	LOC404703	4	NF-kappa B signaling pathway
B119L	MEFV	1646	NF-kappa B signaling pathway
B119L	MFN1	2	NF-kappa B signaling pathway
B119L	NOD1	4	NF-kappa B signaling pathway
B119L	OAS2	5	NF-kappa B signaling pathway
B119L	PLCB3	33	NF-kappa B signaling pathway
B119L	PRKCD	1	NF-kappa B signaling pathway
B119L	PSTPIP1	139	NF-kappa B signaling pathway
B119L	RHOA	89	NF-kappa B signaling pathway
B119L	RNASEL	7	NF-kappa B signaling pathway
B119L	TRIP6	8	NF-kappa B signaling pathway
B175L	GSDMD	9	NF-kappa B signaling pathway
B175L	LOC404703	2	NF-kappa B signaling pathway
B175L	MEFV	49	NF-kappa B signaling pathway
B175L	PSTPIP1	3	NF-kappa B signaling pathway
B318L	MEFV	2	NF-kappa B signaling pathway
B438L	GSDMD	2	NF-kappa B signaling pathway
B438L	MEFV	22	NF-kappa B signaling pathway
B438L	PSTPIP1	2	NF-kappa B signaling pathway
B438L	RNASEL	2	NF-kappa B signaling pathway
B962L	GSDMD	2	NF-kappa B signaling pathway
B962L	MEFV	1	NF-kappa B signaling pathway
C147L	CARD9	2	NF-kappa B signaling pathway
C147L	DEFB1	2	NF-kappa B signaling pathway
C147L	GSDMD	505	NF-kappa B signaling pathway
C147L	LOC100155195	2	NF-kappa B signaling pathway
C147L	LOC100522887	1	NF-kappa B signaling pathway
C147L	LOC404703	10	NF-kappa B signaling pathway
C147L	MEFV	753	NF-kappa B signaling pathway
C147L	OAS2	4	NF-kappa B signaling pathway
C147L	PLCB3	24	NF-kappa B signaling pathway
C147L	PRKCD	4	NF-kappa B signaling pathway
C147L	PSTPIP1	48	NF-kappa B signaling pathway
C147L	RHOA	37	NF-kappa B signaling pathway
C147L	RNASEL	9	NF-kappa B signaling pathway
C147L	VDAC2	2	NF-kappa B signaling pathway
C315R	GSDMD	38	NF-kappa B signaling pathway
C315R	LOC100522887	2	NF-kappa B signaling pathway
C315R	LOC404703	2	NF-kappa B signaling pathway
C315R	MEFV	5295	NF-kappa B signaling pathway
C315R	PSTPIP1	22	NF-kappa B signaling pathway
C315R	RHOA	6	NF-kappa B signaling pathway
C315R	RNASEL	2	NF-kappa B signaling pathway
C84L	MEFV	13	NF-kappa B signaling pathway
C84L	PSTPIP1	4	NF-kappa B signaling pathway
CP123L	GSDMD	10	NF-kappa B signaling pathway
CP123L	MEFV	23	NF-kappa B signaling pathway
CP123L	PSTPIP1	4	NF-kappa B signaling pathway
D339L	GSDMD	4	NF-kappa B signaling pathway
D339L	LOC100155195	6	NF-kappa B signaling pathway
D339L	MEFV	24	NF-kappa B signaling pathway
D339L	PSTPIP1	4	NF-kappa B signaling pathway
D339L	RHOA	2	NF-kappa B signaling pathway
DP60R	GSDMD	2	NF-kappa B signaling pathway
DP60R	MEFV	5	NF-kappa B signaling pathway
DP60R	RHOA	3	NF-kappa B signaling pathway
E146L	GSDMD	38	NF-kappa B signaling pathway
E146L	LOC100155195	1	NF-kappa B signaling pathway
E146L	LOC100522887	4	NF-kappa B signaling pathway
E146L	MEFV	58	NF-kappa B signaling pathway
E146L	PLCB3	6	NF-kappa B signaling pathway
E146L	PSTPIP1	7	NF-kappa B signaling pathway
E146L	RHOA	1	NF-kappa B signaling pathway
E165R	GSDMD	7	NF-kappa B signaling pathway
E165R	LOC100522887	2	NF-kappa B signaling pathway
E165R	MEFV	22	NF-kappa B signaling pathway
E165R	PLCB3	2	NF-kappa B signaling pathway
E165R	PSTPIP1	2	NF-kappa B signaling pathway
E165R	RHOA	5	NF-kappa B signaling pathway
EP364R	GSDMD	37	NF-kappa B signaling pathway
EP364R	LOC404703	2	NF-kappa B signaling pathway
EP364R	MEFV	113	NF-kappa B signaling pathway
EP364R	PLCB3	2	NF-kappa B signaling pathway
EP364R	PSTPIP1	8	NF-kappa B signaling pathway
EP364R	RHOA	6	NF-kappa B signaling pathway
EP364R	RNASEL	2	NF-kappa B signaling pathway
EP84R	MEFV	1	NF-kappa B signaling pathway
F334L	GSDMD	34	NF-kappa B signaling pathway
F334L	LOC100155195	2	NF-kappa B signaling pathway
F334L	LOC100522887	1	NF-kappa B signaling pathway
F334L	LOC404703	3	NF-kappa B signaling pathway
F334L	MEFV	82	NF-kappa B signaling pathway
F334L	PLCB3	5	NF-kappa B signaling pathway
F334L	PSTPIP1	14	NF-kappa B signaling pathway
F334L	RHOA	6	NF-kappa B signaling pathway
G1340L	GSDMD	2	NF-kappa B signaling pathway
G1340L	MEFV	10	NF-kappa B signaling pathway
G1340L	PSTPIP1	2	NF-kappa B signaling pathway
I226R	ATG16L1	9	NF-kappa B signaling pathway
I226R	CARD9	18	NF-kappa B signaling pathway
I226R	CASR	10	NF-kappa B signaling pathway
I226R	CYBA	1	NF-kappa B signaling pathway
I226R	DEFB1	54	NF-kappa B signaling pathway
I226R	GP91-PHOX	2	NF-kappa B signaling pathway
I226R	GSDMD	50466	NF-kappa B signaling pathway
I226R	ITPR2	3	NF-kappa B signaling pathway
I226R	JAK1	2	NF-kappa B signaling pathway
I226R	LOC100155195	105	NF-kappa B signaling pathway
I226R	LOC100522887	221	NF-kappa B signaling pathway
I226R	LOC404703	197	NF-kappa B signaling pathway
I226R	MCU	18	NF-kappa B signaling pathway
I226R	MEFV	22490	NF-kappa B signaling pathway
I226R	MFN1	8	NF-kappa B signaling pathway
I226R	NEK7	6	NF-kappa B signaling pathway
I226R	NOD1	33	NF-kappa B signaling pathway
I226R	OAS2	79	NF-kappa B signaling pathway
I226R	PLCB3	575	NF-kappa B signaling pathway
I226R	PRKCD	27	NF-kappa B signaling pathway
I226R	PSTPIP1	3812	NF-kappa B signaling pathway
I226R	RHOA	1395	NF-kappa B signaling pathway
I226R	RNASEL	5000	NF-kappa B signaling pathway
I226R	TRIP6	35	NF-kappa B signaling pathway
I226R	TRPM2	5	NF-kappa B signaling pathway
I226R	TXN	2	NF-kappa B signaling pathway
I226R	TXNIP	1	NF-kappa B signaling pathway
I226R	VDAC2	36	NF-kappa B signaling pathway
I7L	GSDMD	4604	NF-kappa B signaling pathway
I7L	LOC100522887	2	NF-kappa B signaling pathway
I7L	LOC404703	1	NF-kappa B signaling pathway
I7L	MEFV	189	NF-kappa B signaling pathway
I7L	PLCB3	8	NF-kappa B signaling pathway
I7L	PRKCD	2	NF-kappa B signaling pathway
I7L	PSTPIP1	16	NF-kappa B signaling pathway
I7L	RHOA	15	NF-kappa B signaling pathway
I7L	RNASEL	4	NF-kappa B signaling pathway
I7L	VDAC2	2	NF-kappa B signaling pathway
I8L	CARD9	2	NF-kappa B signaling pathway
I8L	GSDMD	204	NF-kappa B signaling pathway
I8L	LOC100155195	1056	NF-kappa B signaling pathway
I8L	LOC100522887	7	NF-kappa B signaling pathway
I8L	LOC404703	3	NF-kappa B signaling pathway
I8L	MEFV	456	NF-kappa B signaling pathway
I8L	NEK7	2	NF-kappa B signaling pathway
I8L	PLCB3	15	NF-kappa B signaling pathway
I8L	PRKCD	4	NF-kappa B signaling pathway
I8L	PSTPIP1	40	NF-kappa B signaling pathway
I8L	RHOA	17	NF-kappa B signaling pathway
I8L	RNASEL	2	NF-kappa B signaling pathway
K421R	GSDMD	10	NF-kappa B signaling pathway
K421R	MEFV	24	NF-kappa B signaling pathway
K421R	PSTPIP1	2	NF-kappa B signaling pathway
K421R	RHOA	3	NF-kappa B signaling pathway
MGF100-1L	GSDMD	7	NF-kappa B signaling pathway
MGF100-1L	MEFV	11	NF-kappa B signaling pathway
MGF100-1L	PSTPIP1	4	NF-kappa B signaling pathway
MGF100-1L	RHOA	2	NF-kappa B signaling pathway
MGF110-13L	GSDMD	1	NF-kappa B signaling pathway
MGF110-13L	LOC100155195	2	NF-kappa B signaling pathway
MGF110-13L	MEFV	19	NF-kappa B signaling pathway
MGF110-13L	PSTPIP1	2	NF-kappa B signaling pathway
MGF110-1L	GSDMD	36	NF-kappa B signaling pathway
MGF110-1L	MEFV	88	NF-kappa B signaling pathway
MGF110-1L	OAS2	1	NF-kappa B signaling pathway
MGF110-1L	PLCB3	3	NF-kappa B signaling pathway
MGF110-1L	PSTPIP1	3	NF-kappa B signaling pathway
MGF110-1L	RHOA	2	NF-kappa B signaling pathway
MGF110-1L	TRIP6	2	NF-kappa B signaling pathway
MGF110-2L	ATG16L1	1	NF-kappa B signaling pathway
MGF110-2L	DEFB1	3	NF-kappa B signaling pathway
MGF110-2L	GSDMD	881	NF-kappa B signaling pathway
MGF110-2L	LOC100155195	2	NF-kappa B signaling pathway
MGF110-2L	LOC100522887	4	NF-kappa B signaling pathway
MGF110-2L	LOC404703	23	NF-kappa B signaling pathway
MGF110-2L	MEFV	2386	NF-kappa B signaling pathway
MGF110-2L	MFN1	2	NF-kappa B signaling pathway
MGF110-2L	NOD1	2	NF-kappa B signaling pathway
MGF110-2L	OAS2	11	NF-kappa B signaling pathway
MGF110-2L	PLCB3	65	NF-kappa B signaling pathway
MGF110-2L	PRKCD	5	NF-kappa B signaling pathway
MGF110-2L	PSTPIP1	180	NF-kappa B signaling pathway
MGF110-2L	RHOA	137	NF-kappa B signaling pathway
MGF110-2L	RNASEL	16	NF-kappa B signaling pathway
MGF110-2L	VDAC2	3	NF-kappa B signaling pathway
MGF110-3L	CASR	1	NF-kappa B signaling pathway
MGF110-3L	GSDMD	106	NF-kappa B signaling pathway
MGF110-3L	LOC100155195	2	NF-kappa B signaling pathway
MGF110-3L	LOC100522887	1	NF-kappa B signaling pathway
MGF110-3L	LOC404703	2	NF-kappa B signaling pathway
MGF110-3L	MEFV	216	NF-kappa B signaling pathway
MGF110-3L	NOD1	1	NF-kappa B signaling pathway
MGF110-3L	PLCB3	9	NF-kappa B signaling pathway
MGF110-3L	PSTPIP1	30	NF-kappa B signaling pathway
MGF110-3L	RHOA	7	NF-kappa B signaling pathway
MGF300-1L	ATG16L1	18	NF-kappa B signaling pathway
MGF300-1L	CARD9	32	NF-kappa B signaling pathway
MGF300-1L	CASR	8	NF-kappa B signaling pathway
MGF300-1L	CYBA	88	NF-kappa B signaling pathway
MGF300-1L	DEFB1	107	NF-kappa B signaling pathway
MGF300-1L	GP91-PHOX	4	NF-kappa B signaling pathway
MGF300-1L	GSDMD	15574	NF-kappa B signaling pathway
MGF300-1L	ITPR2	2	NF-kappa B signaling pathway
MGF300-1L	LOC100155195	7909	NF-kappa B signaling pathway
MGF300-1L	LOC100522887	361	NF-kappa B signaling pathway
MGF300-1L	LOC404703	398	NF-kappa B signaling pathway
MGF300-1L	MCU	12	NF-kappa B signaling pathway
MGF300-1L	MEFV	40786	NF-kappa B signaling pathway
MGF300-1L	MFN1	15	NF-kappa B signaling pathway
MGF300-1L	NEK7	13	NF-kappa B signaling pathway
MGF300-1L	NOD1	4221	NF-kappa B signaling pathway
MGF300-1L	OAS2	144	NF-kappa B signaling pathway
MGF300-1L	PANX1	2	NF-kappa B signaling pathway
MGF300-1L	PLCB3	1068	NF-kappa B signaling pathway
MGF300-1L	PRKCD	77	NF-kappa B signaling pathway
MGF300-1L	PSTPIP1	24765	NF-kappa B signaling pathway
MGF300-1L	RHOA	2288	NF-kappa B signaling pathway
MGF300-1L	RNASEL	213	NF-kappa B signaling pathway
MGF300-1L	TRIP6	63	NF-kappa B signaling pathway
MGF300-1L	TRPM2	9	NF-kappa B signaling pathway
MGF300-1L	TXN	4	NF-kappa B signaling pathway
MGF300-1L	VDAC2	81	NF-kappa B signaling pathway
MGF360-11L	ATG16L1	4	NF-kappa B signaling pathway
MGF360-11L	CARD9	17	NF-kappa B signaling pathway
MGF360-11L	CASR	6	NF-kappa B signaling pathway
MGF360-11L	DEFB1	34	NF-kappa B signaling pathway
MGF360-11L	GSDMD	5539	NF-kappa B signaling pathway
MGF360-11L	ITPR2	4	NF-kappa B signaling pathway
MGF360-11L	LOC100155195	2080	NF-kappa B signaling pathway
MGF360-11L	LOC100522887	30162	NF-kappa B signaling pathway
MGF360-11L	LOC404703	124	NF-kappa B signaling pathway
MGF360-11L	MCU	6	NF-kappa B signaling pathway
MGF360-11L	MEFV	16688	NF-kappa B signaling pathway
MGF360-11L	NEK7	2	NF-kappa B signaling pathway
MGF360-11L	NOD1	22	NF-kappa B signaling pathway
MGF360-11L	OAS2	440	NF-kappa B signaling pathway
MGF360-11L	PLCB3	385	NF-kappa B signaling pathway
MGF360-11L	PRKCD	18	NF-kappa B signaling pathway
MGF360-11L	PSTPIP1	177730	NF-kappa B signaling pathway
MGF360-11L	RHOA	854	NF-kappa B signaling pathway
MGF360-11L	RNASEL	87	NF-kappa B signaling pathway
MGF360-11L	TRIP6	33	NF-kappa B signaling pathway
MGF360-11L	TRPM2	2	NF-kappa B signaling pathway
MGF360-11L	VDAC2	20	NF-kappa B signaling pathway
MGF360-12L	ATG16L1	6	NF-kappa B signaling pathway
MGF360-12L	CARD9	17	NF-kappa B signaling pathway
MGF360-12L	CASR	1	NF-kappa B signaling pathway
MGF360-12L	DEFB1	26	NF-kappa B signaling pathway
MGF360-12L	GSDMD	5889	NF-kappa B signaling pathway
MGF360-12L	ITPR2	5	NF-kappa B signaling pathway
MGF360-12L	LOC100155195	68	NF-kappa B signaling pathway
MGF360-12L	LOC100522887	157	NF-kappa B signaling pathway
MGF360-12L	LOC404703	108	NF-kappa B signaling pathway
MGF360-12L	MCU	2	NF-kappa B signaling pathway
MGF360-12L	MEFV	16750	NF-kappa B signaling pathway
MGF360-12L	MFN1	4	NF-kappa B signaling pathway
MGF360-12L	NEK7	8	NF-kappa B signaling pathway
MGF360-12L	NOD1	12	NF-kappa B signaling pathway
MGF360-12L	OAS2	55	NF-kappa B signaling pathway
MGF360-12L	PLCB3	340	NF-kappa B signaling pathway
MGF360-12L	PRKCD	25	NF-kappa B signaling pathway
MGF360-12L	PSTPIP1	1218	NF-kappa B signaling pathway
MGF360-12L	RHOA	729	NF-kappa B signaling pathway
MGF360-12L	RNASEL	103	NF-kappa B signaling pathway
MGF360-12L	TRIP6	21	NF-kappa B signaling pathway
MGF360-12L	TRPM2	6	NF-kappa B signaling pathway
MGF360-12L	TXN	1	NF-kappa B signaling pathway
MGF360-12L	TXNIP	2	NF-kappa B signaling pathway
MGF360-12L	VDAC2	16	NF-kappa B signaling pathway
MGF360-13L	GSDMD	311	NF-kappa B signaling pathway
MGF360-13L	LOC100155195	4	NF-kappa B signaling pathway
MGF360-13L	LOC100522887	11	NF-kappa B signaling pathway
MGF360-13L	MEFV	883	NF-kappa B signaling pathway
MGF360-13L	OAS2	4	NF-kappa B signaling pathway
MGF360-13L	PLCB3	10	NF-kappa B signaling pathway
MGF360-13L	PRKCD	2	NF-kappa B signaling pathway
MGF360-13L	PSTPIP1	47	NF-kappa B signaling pathway
MGF360-13L	RHOA	38	NF-kappa B signaling pathway
MGF360-13L	RNASEL	2	NF-kappa B signaling pathway
MGF360-13L	VDAC2	2	NF-kappa B signaling pathway
MGF360-9L	CYBA	1	NF-kappa B signaling pathway
MGF360-9L	DEFB1	4	NF-kappa B signaling pathway
MGF360-9L	GSDMD	679	NF-kappa B signaling pathway
MGF360-9L	LOC100155195	10	NF-kappa B signaling pathway
MGF360-9L	LOC100522887	14	NF-kappa B signaling pathway
MGF360-9L	LOC404703	15	NF-kappa B signaling pathway
MGF360-9L	MEFV	1889	NF-kappa B signaling pathway
MGF360-9L	NOD1	1	NF-kappa B signaling pathway
MGF360-9L	OAS2	7	NF-kappa B signaling pathway
MGF360-9L	PLCB3	48	NF-kappa B signaling pathway
MGF360-9L	PRKCD	1501	NF-kappa B signaling pathway
MGF360-9L	PSTPIP1	149	NF-kappa B signaling pathway
MGF360-9L	RHOA	100	NF-kappa B signaling pathway
MGF360-9L	RNASEL	11	NF-kappa B signaling pathway
MGF360-9L	TRIP6	1	NF-kappa B signaling pathway
MGF360-9L	VDAC2	5	NF-kappa B signaling pathway
MGF505-3R	ATG16L1	4	NF-kappa B signaling pathway
MGF505-3R	CASR	2	NF-kappa B signaling pathway
MGF505-3R	DEFB1	15	NF-kappa B signaling pathway
MGF505-3R	GSDMD	10697	NF-kappa B signaling pathway
MGF505-3R	LOC100155195	370	NF-kappa B signaling pathway
MGF505-3R	LOC100522887	31	NF-kappa B signaling pathway
MGF505-3R	LOC404703	29	NF-kappa B signaling pathway
MGF505-3R	MCU	2	NF-kappa B signaling pathway
MGF505-3R	MEFV	5351	NF-kappa B signaling pathway
MGF505-3R	NOD1	7	NF-kappa B signaling pathway
MGF505-3R	OAS2	13	NF-kappa B signaling pathway
MGF505-3R	PANX1	2	NF-kappa B signaling pathway
MGF505-3R	PLCB3	99	NF-kappa B signaling pathway
MGF505-3R	PRKCD	4	NF-kappa B signaling pathway
MGF505-3R	PSTPIP1	355	NF-kappa B signaling pathway
MGF505-3R	RHOA	202	NF-kappa B signaling pathway
MGF505-3R	RNASEL	10	NF-kappa B signaling pathway
MGF505-3R	TRIP6	4	NF-kappa B signaling pathway
MGF505-3R	TRPM2	2	NF-kappa B signaling pathway
MGF505-3R	VDAC2	6	NF-kappa B signaling pathway
MGF505-9R	LOC404703	2	NF-kappa B signaling pathway
MGF505-9R	MEFV	1	NF-kappa B signaling pathway
S183L	ATG16L1	2	NF-kappa B signaling pathway
S183L	CARD9	6	NF-kappa B signaling pathway
S183L	CYBA	1	NF-kappa B signaling pathway
S183L	DEFB1	12	NF-kappa B signaling pathway
S183L	GSDMD	2471	NF-kappa B signaling pathway
S183L	ITPR2	6	NF-kappa B signaling pathway
S183L	LOC100155195	32	NF-kappa B signaling pathway
S183L	LOC100522887	58	NF-kappa B signaling pathway
S183L	LOC404703	62	NF-kappa B signaling pathway
S183L	MCU	4	NF-kappa B signaling pathway
S183L	MEFV	6557	NF-kappa B signaling pathway
S183L	NOD1	12	NF-kappa B signaling pathway
S183L	OAS2	26	NF-kappa B signaling pathway
S183L	PLCB3	155	NF-kappa B signaling pathway
S183L	PRKCD	11	NF-kappa B signaling pathway
S183L	PSTPIP1	591	NF-kappa B signaling pathway
S183L	RHOA	360	NF-kappa B signaling pathway
S183L	RNASEL	16	NF-kappa B signaling pathway
S183L	TRIP6	3	NF-kappa B signaling pathway
S183L	TRPM2	2	NF-kappa B signaling pathway
S183L	VDAC2	10	NF-kappa B signaling pathway
A137R	ATG5	371	Intestinal immune network for IgA production
A137R	AZI2	791	Intestinal immune network for IgA production
A137R	CASP10	39	Intestinal immune network for IgA production
A137R	DDX3X	6	Intestinal immune network for IgA production
A137R	DDX58	4	Intestinal immune network for IgA production
A137R	IFN-OMEGA-3	2	Intestinal immune network for IgA production
A137R	PIN1	8	Intestinal immune network for IgA production
A137R	RNF125	979	Intestinal immune network for IgA production
A137R	SIKE1	75	Intestinal immune network for IgA production
A137R	TANK	24	Intestinal immune network for IgA production
A137R	TRIM25	97	Intestinal immune network for IgA production
A151R	ATG5	1166	Intestinal immune network for IgA production
A151R	AZI2	2510	Intestinal immune network for IgA production
A151R	CASP10	18	Intestinal immune network for IgA production
A151R	DDX3X	20	Intestinal immune network for IgA production
A151R	DDX58	5	Intestinal immune network for IgA production
A151R	IFN-OMEGA-3	2	Intestinal immune network for IgA production
A151R	MAVS	2	Intestinal immune network for IgA production
A151R	PIN1	17	Intestinal immune network for IgA production
A151R	RNF125	3602	Intestinal immune network for IgA production
A151R	SIKE1	288	Intestinal immune network for IgA production
A151R	TANK	106	Intestinal immune network for IgA production
A151R	TRIM25	301	Intestinal immune network for IgA production
G-ACD-00350	ATG5	780	Intestinal immune network for IgA production
G-ACD-00350	AZI2	1558	Intestinal immune network for IgA production
G-ACD-00350	CASP10	10	Intestinal immune network for IgA production
G-ACD-00350	DDX3X	6	Intestinal immune network for IgA production
G-ACD-00350	DDX58	17	Intestinal immune network for IgA production
G-ACD-00350	DHX58	2	Intestinal immune network for IgA production
G-ACD-00350	IFN-OMEGA-3	1	Intestinal immune network for IgA production
G-ACD-00350	PIN1	9	Intestinal immune network for IgA production
G-ACD-00350	RNF125	2034	Intestinal immune network for IgA production
G-ACD-00350	SIKE1	151	Intestinal immune network for IgA production
G-ACD-00350	TANK	52	Intestinal immune network for IgA production
G-ACD-00350	TRIM25	215	Intestinal immune network for IgA production
B119L	ATG5	142	Intestinal immune network for IgA production
B119L	AZI2	371	Intestinal immune network for IgA production
B119L	CASP10	4	Intestinal immune network for IgA production
B119L	DDX3X	1	Intestinal immune network for IgA production
B119L	DDX58	4	Intestinal immune network for IgA production
B119L	RNF125	366	Intestinal immune network for IgA production
B119L	SIKE1	46	Intestinal immune network for IgA production
B119L	TANK	14	Intestinal immune network for IgA production
B119L	TRIM25	27	Intestinal immune network for IgA production
B175L	ATG5	2	Intestinal immune network for IgA production
B175L	AZI2	14	Intestinal immune network for IgA production
B175L	RNF125	10	Intestinal immune network for IgA production
B175L	SIKE1	2	Intestinal immune network for IgA production
B438L	AZI2	2	Intestinal immune network for IgA production
B438L	RNF125	10	Intestinal immune network for IgA production
B438L	SIKE1	4	Intestinal immune network for IgA production
B438L	TANK	2	Intestinal immune network for IgA production
B438L	TRIM25	2	Intestinal immune network for IgA production
B962L	RNF125	3	Intestinal immune network for IgA production
C147L	ATG5	95	Intestinal immune network for IgA production
C147L	AZI2	119	Intestinal immune network for IgA production
C147L	CASP10	4	Intestinal immune network for IgA production
C147L	DDX3X	2	Intestinal immune network for IgA production
C147L	RNF125	169	Intestinal immune network for IgA production
C147L	SIKE1	9	Intestinal immune network for IgA production
C147L	TANK	9	Intestinal immune network for IgA production
C147L	TRIM25	19	Intestinal immune network for IgA production
C315R	ATG5	16	Intestinal immune network for IgA production
C315R	AZI2	32	Intestinal immune network for IgA production
C315R	RNF125	4430	Intestinal immune network for IgA production
C315R	SIKE1	1860	Intestinal immune network for IgA production
C315R	TRIM25	7	Intestinal immune network for IgA production
CP123L	ATG5	2	Intestinal immune network for IgA production
CP123L	AZI2	6	Intestinal immune network for IgA production
CP123L	DDX58	1	Intestinal immune network for IgA production
D339L	AZI2	4	Intestinal immune network for IgA production
D339L	CASP10	2	Intestinal immune network for IgA production
D339L	RNF125	6	Intestinal immune network for IgA production
DP60R	ATG5	2	Intestinal immune network for IgA production
E146L	ATG5	11	Intestinal immune network for IgA production
E146L	AZI2	11	Intestinal immune network for IgA production
E146L	DDX58	1	Intestinal immune network for IgA production
E146L	RNF125	14	Intestinal immune network for IgA production
E146L	SIKE1	2	Intestinal immune network for IgA production
E146L	TRIM25	5	Intestinal immune network for IgA production
E165R	ATG5	7	Intestinal immune network for IgA production
E165R	AZI2	12	Intestinal immune network for IgA production
E165R	RNF125	10	Intestinal immune network for IgA production
EP364R	ATG5	6	Intestinal immune network for IgA production
EP364R	AZI2	25	Intestinal immune network for IgA production
EP364R	RNF125	36	Intestinal immune network for IgA production
EP364R	SIKE1	3	Intestinal immune network for IgA production
EP364R	TANK	2	Intestinal immune network for IgA production
F334L	ATG5	17	Intestinal immune network for IgA production
F334L	AZI2	33	Intestinal immune network for IgA production
F334L	RNF125	35	Intestinal immune network for IgA production
G1340L	ATG5	2	Intestinal immune network for IgA production
G1340L	AZI2	2	Intestinal immune network for IgA production
G1340L	RNF125	2	Intestinal immune network for IgA production
I226R	ATG5	2312	Intestinal immune network for IgA production
I226R	AZI2	5337	Intestinal immune network for IgA production
I226R	CASP10	29	Intestinal immune network for IgA production
I226R	DDX3X	5214	Intestinal immune network for IgA production
I226R	DDX58	28	Intestinal immune network for IgA production
I226R	DHX58	7	Intestinal immune network for IgA production
I226R	IFN-OMEGA-3	4	Intestinal immune network for IgA production
I226R	MAVS	1	Intestinal immune network for IgA production
I226R	PIN1	40	Intestinal immune network for IgA production
I226R	RNF125	9112	Intestinal immune network for IgA production
I226R	SIKE1	456	Intestinal immune network for IgA production
I226R	TANK	221	Intestinal immune network for IgA production
I226R	TRIM25	593	Intestinal immune network for IgA production
I7L	ATG5	27	Intestinal immune network for IgA production
I7L	AZI2	51	Intestinal immune network for IgA production
I7L	RNF125	63	Intestinal immune network for IgA production
I7L	SIKE1	6	Intestinal immune network for IgA production
I7L	TRIM25	1	Intestinal immune network for IgA production
I8L	ATG5	31	Intestinal immune network for IgA production
I8L	AZI2	102	Intestinal immune network for IgA production
I8L	CASP10	3	Intestinal immune network for IgA production
I8L	DDX58	2	Intestinal immune network for IgA production
I8L	RNF125	101	Intestinal immune network for IgA production
I8L	SIKE1	18	Intestinal immune network for IgA production
I8L	TANK	4	Intestinal immune network for IgA production
I8L	TRIM25	9	Intestinal immune network for IgA production
I9R	AZI2	2	Intestinal immune network for IgA production
K421R	ATG5	1	Intestinal immune network for IgA production
K421R	AZI2	5	Intestinal immune network for IgA production
K421R	RNF125	23	Intestinal immune network for IgA production
MGF100-1L	ATG5	2	Intestinal immune network for IgA production
MGF100-1L	AZI2	4	Intestinal immune network for IgA production
MGF100-1L	CASP10	2	Intestinal immune network for IgA production
MGF100-1L	RNF125	11969	Intestinal immune network for IgA production
MGF100-1L	SIKE1	2	Intestinal immune network for IgA production
MGF110-13L	AZI2	2	Intestinal immune network for IgA production
MGF110-13L	RNF125	8	Intestinal immune network for IgA production
MGF110-13L	TRIM25	2	Intestinal immune network for IgA production
MGF110-1L	ATG5	6	Intestinal immune network for IgA production
MGF110-1L	AZI2	4	Intestinal immune network for IgA production
MGF110-1L	RNF125	22	Intestinal immune network for IgA production
MGF110-1L	SIKE1	2	Intestinal immune network for IgA production
MGF110-1L	TANK	6	Intestinal immune network for IgA production
MGF110-1L	TRIM25	2	Intestinal immune network for IgA production
MGF110-2L	ATG5	275	Intestinal immune network for IgA production
MGF110-2L	AZI2	461	Intestinal immune network for IgA production
MGF110-2L	CASP10	2	Intestinal immune network for IgA production
MGF110-2L	DDX58	2	Intestinal immune network for IgA production
MGF110-2L	PIN1	2	Intestinal immune network for IgA production
MGF110-2L	RNF125	553	Intestinal immune network for IgA production
MGF110-2L	SIKE1	51	Intestinal immune network for IgA production
MGF110-2L	TANK	16	Intestinal immune network for IgA production
MGF110-2L	TRIM25	31	Intestinal immune network for IgA production
MGF110-3L	ATG5	44	Intestinal immune network for IgA production
MGF110-3L	AZI2	62	Intestinal immune network for IgA production
MGF110-3L	DDX3X	2	Intestinal immune network for IgA production
MGF110-3L	PIN1	2	Intestinal immune network for IgA production
MGF110-3L	RNF125	81	Intestinal immune network for IgA production
MGF110-3L	SIKE1	2	Intestinal immune network for IgA production
MGF110-3L	TANK	2	Intestinal immune network for IgA production
MGF110-3L	TRIM25	11	Intestinal immune network for IgA production
MGF300-1L	ATG5	4060	Intestinal immune network for IgA production
MGF300-1L	AZI2	9092	Intestinal immune network for IgA production
MGF300-1L	CASP10	75	Intestinal immune network for IgA production
MGF300-1L	DDX3X	45	Intestinal immune network for IgA production
MGF300-1L	DDX58	752	Intestinal immune network for IgA production
MGF300-1L	DHX58	8	Intestinal immune network for IgA production
MGF300-1L	IFN-OMEGA-3	10	Intestinal immune network for IgA production
MGF300-1L	PIN1	63	Intestinal immune network for IgA production
MGF300-1L	RNF125	923881	Intestinal immune network for IgA production
MGF300-1L	SIKE1	59279	Intestinal immune network for IgA production
MGF300-1L	TANK	26698	Intestinal immune network for IgA production
MGF300-1L	TRIM25	65421	Intestinal immune network for IgA production
MGF360-11L	ATG5	4031	Intestinal immune network for IgA production
MGF360-11L	AZI2	3531	Intestinal immune network for IgA production
MGF360-11L	CASP10	19	Intestinal immune network for IgA production
MGF360-11L	DDX3X	23	Intestinal immune network for IgA production
MGF360-11L	DDX58	22	Intestinal immune network for IgA production
MGF360-11L	DHX58	8	Intestinal immune network for IgA production
MGF360-11L	PIN1	17	Intestinal immune network for IgA production
MGF360-11L	RNF125	34215	Intestinal immune network for IgA production
MGF360-11L	SIKE1	338	Intestinal immune network for IgA production
MGF360-11L	TANK	130	Intestinal immune network for IgA production
MGF360-11L	TRIM25	382	Intestinal immune network for IgA production
MGF360-12L	ATG5	11819	Intestinal immune network for IgA production
MGF360-12L	AZI2	3393	Intestinal immune network for IgA production
MGF360-12L	CASP10	5649	Intestinal immune network for IgA production
MGF360-12L	DDX3X	19	Intestinal immune network for IgA production
MGF360-12L	DDX58	12	Intestinal immune network for IgA production
MGF360-12L	DHX58	3	Intestinal immune network for IgA production
MGF360-12L	MAVS	1	Intestinal immune network for IgA production
MGF360-12L	PIN1	29	Intestinal immune network for IgA production
MGF360-12L	RNF125	4575	Intestinal immune network for IgA production
MGF360-12L	SIKE1	369	Intestinal immune network for IgA production
MGF360-12L	TANK	128	Intestinal immune network for IgA production
MGF360-12L	TRIM25	356	Intestinal immune network for IgA production
MGF360-13L	ATG5	70	Intestinal immune network for IgA production
MGF360-13L	AZI2	24311	Intestinal immune network for IgA production
MGF360-13L	CASP10	2	Intestinal immune network for IgA production
MGF360-13L	RNF125	229	Intestinal immune network for IgA production
MGF360-13L	SIKE1	11	Intestinal immune network for IgA production
MGF360-13L	TANK	4	Intestinal immune network for IgA production
MGF360-13L	TRIM25	15	Intestinal immune network for IgA production
MGF360-9L	ATG5	182	Intestinal immune network for IgA production
MGF360-9L	AZI2	747004	Intestinal immune network for IgA production
MGF360-9L	CASP10	2	Intestinal immune network for IgA production
MGF360-9L	DDX3X	2	Intestinal immune network for IgA production
MGF360-9L	RNF125	7209	Intestinal immune network for IgA production
MGF360-9L	SIKE1	41	Intestinal immune network for IgA production
MGF360-9L	TANK	21	Intestinal immune network for IgA production
MGF360-9L	TRIM25	37	Intestinal immune network for IgA production
MGF505-3R	ATG5	2983	Intestinal immune network for IgA production
MGF505-3R	AZI2	712	Intestinal immune network for IgA production
MGF505-3R	CASP10	4	Intestinal immune network for IgA production
MGF505-3R	DDX3X	5	Intestinal immune network for IgA production
MGF505-3R	DDX58	2	Intestinal immune network for IgA production
MGF505-3R	DHX58	1	Intestinal immune network for IgA production
MGF505-3R	PIN1	5	Intestinal immune network for IgA production
MGF505-3R	RNF125	2241	Intestinal immune network for IgA production
MGF505-3R	SIKE1	87	Intestinal immune network for IgA production
MGF505-3R	TANK	601	Intestinal immune network for IgA production
MGF505-3R	TRIM25	60	Intestinal immune network for IgA production
MGF505-9R	RNF125	779	Intestinal immune network for IgA production
S183L	ATG5	633	Intestinal immune network for IgA production
S183L	AZI2	1541	Intestinal immune network for IgA production
S183L	CASP10	13	Intestinal immune network for IgA production
S183L	DDX3X	5	Intestinal immune network for IgA production
S183L	DDX58	6	Intestinal immune network for IgA production
[truncated: 6,947 more rows]

## Sheet: Y2H validation
ASFV	Host	Frequency	Interact or not
B119L	MALT1	1	√
B438L	RELA	1	×
B438L	TICAM1	1	×
EP364R	TRAF3	1	√
G-ACD-00350	PLAU	1	×
I7L	TRIM25	1	√
MGF100-1L	NFKBIA	1	√
MGF110-13L	LOC110261595	1	√
MGF110-3L	NFKB1	1	√
S183L	TRAF6	1	×
A137R	BCL10	2	√
A137R	MALT1	2	√
A137R	PLAU	2	×
A151R	BTK	2	√
A151R	IL1R1	2	√
A151R	MALT1	2	√
A151R	TLR4	2	×
B119L	BCL10	2	√
B119L	LYN	2	√
B438L	TRAF3	2	×
B438L	TRIM25	2	√
C147L	CXCL12	2	×
C147L	VCAM1	2	√
CP123L	PTGS2	2	√
CP123L	TNFAIP3	2	√
DP60R	TAB3	2	√
E146L	CD14	2	√
E146L	NFKBIA	2	√
E165R	TNFAIP3	2	√
F334L	CHUK	2	√
F334L	PIDD1	2	√
F334L	PTGS2	2	√
G1340L	CHUK	2	√
G1340L	TAB3	2	×
G1340L	TNFAIP3	2	√
G-ACD-00290	LCK	2	√
G-ACD-00350	IRAK4	2	√
G-ACD-00350	IRF5	2	×
G-ACD-00350	TRAF6	2	√
I226R	TRAF6	2	√
I7L	ICAM1	2	√
I7L	TAB1	2	×
I8L	CHUK	2	√
I8L	CXCL12	2	×
I8L	IRAK1	2	×
I8L	RNASEL	2	×
I8L	TAB1	2	√
MGF110-1L	TRIM25	2	√
MGF110-3L	CD14	2	√
MGF300-1L	TAB2	2	√
MGF300-1L	TNFSF13B	2	√
MGF360-13L	RNASEL	2	×
MGF360-9L	BLNK	2	√
MGF360-9L	PLAU	2	√
MGF505-3R	BTK	2	√
MGF505-3R	DDX58	2	√
MGF505-3R	TRAF6	2	√
MGF505-9R	PLCG2	2	√
S183L	BTK	2	×
S183L	PLAU	2	×
S183L	TAB2	2	√
S183L	TLR4	2	×
A137R	BLNK	3	√
A151R	LYN	3	√
C147L	ICAM1	3	√
CP123L	PIDD1	3	√
D339L	TNFAIP3	3	√
DP60R	PLCG2	3	√
G-ACD-00290	LOC110261595	3	√
G-ACD-00290	MAP3K14	3	√
I226R	IL1R1	3	×
I7L	NFKBIA	3	×
I7L	PTGS2	3	×
MGF100-1L	TIRAP	3	√
MGF360-11L	BTK	3	√
A137R	DDX58	4	√
A137R	IL1A	4	√
A137R	IRF3	4	√
B119L	DDX58	4	√
B119L	IRAK1	4	√
B119L	VCAM1	4	√
B438L	CHUK	4	√
C147L	OAS2	4	×
E146L	MYD88	4	×
EP364R	PTGS2	4	√
EP364R	RELA	4	√
G1340L	MAP3K14	4	√
G-ACD-00350	BCL10	4	√
G-ACD-00350	CSNK2B	4	×
G-ACD-00350	LYN	4	√
I7L	CD14	4	×
I7L	TICAM1	4	×
I8L	CD14	4	√
MGF300-1L	TRAF6	4	√
MGF360-12L	BLNK	4	√
MGF360-12L	CSNK2B	4	√
MGF360-13L	OAS2	4	×
MGF360-13L	VCAM1	4	√
MGF360-9L	IRAK1	4	√
A151R	DDX58	5	√
B119L	CXCL12	5	√
B119L	TAB1	5	√
B438L	PLCG2	5	×
I8L	ICAM1	5	×
MGF110-3L	CHUK	5	√
MGF360-11L	LOC100739325	5	√
MGF360-11L	TLR4	5	×
MGF360-9L	ICAM1	5	×
A151R	LOC100739325	6	√
CP123L	PLCG2	6	√
E165R	PIDD1	6	√
EP364R	MYD88	6	√
EP364R	NFKBIA	6	√
EP364R	TIRAP	6	×
G-ACD-00350	BLNK	6	√
I226R	LYN	6	×
I7L	TRAF3	6	×
I8L	TICAM1	6	×
MGF110-3L	PTGS2	6	√
MGF110-3L	TICAM1	6	×
MGF300-1L	IL1R1	6	√
MGF300-1L	IRAK4	6	√
MGF300-1L	IRF5	6	√
MGF300-1L	LOC100739325	6	√
MGF300-1L	PLAU	6	√
MGF300-1L	PRKCQ	6	√
MGF360-9L	VCAM1	6	√
S183L	DDX58	6	×
B119L	ICAM1	7	√
C84L	MAP3K14	7	√
DP60R	MAP3K14	7	√
I226R	BTK	7	√
I7L	CHUK	7	√
I8L	RELA	7	×
MGF110-3L	NFKBIA	7	×
MGF300-1L	IFNAR1	7	√
MGF360-11L	BLNK	7	√
A151R	CSNK2B	8	√
C147L	CHUK	8	√
EP364R	TNFAIP3	8	√
G1340L	PLCG2	8	√
G-ACD-00350	IL1A	8	√
G-ACD-00350	MALT1	8	√
I226R	TAB2	8	√
I7L	MYD88	8	√
I8L	NFKBIA	8	√
MGF110-1L	TNFAIP3	8	√
MGF110-3L	RELA	8	√
MGF110-3L	TRAF3	8	√
MGF360-9L	NFKB1	8	√
B438L	MAP3K14	9	√
C147L	RNASEL	9	×
DP60R	LCK	9	√
E146L	TIRAP	9	×
I8L	TRIM25	9	√
A151R	BCL10	10	√
C147L	RELA	10	√
D339L	TAB3	10	×
EP364R	CHUK	10	√
F334L	MYD88	10	√
G-ACD-00350	NFKB1	10	√
K421R	PLCG2	10	√
MGF300-1L	TLR4	10	√
MGF360-9L	TAB1	10	√
B119L	CD14	11	√
MGF110-3L	MYD88	11	√
MGF110-3L	TRIM25	11	√
MGF360-12L	BCL10	11	×
MGF360-13L	TICAM1	11	√
MGF505-3R	IRAK1	11	√
E165R	MAP3K14	12	√
I226R	BCL10	12	×
K421R	TAB3	12	√
MGF360-11L	CSNK2B	12	√
MGF360-12L	DDX58	12	√
MGF505-3R	ICAM1	12	√
A137R	NFKB1	13	√
B438L	TAB3	13	×
D339L	PLCG2	13	×
E165R	TAB3	13	√
I7L	TIRAP	13	√
MGF300-1L	BTK	13	√
MGF300-1L	LYN	13	√
MGF505-3R	NFKB1	13	√
C147L	TICAM1	14	√
D339L	MAP3K14	14	√
MGF360-11L	BCL10	14	√
MGF360-13L	TRAF3	14	√
MGF505-3R	VCAM1	14	√
S183L	BCL10	14	×
MGF360-13L	CD14	15	√
MGF360-13L	TRIM25	15	√
A137R	TRAF6	16	√
A151R	PLAU	16	√
I226R	CSNK2B	16	√
I8L	PTGS2	16	√
MGF100-1L	LCK	16	×
MGF360-11L	MALT1	16	√
C147L	TRAF3	17	√
E165R	PLCG2	17	√
G-ACD-00350	DDX58	17	√
MGF360-13L	NFKBIA	17	√
A137R	CXCL12	18	√
A137R	ICAM1	18	√
A137R	OAS2	18	√
A151R	IRAK1	18	×
C147L	PTGS2	18	√
I7L	PIDD1	18	√
MGF505-3R	TAB1	18	√
S183L	ICAM1	18	×
A137R	TAB1	19	√
C147L	TRIM25	19	√
F334L	LOC110261595	19	√
F334L	TNFAIP3	19	√
MGF360-13L	PTGS2	19	√
S183L	NFKB1	19	√
A137R	IRAK1	20	√
MGF110-1L	PLCG2	20	√
F334L	TAB3	21	√
G-ACD-00350	IRAK1	21	√
MGF110-7L	TAB3	21	×
A137R	RNASEL	22	√
G-ACD-00350	SOCS3	22	√
MGF360-11L	DDX58	22	√
B119L	RELA	23	√
I8L	TRAF3	23	√
MGF300-1L	IRF3	24	√
MGF360-13L	CHUK	24	√
EP364R	LOC110261595	25	√
I7L	LOC110261595	25	√
B119L	TRIM25	27	√
I7L	TNFAIP3	27	√
K421R	MAP3K14	27	√
MGF360-9L	CD14	27	√
MGF360-9L	RELA	27	√
S183L	VCAM1	27	√
E146L	TAB3	28	×
G-ACD-00350	OAS2	28	√
I226R	DDX58	28	×
I8L	MYD88	28	×
G-ACD-00350	ICAM1	29	√
S183L	IRAK1	29	×
MGF505-3R	CXCL12	30	√
A151R	NFKB1	31	√
MGF110-1L	TAB3	31	√
MGF110-3L	TNFAIP3	31	√
MGF360-11L	IRAK1	31	√
MGF505-3R	RELA	31	√
MGF300-1L	BCL10	32	√
MGF300-1L	CSNK2B	32	√
C315R	PLCG2	33	√
MGF360-13L	MYD88	34	√
S183L	CXCL12	34	√
B119L	TICAM1	35	√
I8L	TIRAP	35	√
I8L	TNFAIP3	35	√
B119L	NFKBIA	37	√
MGF110-3L	TIRAP	37	√
MGF360-9L	TRIM25	37	√
A151R	ICAM1	38	√
E146L	PLCG2	38	×
A137R	IL13	39	√
EP364R	PLCG2	39	√
F334L	PLCG2	39	√
G-ACD-00350	VCAM1	40	√
MGF110-2L	PTGS2	40	×
MGF300-1L	BLNK	40	√
MGF360-11L	ICAM1	40	√
S183L	TAB1	40	×
MGF360-11L	NFKB1	41	√
MGF360-9L	TICAM1	41	×
MGF360-9L	CHUK	42	√
MGF360-9L	NFKBIA	42	√
B119L	PTGS2	43	√
I8L	PIDD1	43	√
MGF360-12L	NFKB1	44	√
CP123L	CARD10	46	√
MGF360-9L	PTGS2	46	√
E165R	CARD10	48	√
B119L	TRAF3	49	√
EP364R	LCK	49	√
I226R	NFKB1	49	√
MGF110-1L	MAP3K14	51	√
MGF110-3L	LOC110261595	52	√
A151R	CXCL12	53	√
MGF360-11L	TAB1	56	√
I226R	ICAM1	58	√
MGF360-13L	TIRAP	58	√
A151R	VCAM1	59	√
G-ACD-00350	TAB1	59	√
MGF360-11L	CXCL12	59	√
MGF505-3R	TRIM25	60	√
F334L	LCK	61	√
A137R	PTGS2	64	√
A137R	TICAM1	64	√
A137R	RELA	66	√
MGF300-1L	NFKB1	66	√
MGF505-3R	CD14	67	√
A137R	NFKBIA	68	√
E146L	LCK	69	√
I7L	PLCG2	69	×
A137R	CD14	70	√
MGF360-11L	VCAM1	70	√
A137R	TRAF3	71	√
I226R	IRAK1	73	×
MGF360-13L	PIDD1	73	√
MGF360-12L	VCAM1	75	√
A151R	TAB1	78	√
C147L	PIDD1	88	√
MGF360-13L	TNFAIP3	89	√
MGF505-3R	TRAF3	91	√
F334L	CARD10	94	√
A137R	CHUK	97	√
A137R	TRIM25	97	√
S183L	RELA	100	×
MGF110-3L	PLCG2	102	√
MGF110-3L	TAB3	103	√
MGF360-9L	MYD88	103	√
MGF360-13L	LOC110261595	105	√
C147L	LOC110261595	106	√
B119L	MYD88	107	√
S183L	TICAM1	107	√
MGF300-1L	IRAK1	109	√
MGF300-1L	ICAM1	110	√
MGF300-1L	IRF7	110	√
G-ACD-00350	RELA	111	√
MGF360-12L	TAB1	112	×
S183L	CD14	112	√
A151R	RELA	114	√
EP364R	MAP3K14	116	√
I226R	VCAM1	121	×
C147L	TNFAIP3	122	√
MGF110-1L	CARD10	124	√
I226R	CXCL12	126	×
B119L	TIRAP	128	√
MGF505-3R	NFKBIA	129	√
S183L	PTGS2	133	√
G-ACD-00350	CD14	140	√
G-ACD-00350	TRAF3	144	√
I8L	TAB3	144	√
MGF300-1L	OAS2	144	√
B119L	PIDD1	146	√
S183L	NFKBIA	146	√
MGF360-11L	RELA	148	√
B119L	TNFAIP3	149	√
G-ACD-00350	TICAM1	150	√
MGF360-9L	PIDD1	158	√
MGF110-2L	TNFAIP3	159	√
G-ACD-00350	CHUK	161	√
MGF300-1L	VCAM1	162	√
MGF360-12L	RELA	162	√
A151R	CD14	163	√
MGF110-3L	LCK	167	√
I7L	MAP3K14	168	√
A151R	TICAM1	175	√
I226R	TAB1	175	√
MGF110-2L	PIDD1	177	×
S183L	CHUK	178	√
I7L	LCK	180	√
MGF360-9L	TIRAP	180	√
MGF505-3R	MYD88	182	√
S183L	TRAF3	182	×
S183L	TRIM25	189	√
MGF505-3R	CHUK	200	√
I8L	PLCG2	201	×
G-ACD-00350	NFKBIA	204	√
MGF360-11L	CD14	205	√
MGF300-1L	RNASEL	213	√
MGF360-12L	CD14	213	√
G-ACD-00350	TRIM25	215	√
MGF300-1L	IL1A	219	√
MGF300-1L	CXCL12	224	√
MGF300-1L	TAB1	227	√
G-ACD-00350	PTGS2	236	√
A151R	PTGS2	249	√
C147L	PLCG2	254	√
I7L	CARD10	257	×
A151R	CHUK	265	√
A151R	NFKBIA	265	√
A137R	TIRAP	266	√
MGF360-12L	TICAM1	267	√
F334L	MAP3K14	268	√
MGF360-13L	TAB3	272	×
B119L	LOC110261595	273	√
B119L	TRAF6	281	√
A151R	TRAF3	287	√
S183L	MYD88	293	√
C147L	TAB3	295	√
A151R	TRIM25	301	√
MGF360-9L	LOC110261595	304	√
A137R	PIDD1	331	√
MGF110-2L	LOC110261595	333	√
MGF110-7L	MAP3K14	344	×
MGF360-12L	CHUK	345	√
MGF300-1L	SOCS3	355	√
MGF360-13L	LCK	355	√
MGF505-3R	PIDD1	355	√
MGF360-12L	TRIM25	356	√
EP364R	TAB3	357	√
MGF360-12L	NFKBIA	368	√
MGF110-3L	CARD10	370	√
G-ACD-00350	MYD88	373	√
MGF360-13L	PLCG2	377	√
I226R	CD14	379	√
MGF360-11L	TRIM25	382	√
MGF505-3R	MALT1	397	√
MGF360-12L	TRAF3	409	√
MGF505-3R	TNFAIP3	410	√
MGF360-11L	TRAF3	413	√
MGF360-11L	NFKBIA	417	√
A137R	TNFAIP3	428	√
MGF300-1L	RELA	429	√
I226R	TICAM1	432	√
MGF360-13L	MAP3K14	437	√
S183L	TIRAP	484	√
MGF505-3R	LOC110261595	489	√
G-ACD-00290	TAB3	517	√
S183L	PIDD1	549	√
G-ACD-00350	TIRAP	559	×
I226R	TRIM25	593	√
G-ACD-00350	PIDD1	594	√
A137R	BTK	605	√
I226R	TRAF3	607	×
I226R	RELA	611	√
B119L	TAB3	612	√
I8L	CARD10	619	√
S183L	TNFAIP3	641	√
A151R	MYD88	643	√
G-ACD-00350	TNFAIP3	651	√
MGF360-9L	TAB3	662	√
C147L	MAP3K14	666	√
I226R	NFKBIA	683	√
MGF300-1L	TICAM1	696	√
I226R	PTGS2	716	√
MGF300-1L	CD14	720	√
C147L	LCK	745	√
MGF300-1L	DDX58	752	√
MGF110-2L	TAB3	816	×
MGF360-12L	MYD88	829	√
A151R	TIRAP	830	√
CP123L	TAB3	847	√
MGF300-1L	PTGS2	946	√
S183L	LOC110261595	946	×
MGF360-9L	LCK	963	√
A151R	PIDD1	986	√
MGF300-1L	NFKBIA	1016	√
A151R	TNFAIP3	1081	√
I226R	MYD88	1144	√
A137R	TAB3	1187	×
MGF360-11L	PIDD1	1229	√
MGF360-11L	TIRAP	1268	√
MGF360-12L	PIDD1	1284	√
MGF360-12L	TNFAIP3	1302	√
MGF360-11L	TNFAIP3	1341	√
C147L	CARD10	1378	√
MGF505-3R	TAB3	1416	√
MGF360-9L	PLCG2	1494	√
MGF360-13L	CARD10	1495	√
G-ACD-00350	LOC110261595	1517	√
I7L	TAB3	1538	√
I226R	CHUK	1813	√
A151R	LOC110261595	1843	√
I226R	TIRAP	1894	√
MGF110-2L	MAP3K14	1953	√
I226R	PIDD1	2133	√
MGF360-9L	CARD10	2153	√
MGF505-3R	PTGS2	2176	√
S183L	TAB3	2228	√
MGF505-3R	LCK	2285	√
MGF300-1L	MYD88	2322	√
A137R	LCK	2409	√
B119L	CARD10	2444	√
MGF300-1L	MALT1	2468	√
MGF505-3R	PLCG2	2477	√
MGF360-11L	LOC110261595	2488	√
S183L	PLCG2	2493	×
I226R	TNFAIP3	2602	√
MGF360-12L	LOC110261595	2637	√
G-ACD-00350	TAB3	2914	√
G-ACD-00350	PLCG2	3118	√
MGF360-11L	MYD88	3176	√
MGF110-2L	CARD10	3362	√
MGF300-1L	TIRAP	3392	√
S183L	LCK	4134	√
I226R	LOC110261595	4142	√
MGF300-1L	TRAF3	4177	√
MGF505-3R	MAP3K14	4256	√
MGF505-3R	TIRAP	4428	√
S183L	MAP3K14	4865	√
A137R	CARD10	4939	√
MGF360-12L	TAB3	5158	√
MGF360-11L	TAB3	6101	√
G-ACD-00350	MAP3K14	6149	√
MGF300-1L	LOC110261595	6161	√
CP123L	MAP3K14	6263	√
MGF360-12L	PLCG2	6837	√
MGF360-12L	PTGS2	6861	√
G-ACD-00350	LCK	7309	√
A151R	LCK	7641	√
S183L	CARD10	7923	×
MGF360-12L	IRAK1	8246	√
I8L	MAP3K14	8310	√
I226R	TAB3	9231	√
MGF360-12L	MAP3K14	9465	√
A137R	MAP3K14	9899	√
MGF505-3R	CARD10	10138	√
MGF300-1L	CHUK	10446	√
B119L	CHUK	10470	√
MGF360-11L	TICAM1	10968	√
I226R	PLCG2	11008	×
G-ACD-00350	CARD10	11052	√
MGF360-11L	PLCG2	11164	√
A137R	PLCG2	13217	√
A151R	MAP3K14	13378	√
I226R	LCK	13953	√
A151R	CARD10	14176	√
MGF110-3L	MAP3K14	14911	√
A137R	VCAM1	15745	√
MGF360-12L	CARD10	16227	√
I226R	MAP3K14	17263	√
MGF360-11L	CARD10	19574	√
B119L	PLCG2	20243	√
B119L	MAP3K14	20259	√
MGF360-11L	PTGS2	20490	√
MGF360-9L	MAP3K14	20688	√
MGF360-11L	CHUK	24558	√
MGF505-3R	TICAM1	25509	√
A151R	TAB3	28579	√
I226R	CARD10	28850	√
I8L	LCK	30726	×
B119L	LCK	38144	√
MGF300-1L	LCK	39757	√
MGF300-1L	TAB3	46469	√
MGF300-1L	TRIM25	65421	√
MGF360-9L	TNFAIP3	74191	√
MGF360-9L	TRAF3	74660	√
MGF300-1L	TNFAIP3	89427	√
MGF360-11L	MAP3K14	117270	√
A137R	MYD88	124515	√
MGF300-1L	PLCG2	138630	√
MGF360-11L	LCK	151043	√
A137R	LOC110261595	156844	√
MGF360-12L	TIRAP	157962	√
MGF300-1L	PIDD1	228193	√
MGF300-1L	MAP3K14	356234	√
MGF360-12L	LCK	363701	√
A151R	PLCG2	404517	√
MGF300-1L	CARD10	605888	√

## Sheet: Different Frequency Analysis 
PPI Frequency	Total PPI Number	Validated PPI Number	Ratio
1~10	164	122	0.743902
11-100	151	131	0.86755
101-1000	130	117	0.9
1001-10000	60	57	0.95
10001-100000	32	30	0.9375
100000-1000000	11	11	1

## Sheet: ASFV PPI count
ASFV	PPI Count (number of interactive host proteins )
MGF300-1L	538
I226R	516
MGF360-11L	487
MGF360-12L	485
A151R	476
G-ACD-00350	456
S183L	440
MGF505-3R	416
A137R	414
MGF110-2L	369
B119L	359
MGF360-9L	351
C147L	302
MGF360-13L	292
I8L	275
MGF110-3L	239
I7L	214
EP364R	186
C315R	185
E146L	181
F334L	178
MGF110-1L	164
E165R	121
B438L	115
CP123L	115
D339L	114
K421R	114
MGF100-1L	111
B175L	108
G1340L	89
MGF110-13L	87
C84L	81
DP60R	60
G-ACD-00290	53
MGF505-9R	53
B962L	50
MGF110-7L	24
G-ACD-00090	22
L83L	13
DP79L	12
B318L	11
G-ACD-01960	7
A118R	6
G-ACD-00240	5
C62L	4
G-ACD-00190	3
G-ACD-01940	3
H359L	3
I177L	3
G-ACD-00320	2
G-ACD-00330	2
C962R	2
D117L	2
EP84R	2
F165R	2
MGF110-11L	2
MGF110-4L	2
G-ACD-00160	1
G-ACD-00360	1
G-ACD-01760	1
B169L	1
B66L	1
D250R	1
DP96R	1
E183L	1
E248R	1
E66L	1
F317L	1
H108R	1
H240R	1
I73R	1
I9R	1
KP177R	1
MGF110-12L	1
MGF360-3L	1
NP1450L	1
X69R	1

## Sheet: Host PPI count
Host	PPI Count (number of interactive ASFV proteins)
ATP6V1G1	51
MDM2	47
LAMA5	46
MAPK8IP3	46
COL3A1	44
CACNB4	42
ASAP2	41
ELK4	41
MEFV	41
AHR	40
FZD10	40
IL1B	40
TREX1	40
BRCA1	39
COL4A1	39
LOC100513542	39
PRKAB1	39
CTNNA1	38
FERMT3	38
PIAS2	38
PTGS1	38
SCD5	38
CCNA1	37
EREG	37
FGA	37
FST	37
MAP3K14	37
CARD10	36
FNIP2	36
LAMTOR1	36
MAPK4	36
TNC	36
CD22	35
LCK	35
MAP4K3	35
MKNK1	35
MYB	35
TAB3	35
TSC2	35
GSDMD	34
IL17RA	34
LOC110261595	34
MAP3K3	34
MECOM	34
PLCG2	34
DDIT4	33
EGR2	33
IGF1	33
ITGB3	33
MAPKAPK5	33
NOTCH1	33
RFXANK	33
AZI2	32
DUSP6	32
DUSP7	32
HRAS	32
PCK1	32
POLR1C	32
PSTPIP1	32
RNF125	32
TNR	32
C6	31
FNIP1	31
HSPA4	31
PHLPP1	31
PPP1CA	31
SOCS4	31
SLC3A2	30
TIRAP	30
ATG5	29
ATP6V1G3	29
CUL1	29
MAP3K13	29
PIDD1	29
POLR2H	29
RORA	29
SMAD2	29
TLR9	29
TNFAIP3	29
TNFRSF13B	29
CEP192	28
DUSP2	28
DUSP4	28
LOC396781	28
MAPKAP1	28
MYD88	28
POLR1D	28
RHOA	28
ATP6V1D	27
CACNA1D	27
IL20RB	27
LAMA4	27
MAP3K5	27
MAPK6	27
MLYCD	27
NOTCH3	27
PPP2R5D	27
PRKCG	27
RUNX1	27
ACTN1	26
GRK6	26
HSPA2	26
MAP3K6	26
NOTCH2	26
PPP2R2C	26
PSME2	26
TRAF3	26
ADIPOR2	25
DUSP1	25
GNB5	25
NFKBIA	25
PGAM5	25
ATF2	24
CACNA1G	24
CHUK	24
CLDN5	24
CREB3L4	24
GP9	24
MAPK12	24
MIOS	24
MYL2	24
PTGIR	24
SIKE1	24
SOS2	24
TAPBP	24
THPO	24
ARPC3	23
C7	23
CD14	23
CFH	23
FBP2	23
HNF4A	23
ID2	23
ITGA7	23
LCN2	23
NFKBIB	23
PAK6	23
PHLPP2	23
PIP5K1A	23
PLA2G4B	23
PTGS2	23
SLA-8	23
CAMKK2	22
CARD11	22
CCR2	22
F13A1	22
HCST	22
IL13	22
MASP2	22
MMP9	22
PIM1	22
PLCB3	22
PSME3	22
TRIM25	22
ADIPOQ	21
CASTOR1	21
CISH	21
CLDN2	21
DUSP10	21
EFNA5	21
GNAI3	21
ID1	21
IL22RA1	21
IL24	21
IRS1	21
LOC100522887	21
LOC404703	21
RELA	21
TICAM1	21
WNT10B	21
WNT7A	21
BDKRB1	20
C1R	20
C8B	20
CACNA1E	20
EIF4E2	20
LAMB3	20
LOC100155195	20
MAP4K2	20
MAPK14	20
PRKAG1	20
PTPN7	20
SCIN	20
THSD4	20
YWHAE	20
AKT3	19
CDC25B	19
F11	19
F13B	19
ID3	19
IL11RA	19
IL25	19
ITGAV	19
JAK2	19
PIAS3	19
PLPP1	19
RNASEL	19
SMAD9	19
TANK	19
ADCY3	18
AKT1	18
CCR5	18
CREB3L2	18
CXCL12	18
ELK1	18
F2RL2	18
GATA3	18
GP1BA	18
HIF1A	18
MAP2K2	18
MAPKAPK2	18
NCF4	18
SLA-1	18
SLA-DMB	18
AOX1	17
CACNA1S	17
CACNG3	17
CASP10	17
CASP8	17
CLDN22	17
DLG1	17
ICAM1	17
IL27RA	17
IRAK1	17
LOC100511937	17
MAP2K7	17
MAP4K1	17
PPP3CC	17
RPS6KA4	17
SEC13	17
TAB1	17
YWHAG	17
ARHGAP35	16
CACNG2	16
CCL2	16
HMGCR	16
LAMB4	16
LOC780409	16
MAPK9	16
PFKFB2	16
PRKCD	16
RAPGEF3	16
SLA-DQB1	16
TP53	16
TRAF3IP2	16
YWHAZ	16
CACNG4	15
CREB3L3	15
CSF1	15
CTSL	15
ERBB2	15
FADD	15
GRK2	15
HAMP	15
MRAS	15
NLK	15
OAS2	15
PKN2	15
PPP2R2A	15
STK11	15
TBXAS1	15
THY1	15
TNFRSF17	15
TYROBP	15
VAV1	15
VCAM1	15
WNT5B	15
ARHGEF1	14
ATP6V1E1	14
BLNK	14
C1QB	14
CD79B	14
CSF1R	14
DDX58	14
DUSP3	14
EFNA4	14
EIF4E	14
IL13RA1	14
IL4R	14
LOC100621431	14
NFKB1	14
PDGFC	14
PFKFB4	14
POLR3K	14
SMAD1	14
SMAD5	14
SMURF1	14
SOCS3	14
TELO2	14
TGFB1	14
TGFB2	14
VDAC2	14
ADRA1A	13
C3	13
CACNA2D2	13
CD81	13
CLDN23	13
DDX3X	13
DEFB1	13
DUSP16	13
EGFR	13
FCER1A	13
FCER1G	13
FLT3	13
GNB2	13
GNG4	13
IL1A	13
MAGI2	13
NOD1	13
POLR2E	13
PRKACB	13
SOCS2	13
SRSF1	13
STAT5B	13
TNFSF10	13
WNT9A	13
ALOX5	12
ANPEP	12
CAB39	12
CANX	12
CCR9	12
CD209	12
CD34	12
EP300	12
GAB2	12
GNAI1	12
GNG7	12
IKBKE	12
IRF3	12
KLRD1	12
LAMB1	12
LOC100621121	12
MEF2C	12
PDGFRA	12
PLK3	12
PTK2	12
RASGRP1	12
RHOH	12
SHC1	12
SLA-DMA	12
STRADA	12
THBS4	12
TRIP6	12
ULK1	12
CARD9	11
GNG13	11
HSP70.2	11
LOC100153661	11
LOC106504372	11
LOC396566	11
MAPK13	11
PAK1	11
PIN1	11
POLR3F	11
PRKAA1	11
PTPRC	11
TGIF1	11
TLR4	11
TNFSF13	11
ALOX5AP	10
ATG16L1	10
BCL10	10
C1S	10
CCL22	10
CLU	10
CNTF	10
CREB1	10
GNG2	10
GNG5	10
GNGT1	10
IL17F	10
LOC100622859	10
LOC100623720	10
MALT1	10
MASP1	10
MS4A2	10
PLAU	10
PRKCZ	10
RRAGB	10
TAOK2	10
TRAF6	10
ADCY4	9
ADIPOR1	9
BTK	9
CFI	9
CLDN18	9
F11R	9
FCER2	9
IL10RB	9
MCU	9
MMP1	9
PKN1	9
PPP2R3A	9
RASGRP2	9
RGMA	9
TEC	9
TRIM52	9
ACTB	8
BMPR1A	8
CASP7	8
CCNE2	8
CD19	8
CSNK2B	8
ERBB3	8
FGB	8
IL5RA	8
KRAS	8
LYN	8
NPRL3	8
RAC1	8
VCL	8
YWHAB	8
ARPC1A	7
ATF4	7
ATP6V1G2	7
B2M	7
C8A	7
CAMKK1	7
CASR	7
CD48	7
DHX58	7
GADD45A	7
IL18R1	7
IL2RA	7
IRF5	7
ITPR2	7
LAMA2	7
LOC100739325	7
MAPK10	7
PFKL	7
RAF1	7
RPS6KA6	7
STIM1	7
TBK1	7
TRPM2	7
YWHAQ	7
BMP4	6
CCND1	6
CD38	6
CD46	6
CLIP1	6
CX3CR1	6
F2	6
FCGR2B	6
GRK7	6
IFNGR1	6
IFN-OMEGA-3	6
IL17C	6
IL29	6
JAM3	6
MFN1	6
NEK7	6
PKN3	6
PPP3CB	6
PRKG2	6
RAC3	6
ANGPT1	5
C5AR1	5
CCL3L1	5
CCL5	5
CCR6	5
CD4	5
CDK4	5
CLDN15	5
DLL1	5
F9	5
GRK5	5
IFNAR1	5
IL1R1	5
IL7R	5
INPPL1	5
ITGB8	5
LOC100624226	5
MTCP1	5
PTPN11	5
RASSF5	5
RPS6KA2	5
TAB2	5
TGIF2	5
TLR3	5
YWHAH	5
ZFYVE16	5
ASAP1	4
BDNF	4
BMP5	4
CCR8	4
CD5	4
CYBA	4
DVL3	4
FZD9	4
GUCY1A2	4
IRAK4	4
LGMN	4
LPAR6	4
NCF2	4
PCK2	4
PIK3AP1	4
PPP2R1B	4
PPP2R3C	4
PRKCQ	4
PROC	4
RAB11B	4
RIPK3	4
TXN	4
TXNIP	4
ADCY6	3
CD79A	3
FOS	3
FOXO1	3
LAMC1	3
LAMC2	3
LTBR	3
MAVS	3
PLA2G4A	3
SERPINE1	3
SERPINF2	3
SERPING1	3
CCND3	2
CD244	2
CD28	2
CD40	2
CD80	2
CSF2RA	2
ESAM	2
FZD6	2
FZD7	2
GP91-PHOX	2
GRB10	2
GYS2	2
IFI30	2
IFNAR2	2
IL2	2
IL20	2
IL6	2
IL9	2
KDR	2
KSR1	2
LOC100515824	2
LTBP1	2
NOD2	2
PANX1	2
PDGFRB	2
PFKP	2
POLR3G	2
PPP1CC	2
PPP2R5C	2
PTPN6	2
PTPRR	2
RBPJ	2
SERPINA1	2
SESN2	2
SLA-DRA	2
STAM	2
TNFSF13B	2
ACACA	1
BMP8A	1
CALR	1
CCR7	1
CLDN14	1
CLDN25	1
CRLF2	1
CSF3	1
CTSK	1
DAXX	1
DUSP8	1
FZD3	1
GRK4	1
IGF1R	1
IL1R2	1
IRF7	1
JAK1	1
LAMTOR5	1
MAP2K6	1
MB21D1	1
MMP2	1
NOS3	1
P2RY1	1
PDIA3	1
PIK3R1	1
PLCB1	1
POLR3B	1
PPP1R12A	1
PRKAG2	1
RAPGEF4	1
RPS6KB1	1
SLA-DQA1	1
SMAD3	1
TLR8	1
UBE2I	1
VTN	1

## Sheet: PPI Pathway Enrichment Ranking
Enrichment Ranking	KEGG Pathway	Total Number of Pathway Proteins	Number of Pathway Proteins in PPI	Ratio (D/C)	Pathway Proteins in PPI	ASFV Proteins Interacting with Pathway Proteins	Number of ASFV Protein Interacting with Pathway Proteins	PPI Number of ASFV-host Pathway
1	B cell receptor signaling pathway	70	37	0.528571	AKT1,AKT3,BCL10,BLNK,BTK,CARD11,CD22,CD79B,CD81,CHUK,FCGR2B,HRAS,INPPL1,KRAS,LOC100511937,LOC396781,MAP2K2,NFKB1,NFKBIA,NFKBIB,PIK3AP1,PLCG2,PPP3CB,PPP3CC,RAC1,RAC3,RAF1,RELA,SOS2,VAV1,MALT1,CD19,FOS,LYN,CD79A,PIK3R1,PTPN6	S183L,MGF505-9R,MGF505-3R,MGF360-9L,MGF360-13L,MGF360-12L,MGF360-11L,MGF300-1L,MGF110-7L,MGF110-3L,MGF110-2L,MGF110-1L,MGF110-13L,MGF100-1L,L83L,K421R,I8L,I7L,I226R,G1340L,F334L,EP364R,E165R,E146L,DP60R,D339L,CP123L,C84L,C315R,C147L,B962L,B438L,B175L,B119L,G-ACD-00350,G-ACD-00290,A151R,A137R	38	531
2	Toll-like receptor signaling pathway	95	49	0.515789	AKT1,AKT3,CASP8,CD14,CHUK,FADD,IKBKE,IL1B,IRAK1,IRAK4,IRF3,IRF5,LOC100153661,LOC100511937,MAP2K2,MAP2K7,MAPK10,MAPK12,MAPK13,MAPK14,MAPK9,MYD88,NFKB1,NFKBIA,RAC1,RELA,TAB1,TAB2,TBK1,TICAM1,TIRAP,TLR4,TLR9,TRAF3,TRAF6,CTSK,CCL3L1,FOS,IFNAR1,TLR3,CCL5,CD80,MAP2K6,IL6,IRF7,PIK3R1,CD40,IFNAR2,TLR8	S183L,MGF505-9R,MGF505-3R,MGF360-9L,MGF360-13L,MGF360-12L,MGF360-11L,MGF300-1L,MGF110-7L,MGF110-3L,MGF110-2L,MGF110-1L,MGF110-13L,MGF100-1L,K421R,I8L,I7L,I226R,G1340L,F334L,EP364R,E165R,E146L,DP79L,DP60R,D339L,CP123L,C84L,C315R,C147L,B962L,B438L,B175L,B119L,G-ACD-01960,G-ACD-00350,G-ACD-00290,G-ACD-00090,A151R,A137R	40	637
3	RIG-I-like receptor signaling pathway	63	32	0.507937	ATG5,AZI2,CASP10,CASP8,CHUK,DDX3X,DDX58,DHX58,FADD,IFN-OMEGA-3,IKBKE,IRF3,LOC100153661,MAPK10,MAPK12,MAPK13,MAPK14,MAPK9,NFKB1,NFKBIA,NFKBIB,PIN1,RELA,RNF125,SIKE1,TANK,TBK1,TRAF3,TRAF6,TRIM25,MAVS,IRF7	S183L,MGF505-9R,MGF505-3R,MGF360-9L,MGF360-13L,MGF360-12L,MGF360-11L,MGF300-1L,MGF110-7L,MGF110-3L,MGF110-2L,MGF110-1L,MGF110-13L,MGF100-1L,K421R,I9R,I8L,I7L,I226R,G1340L,F334L,EP364R,E165R,E146L,DP60R,D339L,CP123L,C315R,C147L,B962L,B438L,B175L,B119L,G-ACD-00350,A151R,A137R	36	525
4	Fc epsilon RI signaling pathway	64	32	0.5	AKT1,AKT3,ALOX5,ALOX5AP,BTK,FCER1A,FCER1G,GAB2,HRAS,IL13,KRAS,LOC100511937,LOC396781,MAP2K2,MAP2K7,MAPK10,MAPK12,MAPK13,MAPK14,MAPK9,PLA2G4A,PLA2G4B,PLCG2,RAC1,RAC3,RAF1,SOS2,VAV1,MS4A2,LYN,MAP2K6,PIK3R1	S183L,MGF505-9R,MGF505-3R,MGF360-9L,MGF360-13L,MGF360-12L,MGF360-11L,MGF300-1L,MGF110-3L,MGF110-2L,MGF110-1L,MGF110-13L,MGF100-1L,K421R,I8L,I7L,I226R,G1340L,F334L,EP364R,E165R,E146L,DP60R,D339L,CP123L,C84L,C315R,C147L,B962L,B438L,B175L,B119L,G-ACD-00350,A151R,A137R	35	466
5	NF-kappa B signaling pathway	98	47	0.479592	BCL10,BLNK,BTK,CARD10,CARD11,CD14,CHUK,CSNK2B,CXCL12,DDX58,ICAM1,IL1B,IRAK1,IRAK4,LCK,LOC100622859,LOC110261595,LOC396781,MAP3K14,MYD88,NFKB1,NFKBIA,PIDD1,PLAU,PLCG2,PTGS2,RELA,TAB1,TAB2,TAB3,TICAM1,TIRAP,TLR4,TNFAIP3,TRAF3,TRAF6,TRIM25,VCAM1,MALT1,PRKCQ,LOC100739325,LYN,IL1R1,LTBR,TNFSF13B,UBE2I,CD40	S183L,MGF505-9R,MGF505-3R,MGF360-9L,MGF360-13L,MGF360-12L,MGF360-11L,MGF300-1L,MGF110-7L,MGF110-3L,MGF110-2L,MGF110-1L,MGF110-13L,MGF100-1L,K421R,I8L,I7L,I226R,G1340L,F334L,EP364R,E165R,E146L,DP79L,DP60R,D339L,CP123L,C84L,C315R,C147L,B962L,B438L,B175L,B119L,G-ACD-01960,G-ACD-00350,G-ACD-00290,G-ACD-00190,G-ACD-00090,A151R,A137R	41	847
6	Intestinal immune network for IgA production	44	21	0.477273	CCR9,CXCL12,LOC106504372,LOC396781,MAP3K14,SLA-DMA,SLA-DMB,SLA-DQB1,TGFB1,TNFRSF13B,TNFRSF17,TNFSF13,IL2,CD28,CD80,LTBR,SLA-DRA,IL6,TNFSF13B,CD40,SLA-DQA1	S183L,MGF505-9R,MGF505-3R,MGF360-9L,MGF360-13L,MGF360-12L,MGF360-11L,MGF300-1L,MGF110-7L,MGF110-3L,MGF110-2L,MGF110-1L,MGF110-13L,MGF100-1L,K421R,I8L,I7L,I226R,G1340L,F334L,EP364R,E165R,E146L,DP60R,D339L,CP123L,C84L,C315R,C147L,B962L,B438L,B175L,B119L,G-ACD-00350,G-ACD-00290,G-ACD-00090,A151R,A137R	38	239
7	TNF signaling pathway	103	49	0.475728	AKT1,AKT3,ATF2,CASP10,CASP7,CASP8,CCL2,CHUK,CREB1,CREB3L2,CREB3L3,CREB3L4,CSF1,FADD,ICAM1,IL18R1,IL1B,LOC100511937,LOC100622859,MAP2K7,MAP3K14,MAP3K5,MAPK10,MAPK12,MAPK13,MAPK14,MAPK9,MMP9,NFKB1,NFKBIA,PGAM5,PTGS2,RELA,RPS6KA4,SOCS3,TAB1,TAB2,TAB3,TNFAIP3,TRAF3,VCAM1,ATF4,FOS,CCL5,MAP2K6,NOD2,RIPK3,IL6,PIK3R1	S183L,MGF505-9R,MGF505-3R,MGF360-9L,MGF360-13L,MGF360-12L,MGF360-11L,MGF300-1L,MGF110-7L,MGF110-3L,MGF110-2L,MGF110-1L,MGF110-13L,MGF100-1L,K421R,I8L,I7L,I226R,G1340L,F334L,EP364R,E165R,E146L,DP79L,DP60R,D339L,CP123L,C84L,C315R,C147L,B962L,B438L,B175L,B119L,G-ACD-01960,G-ACD-00350,G-ACD-00290,G-ACD-00090,A151R,A137R	40	803
8	Cytosolic DNA-sensing pathway	55	26	0.472727	CHUK,DDX58,IKBKE,IL1B,IRF3,LOC100153661,NFKB1,NFKBIA,NFKBIB,POLR1C,POLR1D,POLR2E,POLR2H,POLR3F,POLR3K,RELA,TBK1,TREX1,MAVS,POLR3G,CCL5,RIPK3,IL6,IRF7,MB21D1,POLR3B	S183L,MGF505-9R,MGF505-3R,MGF360-9L,MGF360-13L,MGF360-12L,MGF360-11L,MGF300-1L,MGF110-7L,MGF110-3L,MGF110-2L,MGF110-1L,MGF110-13L,MGF100-1L,K421R,I8L,I7L,I226R,H108R(pH108R),G1340L,F334L,EP364R,E165R,E146L,DP79L,DP60R,D339L,CP123L,C84L,C315R,C147L,B962L,B438L,B318L,B175L,B119L,G-ACD-01960,G-ACD-00350,G-ACD-00290,G-ACD-00240,G-ACD-00090,A151R,A137R,A118R	44	389
9	NOD-like receptor signaling pathway	148	69	0.466216	ATG16L1,ATG5,CARD9,CASP8,CCL2,CHUK,CYBA,DEFB1,FADD,GSDMD,IKBKE,IL1B,IRAK4,IRF3,ITPR2,LOC100153661,LOC100155195,LOC100522887,LOC100622859,LOC404703,MAPK10,MAPK12,MAPK13,MAPK14,MAPK9,MCU,MEFV,MYD88,NFKB1,NFKBIA,NFKBIB,NOD1,OAS2,PLCB3,PRKCD,PSTPIP1,RELA,RHOA,RNASEL,TAB1,TAB2,TAB3,TANK,TBK1,TICAM1,TLR4,TNFAIP3,TRAF3,TRAF6,TRIP6,TRPM2,VDAC2,CASR,PANX1,IFNAR1,MAVS,MFN1,NEK7,TXN,TXNIP,CCL5,NOD2,RIPK3,GP…	S183L,MGF505-9R,MGF505-3R,MGF360-9L,MGF360-13L,MGF360-12L,MGF360-11L,MGF300-1L,MGF110-7L,MGF110-3L,MGF110-2L,MGF110-1L,MGF110-13L,MGF100-1L,K421R,I8L,I7L,I226R,G1340L,F334L,EP84R,EP364R,E165R,E146L,DP79L,DP60R,D339L,CP123L,C84L,C315R,C147L,B962L,B438L,B318L,B175L,B119L,G-ACD-01960,G-ACD-00350,G-ACD-00290,G-ACD-00240,G-ACD-00090,A151R,A137R	43	985
10	Antigen processing and presentation	59	26	0.440678	CANX,CREB1,CTSL,HSP70.2,HSPA2,HSPA4,KLRD1,LOC106504372,PSME2,PSME3,RFXANK,SLA-1,SLA-8,SLA-DMA,SLA-DMB,SLA-DQB1,TAPBP,TRIM52,B2M,CD4,LGMN,SLA-DRA,IFI30,PDIA3,CALR,SLA-DQA1	S183L,MGF505-3R,MGF360-9L,MGF360-13L,MGF360-12L,MGF360-11L,MGF300-1L,MGF110-7L,MGF110-3L,MGF110-2L,MGF110-1L,MGF110-13L,MGF100-1L,K421R,I8L,I7L,I226R,G1340L,F334L,EP364R,E165R,E146L,DP60R,D339L,CP123L,C84L,C315R,C147L,B438L,B175L,B119L,G-ACD-00350,G-ACD-00290,A151R,A137R	35	352
11	Leukocyte transendothelial migration	110	47	0.427273	ACTN1,ARHGAP35,CLDN15,CLDN18,CLDN2,CLDN22,CLDN23,CLDN5,CTNNA1,CXCL12,CYBA,F11R,GNAI1,GNAI3,ICAM1,JAM3,LOC100511937,LOC100621121,LOC396566,MAPK12,MAPK13,MAPK14,MMP9,MYL2,NCF4,PLCG2,PRKCG,PTK2,RAC1,RAPGEF3,RASSF5,RHOA,RHOH,THY1,VAV1,VCAM1,VCL,ACTB,PTPN11,NCF2,GP91-PHOX,PIK3R1,RAPGEF4,CLDN14,CLDN25,ESAM,MMP2	S183L,MGF505-9R,MGF505-3R,MGF360-9L,MGF360-13L,MGF360-12L,MGF360-11L,MGF300-1L,MGF110-7L,MGF110-3L,MGF110-2L,MGF110-1L,MGF110-13L,MGF100-1L,L83L,K421R,I8L,I7L,I226R,G1340L,F334L,EP364R,E165R,E146L,DP60R,D339L,CP123L,C84L,C315R,C147L,B962L,B438L,B175L,B119L,G-ACD-01940,G-ACD-00350,G-ACD-00290,A151R,A137R	39	636
12	AMPK signaling pathway	120	51	0.425	ADIPOQ,ADIPOR2,ADRA1A,AKT1,AKT3,CAB39,CAMKK2,CCNA1,CREB1,CREB3L2,CREB3L3,CREB3L4,FBP2,HMGCR,HNF4A,IGF1,IRS1,LOC100511937,LOC100515824,MLYCD,PCK1,PFKFB2,PFKFB4,PPP2R2A,PPP2R2C,PPP2R3A,PPP2R5D,PRKAA1,PRKAB1,PRKAG1,SCD5,STK11,STRADA,TSC2,ULK1,ADIPOR1,CCND1,PRKAG2,ACACA,FOXO1,GYS2,PCK2,PFKL,PPP2R1B,PPP2R3C,PPP2R5C,RAB11B,IGF1R,PIK3R1,RPS6KB1,PFKP	S183L,MGF505-9R,MGF505-3R,MGF360-9L,MGF360-13L,MGF360-12L,MGF360-11L,MGF300-1L,MGF110-7L,MGF110-3L,MGF110-2L,MGF110-1L,MGF110-13L,MGF100-1L,L83L,K421R,I8L,I7L,I226R,G1340L,F334L,EP364R,E248R(PE284R),E165R,E146L,DP60R,D339L,D117L,CP123L,C84L,C315R,C147L,B962L,B438L,B175L,B119L,G-ACD-01960,G-ACD-00350,G-ACD-00290,G-ACD-00090,A151R,A137R,A118R	43	769
13	C-type lectin receptor signaling pathway	102	43	0.421569	AKT1,AKT3,BCL10,CARD9,CASP8,CCL22,CD209,CHUK,EGR2,FCER1G,HRAS,IKBKE,IL1B,ITPR2,KRAS,LOC100511937,MAP3K14,MAPK10,MAPK12,MAPK13,MAPK14,MAPK9,MAPKAPK2,MDM2,MRAS,NFKB1,NFKBIA,PAK1,PLCG2,PLK3,PPP3CB,PPP3CC,PRKCD,PTGS2,RAF1,RELA,RHOA,MALT1,PTPN11,IL2,IL6,PIK3R1,KSR1	S183L,MGF505-9R,MGF505-3R,MGF360-9L,MGF360-13L,MGF360-12L,MGF360-11L,MGF300-1L,MGF110-7L,MGF110-3L,MGF110-2L,MGF110-1L,MGF110-13L,MGF110-12L,MGF100-1L,K421R,I8L,I7L,I226R,H240R,G1340L,F334L,F317L,F165R,EP364R,E66L,E165R,E146L,DP79L,DP60R,D339L,CP123L,C962R,C84L,C315R,C147L,B962L,B438L,B175L,B119L,G-ACD-01960,G-ACD-00350,G-ACD-00330,G-ACD-00290,G-ACD-00090,A151R,A137R	47	714
14	Th1 and Th2 cell differentiation	88	37	0.420455	CHUK,GATA3,IL13,IL2RA,IL4R,JAK2,LCK,LOC106504372,MAPK10,MAPK12,MAPK13,MAPK14,MAPK9,NFKB1,NFKBIA,NFKBIB,NOTCH1,NOTCH2,NOTCH3,PPP3CB,PPP3CC,RELA,SLA-DMA,SLA-DMB,SLA-DQB1,STAT5B,DLL1,PRKCQ,RBPJ,CD4,FOS,IFNGR1,IL2,LOC100739325,SLA-DRA,JAK1,SLA-DQA1	S183L,MGF505-9R,MGF505-3R,MGF360-9L,MGF360-13L,MGF360-12L,MGF360-11L,MGF300-1L,MGF110-7L,MGF110-3L,MGF110-2L,MGF110-1L,MGF110-13L,MGF100-1L,K421R,I8L,I7L,I226R,G1340L,F334L,EP364R,E165R,E146L,DP60R,D339L,CP123L,C84L,C315R,C147L,B438L,B175L,B119L,G-ACD-00350,G-ACD-00290,A151R,A137R	36	517
15	IL-17 signaling pathway	88	37	0.420455	CASP8,CCL2,CHUK,CSF3,DEFB1,FADD,FOS,IKBKE,IL13,IL17C,IL17F,IL17RA,IL1B,IL25,IL6,LCN2,MAPK10,MAPK12,MAPK13,MAPK14,MAPK4,MAPK6,MAPK9,MMP1,MMP9,NFKB1,NFKBIA,PTGS2,RELA,SRSF1,TAB2,TAB3,TBK1,TNFAIP3,TRAF3,TRAF3IP2,TRAF6	S183L,MGF505-9R,MGF505-3R,MGF360-9L,MGF360-13L,MGF360-12L,MGF360-11L,MGF300-1L,MGF110-7L,MGF110-3L,MGF110-2L,MGF110-1L,MGF110-13L,MGF100-1L,K421R,I8L,I7L,I226R,G1340L,F334L,EP364R,E165R,E146L,DP79L,DP60R,D339L,CP123L,C84L,C315R,C147L,B962L,B438L,B175L,B119L,G-ACD-01960,G-ACD-00350,G-ACD-00290,G-ACD-00090A151R,A137R	39	653
16	Th17 cell differentiation	104	43	0.413462	AHR,CHUK,GATA3,HIF1A,IL17F,IL1B,IL27RA,IL2RA,IL4R,JAK2,LCK,LOC106504372,MAPK10,MAPK12,MAPK13,MAPK14,MAPK9,NFKB1,NFKBIA,NFKBIB,PPP3CB,PPP3CC,RELA,RORA,RUNX1,SLA-DMASLA-DMBSLA-DQB1,SMAD2,STAT5B,TGFB1,PRKCQ,CD4,FOSIFNGR1,IL2,LOC100739325,IL1R,1SLA-DRA,IL6,SMAD3,JAK1,SLA-DQA1	S183L,MGF505-9R,MGF505-3R,MGF360-9L,MGF360-3L,MGF360-13L,MGF360-12L,MGF360-11L,MGF300-1L,MGF110-7L,MGF110-3L,MGF110-2L,MGF110-1L,MGF110-13L,MGF100-1L,L83L,K421R,I8L,I7L,I73R,I226R,G1340L,F334L,EP364R,E165R,E146L,DP79L,DP60R,D339L,CP123L,C84L,C315R,C147L,B962L,B438L,B175L,B119L,G-ACD-01960,G-ACD-00350,G-ACD-00290,G-ACD-00090,A151R,A137R	43	634
17	T cell receptor signaling pathway	100	41	0.41	AKT1,AKT3,BCL10,CARD11,CDK4,CHUK,DLG1,HRAS,KRAS,LCK,LOC100511937,MAP2K2,MAP2K7,MAP3K14,MAPK12,MAPK13,MAPK14,NFKB1,NFKBIA,NFKBIB,PAK1,PAK6,PPP3CB,PPP3CC,PTPRC,RAF1,RASGRP1,RELA,RHOA,SOS2,TEC,VAV1,MALT1,PRKCQ,CD4,FOSIL2,LOC100739325,CD28,PIK3R1,PTPN6	S183L,MGF505-9R,MGF505-3R,MGF360-9L,MGF360-13L,MGF360-12L,MGF360-11L,MGF300-1L,MGF110-7L,MGF110-3L,MGF110-2L,MGF110-1L,MGF110-13L,MGF100-1L,K421R,I8L,I7L,I226R,G1340L,F334L,EP364R,E165R,E146L,DP60R,D339L,CP123L,C84L,C315R,C147L,B438L,B175L,B119L,G-ACD-00350,G-ACD-00290,G-ACD-00090,A151R,A137R	37	616
18	Platelet activation	121	49	0.404959	COL3A1,ADCY3,ADCY4,AKT1,AKT3,ARHGAP35,ARHGEF1,BTK,F2,FCER1G,FERMT3,FGA,FGB,GNAI1,GNAI3,GP1BA,GP9,ITGB3,ITPR2,LOC100511937,MAPK12,MAPK13,MAPK14,PLA2G4A,PLA2G4B,PLCB3,PLCG2,PPP1CA,PRKACB,PRKCZ,PRKG2,PTGIR,PTGS1,RASGRP1,RASGRP2,RHOA,TBXAS1,ACTB,CAMKK1,GUCY1A2,LYN,STIM1,ADCY6,P2RY1,PIK3R1,PPP1R12A,PPP1CC,NOS3,PLCB1	X69R,S183L,MGF505-9R,MGF505-3R,MGF360-9L,MGF360-13L,MGF360-12L,MGF360-11L,MGF300-1L,MGF110-7L,MGF110-3L,MGF110-2L,MGF110-1L,MGF110-13L,MGF100-1L,L83L,KP177R,K421R,I8L,I7L,I226R,I177L,H359L,G1340L,F334L,EP364R,E183L(P54),E165R,E146L,DP79L,DP60R,D339L,CP123L,C84L,C315R,C147L,B962L,B438L,B318L,B175L,B119L,G-ACD-01960,G-ACD-00350,G-ACD-00290,G-ACD-00240,G-ACD-00190,G-ACD-00090,A151R,A137R,A118R	50	748
19	Hematopoietic cell lineage	88	35	0.397727	ANPEP,CD14,CD22,CD34,CD38,CSF1,CSF1R,FCER2,FLT3,GP1BA,GP9,IL11RA,IL1A,IL1B,IL2RA,IL4R,IL5RA,ITGB3,LOC106504372,LOC396781,SLA-DMA,SLA-DMB,SLA-DQB1,THPO,CD19,CD4,CD5,CSF2RA,CSF3,IL1R1,IL1R2,SLA-DRA,IL6,IL7R,SLA-DQA1	S183L,MGF505-9R,MGF505-3R,MGF360-9L,MGF360-13L,MGF360-12L,MGF360-11L,MGF300-1L,MGF110-7L,MGF110-3L,MGF110-2L,MGF110-1L,MGF110-13L,MGF100-1L,L83L,K421R,I8L,I7L,I226R,G1340L,F334L,EP364R,E165R,E146L,DP79L,DP60R,D339L,CP123L,C84L,C315R,C147L,B962L,B438L,B175L,B119L,G-ACD-01960,G-ACD-00350,G-ACD-00290,G-ACD-00090,A151R,A137R	41	460
20	mTOR signaling pathway	149	58	0.389262	AKT1,AKT3,ATP6V1D,ATP6V1E1,ATP6V1G1,ATP6V1G3,CAB39,CASTOR1,CEP192,CHUK,DDIT4,EIF4E,EIF4E2,FNIP1,FNIP2,FZD10,HRAS,IGF1,IRS1,KRAS,LAMTOR1,LOC100511937,MAP2K2,MAPKAP1,MIOS,NPRL3,PRKAA1,PRKCG,RAF1,RHOA,RPS6KA6,RRAGB,SEC13,SLC3A2,SOS2,STK11,STRADA,TELO2,TSC2,ULK1,WNT10B,WNT5B,WNT7A,WNT9A,ATP6V1G2,RPS6KA2,CLIP1,DVL3,FZD9,IGF1R,FZD6,FZD7,GRB10,PIK3R1,RPS6KB1,SESN2,LAMTOR5,FZD3	S183L,MGF505-9R,MGF505-3R,MGF360-9L,MGF360-13L,MGF360-12L,MGF360-11L,MGF300-1L,MGF110-7L,MGF110-4L,MGF110-3L,MGF110-2L,MGF110-1L,MGF110-13L,MGF110-11L,MGF100-1L,L83L,K421R,I8L,I7L,I226R,H359L,G1340L,F334L,F165R,EP84R,EP364R,E165R,E146L,DP96R,DP79L,DP60R,D339L,CP123L,C84L,C62L,C315R,C147L,B962L,B438L,B318L,B175L,B119L,G-ACD-01960,G-ACD-01760,G-ACD-00360,G-ACD-00350,G-ACD-00320,G-ACD-00290,G-ACD-00…	52	1000
21	Complement and coagulation cascades	80	31	0.3875	BDKRB1,C1QB,C1R,C1S,C3,C5AR1,C6,C7,C8B,CD46,CFH,CLU,F11,F13A1,F13B,F2,F2RL2,FGA,FGB,MASP1,MASP2,PLAU,PROC,CFI,F9,C8A,SERPINE1,SERPING1,SERPINA1,SERPINF2,VTN	S183L,MGF505-3R,MGF360-9L,MGF360-13L,MGF360-12L,MGF360-11L,MGF300-1L,MGF110-7L,MGF110-3L,MGF110-2L,MGF110-1L,MGF110-13L,MGF100-1L,K421R,I8L,I7L,I226R,G1340L,F334L,EP364R,E165R,E146L,DP79L,DP60R,D339L,CP123L,C84L,C315R,C147L,B962L,B438L,B175L,B119L,G-ACD-00350,G-ACD-00290,G-ACD-00240,A151R,A137R	38	403
22	MAPK signaling pathway	285	109	0.382456	AKT1,AKT3,ANGPT1,ATF2,CACNA1D,CACNA1E,CACNA1G,CACNA1S,CACNA2D2,CACNB4,CACNG2,CACNG3,CACNG4,CD14,CDC25B,CHUK,CSF1,CSF1R,DUSP1,DUSP10,DUSP16,DUSP2,DUSP3,DUSP4,DUSP6,DUSP7,EFNA4,EFNA5,EGFR,ELK1,ELK4,ERBB2,ERBB3,EREG,FLT3,GADD45A,HRAS,HSP70.2,HSPA2,IGF1,IL1A,IL1B,IRAK1,IRAK4,KRAS,LOC100513542,MAP2K2,MAP2K7,MAP3K13,MAP3K14,MAP3K3,MAP3K5,MAP3K6,MAP4K1,MAP4K2,MAP4K3,MAPK10,MAPK12,MAPK13,MAPK14,MAPK8IP3,…	S183L,NP1450L,MGF505-9R,MGF505-3R,MGF360-9L,MGF360-13L,MGF360-12L,MGF360-11L,MGF300-1L,MGF110-7L,MGF110-3L,MGF110-2L,MGF110-1L,MGF110-13L,MGF110-11L,MGF100-1L,L83L,K421R,I8L,I7L,I226R,I177L,G1340L,F334L,EP364R,E165R,E146L,DP79L,DP60R,D339L,D250R,D117L,CP123L,C962R,C84L,C62L,C315R,C147L,B962L,B438L,B318L,B175L,B169L,B119L,G-ACD-01960,G-ACD-00350,G-ACD-00330,G-ACD-00290,G-ACD-00240,G-ACD-00090,A151…	53	1920
23	JAK-STAT signaling pathway	150	54	0.36	AKT1,AKT3,AOX1,CISH,CNTF,EGFR,EP300,HRAS,IFN-OMEGA-3,IL10RB,IL11RA,IL13,IL13RA1,IL20RB,IL22RA1,IL24,IL27RA,IL2RA,IL4R,IL5RA,JAK2,LOC100153661,LOC100511937,PDGFRA,PIAS2,PIAS3,PIM1,RAF1,SOCS2,SOCS3,SOCS4,SOS2,STAT5B,THPO,CCND1,PTPN11,CSF2RA,CSF3,IFNAR1,IFNGR1,IL2,IL29,IL9,PDGFRB,STAM,CCND3,IL20,IL6,IL7R,PIK3R1,PTPN6,IFNAR2,JAK1,CRLF2	S183L,MGF505-9R,MGF505-3R,MGF360-9L,MGF360-13L,MGF360-12L,MGF360-11L,MGF300-1L,MGF110-3L,MGF110-2L,MGF110-1L,MGF110-13L,MGF100-1L,L83L,K421R,I8L,I7L,I226R,G1340L,F334L,EP364R,E165R,E146L,DP60R,D339L,CP123L,C84L,C315R,C147L,B962L,B438L,B318L,B175L,B119L,G-ACD-00350,G-ACD-00290,G-ACD-00090,A151R,A137R	39	648
24	PI3K-Akt signaling pathway	334	120	0.359281	AKT1,AKT3,ANGPT1,ATF2,BRCA1,CCNE2,CDK4,CHUK,COL4A1,CREB1,CREB3L2,CREB3L3,CREB3L4,CSF1,CSF1R,DDIT4,EFNA4,EFNA5,EGFR,EIF4E,EIF4E2,ERBB2,ERBB3,EREG,FLT3,GNB2,GNB5,GNG13,GNG2,GNG4,GNG5,GNG7,GNGT1,HRAS,IGF1,IL2RA,IL4R,IRS1,ITGA7,ITGAV,ITGB3,ITGB8,JAK2,KRAS,LAMA2,LAMA4,LAMA5,LAMB1,LAMB3,LAMB4,LOC100153661,LOC100511937,LOC100621431,LOC100623720,LOC396781,MAGI2,MAP2K2,MDM2,MYB,NFKB1,PCK1,PDGFC,PDGFRA,PHL…	S183L,NP1450L,MGF505-9R,MGF505-3R,MGF360-9L,MGF360-13L,MGF360-12L,MGF360-11L,MGF300-1L,MGF110-7L,MGF110-4L,MGF110-3L,MGF110-2L,MGF110-1L,MGF110-13L,MGF110-12L,MGF100-1L,L83L,K421R,I8L,I7L,I226R,I177L,H240R,G1340L,F334L,F317L,F165R,EP364R,E66L,E165R,E146L,DP79L,DP60R,D339L,D117L,CP123L,C962R,C84L,C62L,C315R,C147L,B962L,B438L,B318L,B175L,B119L,G-ACD-01960,G-ACD-01940,G-ACD-00350,G-ACD-00330,G-ACD-0…	57	1739
25	Chemokine signaling pathway	177	61	0.344633	ADCY3,ADCY4,AKT1,AKT3,CCL2,CCL22,CCR2,CCR5,CCR9,CHUK,CXCL12,GNAI1,GNAI3,GNB2,GNB5,GNG13,GNG2,GNG4,GNG5,GNG7,GNGT1,GRK2,GRK6,HRAS,JAK2,KRAS,LOC100511937,LOC100621431,LOC780409,NFKB1,NFKBIA,NFKBIB,PAK1,PLCB3,PRKACB,PRKCD,PRKCZ,PTK2,RAC1,RAC3,RAF1,RASGRP2,RELA,RHOA,SHC1,SOS2,STAT5B,VAV1,GRK5,CCL3L1,CCR6,CCR8,CX3CR1,GRK7,LYN,ADCY6,CCL5,CCR7,GRK4,PIK3R1,PLCB1	S183L,MGF505-9R,MGF505-3R,MGF360-9L,MGF360-13L,MGF360-12L,MGF360-11L,MGF300-1L,MGF110-7L,MGF110-3L,MGF110-2L,MGF110-1L,MGF110-13L,MGF100-1L,K421R,I8L,I7L,I226R,G1340L,F334L,EP364R,E165R,E146L,DP60R,D339L,CP123L,C84L,C315R,C147L,B438L,B175L,B119L,G-ACD-00350,G-ACD-00290,A151R,A137R	36	808
26	Natural killer cell mediated cytotoxicity	100	34	0.34	CD244,CD48,FCER1G,HCST,HRAS,ICAM1,KLRD1,KRAS,LCK,LOC100153661,LOC100511937,LOC396781,MAP2K2,PAK1,PLCG2,PPP3CB,PPP3CC,PRKCG,RAC1,RAC3,RAF1,SHC1,SOS2,TNFSF10,TYROBP,VAV1,PTPN11,LOC100624226,IFNAR1,IFNGR1,LOC100739325,PIK3R1,PTPN6,IFNAR2	S183L,MGF505-9R,MGF505-3R,MGF360-9L,MGF360-13L,MGF360-12L,MGF360-11L,MGF300-1L,MGF110-3L,MGF110-2L,MGF110-1L,MGF110-13L,MGF100-1L,K421R,I8L,I7L,I226R,G1340L,F334L,EP364R,E165R,E146L,DP60R,D339L,CP123L,C84L,C315R,C147L,B962L,B438L,B175L,B119L,G-ACD-00350,G-ACD-00290,A151R,A137R	36	450
27	Fc gamma R-mediated phagocytosis	81	25	0.308642	AKT1,AKT3,ARPC3,ASAP2,FCGR2B,GAB2,INPPL1,LOC100511937,LOC396781,PAK1,PIP5K1A,PLCG2,PLPP1,PRKCD,PRKCG,PTPRC,RAC1,RAF1,SCIN,VAV1,ARPC1A,ASAP1,LYN,PIK3R1,RPS6KB1	S183L,MGF505-9R,MGF505-3R,MGF360-9L,MGF360-13L,MGF360-12L,MGF360-11L,MGF300-1L,MGF110-3L,MGF110-2L,MGF110-1L,MGF110-13L,MGF100-1L,K421R,I8L,I7L,I226R,H359L,G1340L,F334L,EP364R,E165R,E146L,DP60R,D339L,CP123L,C84L,C315R,C147L,B962L,B66L,B438L,B318L,B175L,B119L,G-ACD-00350,G-ACD-00290,G-ACD-00190,G-ACD-00090,A151R,A137R	41	381
28	TGF-beta signaling pathway	91	28	0.307692	BMP4,BMP5,BMPR1A,CUL1,EP300,FST,HAMP,ID1,ID2,ID3,RGMA,RHOA,SMAD1,SMAD2,SMAD5,SMAD9,SMURF1,TGFB1,TGFB2,TGIF1,THSD4,ZFYVE16,LTBP1,PPP2R1B,TGIF2,RPS6KB1,SMAD3,BMP8A	S183L,MGF505-9R,MGF505-3R,MGF360-9L,MGF360-13L,MGF360-12L,MGF360-11L,MGF300-1L,MGF110-3L,MGF110-2L,MGF110-1L,MGF110-13L,MGF100-1L,K421R,I8L,I7L,I226R,G1340L,F334L,EP364R,E165R,E146L,DP60R,D339L,CP123L,C84L,C315R,C147L,B962L,B438L,B318L,B175L,B119L,G-ACD-00350,G-ACD-00290,A151R,A137R	37	379

## Sheet: #1 Enriched pathway for ASFV 
ASFV	Top One Enriched Pathway for Each ASFV Protein
A151R	B cell receptor signaling pathway
MGF300-1L	B cell receptor signaling pathway
G-ACD-01960	Toll-like receptor signaling pathway
A137R	RIG-I-like receptor signaling pathway
G-ACD-00350	RIG-I-like receptor signaling pathway
I226R	RIG-I-like receptor signaling pathway
MGF360-12L	RIG-I-like receptor signaling pathway
MGF505-3R	RIG-I-like receptor signaling pathway
S183L	RIG-I-like receptor signaling pathway
C315R	RIG-I-like receptor signaling pathway
I8L	RIG-I-like receptor signaling pathway
MGF110-2L	RIG-I-like receptor signaling pathway
MGF110-3L	RIG-I-like receptor signaling pathway
MGF360-13L	RIG-I-like receptor signaling pathway
I9R	RIG-I-like receptor signaling pathway
MGF360-11L	Fc epsilon RI signaling pathway
B119L	NF-kappa B signaling pathway
B175L	NF-kappa B signaling pathway
B438L	NF-kappa B signaling pathway
CP123L	NF-kappa B signaling pathway
D339L	NF-kappa B signaling pathway
E146L	NF-kappa B signaling pathway
EP364R	NF-kappa B signaling pathway
F334L	NF-kappa B signaling pathway
I7L	NF-kappa B signaling pathway
MGF110-13L	NF-kappa B signaling pathway
MGF110-1L	NF-kappa B signaling pathway
MGF505-9R	NF-kappa B signaling pathway
G-ACD-00290	NF-kappa B signaling pathway
DP60R	NF-kappa B signaling pathway
E165R	NF-kappa B signaling pathway
G1340L	NF-kappa B signaling pathway
K421R	NF-kappa B signaling pathway
C147L	TNF signaling pathway
MGF360-9L	TNF signaling pathway
B962L	Cytosolic DNA-sensing pathway
MGF100-1L	Cytosolic DNA-sensing pathway
MGF110-7L	Cytosolic DNA-sensing pathway
DP79L	Cytosolic DNA-sensing pathway
B318L	Cytosolic DNA-sensing pathway
A118R	Cytosolic DNA-sensing pathway
G-ACD-00240	Cytosolic DNA-sensing pathway
H108R	Cytosolic DNA-sensing pathway
EP84R	NOD-like receptor signaling pathway
G-ACD-01940	Leukocyte transendothelial migration
E248R	AMPK signaling pathway
D117L	AMPK signaling pathway
G-ACD-00090	C-type lectin receptor signaling pathway
F165R	C-type lectin receptor signaling pathway
G-ACD-00330	C-type lectin receptor signaling pathway
C962R	C-type lectin receptor signaling pathway
E66L	C-type lectin receptor signaling pathway
F317L	C-type lectin receptor signaling pathway
H240R	C-type lectin receptor signaling pathway
MGF110-12L	C-type lectin receptor signaling pathway
I73R	Th17 cell differentiation
MGF360-3L	Th17 cell differentiation
L83L	Platelet activation
I177L	Platelet activation
E183L	Platelet activation
KP177R	Platelet activation
X69R	Platelet activation
C84L	mTOR signaling pathway
G-ACD-00320	mTOR signaling pathway
G-ACD-00360	mTOR signaling pathway
G-ACD-01760	mTOR signaling pathway
C62L	mTOR signaling pathway
DP96R	mTOR signaling pathway
MGF110-11L	mTOR signaling pathway
MGF110-4L	mTOR signaling pathway
B169L	MAPK signaling pathway
NP1450L	MAPK signaling pathway
D250R	MAPK signaling pathway
G-ACD-00160	PI3K-Akt signaling pathway
G-ACD-00190	Fc gamma R-mediated phagocytosis
B66L	Fc gamma R-mediated phagocytosis
H359L	Fc gamma R-mediated phagocytosis
