# Supplementary material for: Interactome between ASFV and host immune pathway proteins
Source: mSystems. 2023 Nov 15;8(6):e00471-23. doi: 10.1128/msystems.00471-23 (PMC10734461; doi:10.1128/msystems.00471-23)
Supplement: Table S3 — Detailed ASFV-host PPIs for 28 sub-networks. [file msystems.00471-23-s0004.xlsx]

## Sheet: Rank#1 Pathway PPI
B cell receptor signaling pathway
Host	ASFV	Frequency
AKT1	A137R	51
AKT3	A137R	38
BCL10	A137R	2
BLNK	A137R	3
BTK	A137R	605
CARD11	A137R	70
CD22	A137R	536
CD79B	A137R	4
CD81	A137R	2
CHUK	A137R	97
HRAS	A137R	955
KRAS	A137R	6
LOC100511937	A137R	11
LOC396781	A137R	302
MALT1	A137R	2
MAP2K2	A137R	10
NFKB1	A137R	13
NFKBIA	A137R	68
NFKBIB	A137R	108
PLCG2	A137R	13217
PPP3CC	A137R	34
RELA	A137R	66
SOS2	A137R	104
VAV1	A137R	7
AKT1	A151R	115
AKT3	A151R	100
BCL10	A151R	10
BLNK	A151R	6
BTK	A151R	2
CARD11	A151R	201
CD19	A151R	1
CD22	A151R	1666
CD79A	A151R	1
CD79B	A151R	24
CD81	A151R	25
CHUK	A151R	265
FCGR2B	A151R	4
FOS	A151R	2
HRAS	A151R	2038
KRAS	A151R	4
LOC100511937	A151R	20
LOC396781	A151R	1113
LYN	A151R	3
MALT1	A151R	2
MAP2K2	A151R	78
NFKB1	A151R	31
NFKBIA	A151R	265
NFKBIB	A151R	294
PLCG2	A151R	404517
PPP3CB	A151R	1
PPP3CC	A151R	76
RAC1	A151R	4
RAC3	A151R	4
RAF1	A151R	2
RELA	A151R	114
SOS2	A151R	364
VAV1	A151R	20
CARD11	G-ACD-00290	2
CD22	G-ACD-00290	4
AKT1	G-ACD-00350	78
AKT3	G-ACD-00350	62
BCL10	G-ACD-00350	4
BLNK	G-ACD-00350	6
BTK	G-ACD-00350	1
CARD11	G-ACD-00350	150
CD19	G-ACD-00350	2
CD22	G-ACD-00350	1099
CD79B	G-ACD-00350	13
CD81	G-ACD-00350	5
CHUK	G-ACD-00350	161
HRAS	G-ACD-00350	2483
INPPL1	G-ACD-00350	5
KRAS	G-ACD-00350	3
LOC100511937	G-ACD-00350	15
LOC396781	G-ACD-00350	694
LYN	G-ACD-00350	4
MALT1	G-ACD-00350	8
MAP2K2	G-ACD-00350	92
NFKB1	G-ACD-00350	10
NFKBIA	G-ACD-00350	204
NFKBIB	G-ACD-00350	224
PLCG2	G-ACD-00350	3118
PPP3CC	G-ACD-00350	48
RAC1	G-ACD-00350	4
RAF1	G-ACD-00350	2
RELA	G-ACD-00350	111
SOS2	G-ACD-00350	286
VAV1	G-ACD-00350	9
AKT1	B119L	21
AKT3	B119L	14
BCL10	B119L	2
BLNK	B119L	4
CARD11	B119L	29
CD22	B119L	223
CD79B	B119L	1
CD81	B119L	9
CHUK	B119L	10470
HRAS	B119L	442
LOC100511937	B119L	2
LOC396781	B119L	136
LYN	B119L	2
MALT1	B119L	1
MAP2K2	B119L	12
NFKBIA	B119L	37
NFKBIB	B119L	42
PLCG2	B119L	20243
PPP3CC	B119L	12
RELA	B119L	23
SOS2	B119L	53
VAV1	B119L	1
AKT3	B175L	4
CD22	B175L	1
HRAS	B175L	5
LOC396781	B175L	2
PLCG2	B175L	12
SOS2	B175L	2
CD22	B438L	6
CHUK	B438L	4
HRAS	B438L	4
LOC396781	B438L	2
NFKBIA	B438L	2
PLCG2	B438L	5
RELA	B438L	1
CD22	B962L	2
LOC396781	B962L	2
AKT1	C147L	13
AKT3	C147L	6
BLNK	C147L	2
CARD11	C147L	20
CD19	C147L	1
CD22	C147L	115
CD79B	C147L	5
CHUK	C147L	8
HRAS	C147L	286
LOC100511937	C147L	2
LOC396781	C147L	71
LYN	C147L	2
MAP2K2	C147L	7
NFKB1	C147L	2
NFKBIA	C147L	29
NFKBIB	C147L	16
PLCG2	C147L	254
PPP3CC	C147L	5
RELA	C147L	10
SOS2	C147L	36
AKT3	C315R	4
CD22	C315R	16
CHUK	C315R	1
HRAS	C315R	43
LOC396781	C315R	15
MAP2K2	C315R	1
NFKBIA	C315R	2
NFKBIB	C315R	4
PLCG2	C315R	33
HRAS	C84L	2
PLCG2	C84L	3
SOS2	C84L	2
AKT1	CP123L	1
CARD11	CP123L	5
CD22	CP123L	4
HRAS	CP123L	7
LOC396781	CP123L	5
PLCG2	CP123L	6
PPP3CC	CP123L	2
SOS2	CP123L	2
CARD11	D339L	4
CD22	D339L	9
HRAS	D339L	9
LOC396781	D339L	1
PLCG2	D339L	13
SOS2	D339L	2
CD22	DP60R	2
CHUK	DP60R	1
PLCG2	DP60R	3
CD22	E146L	22
CHUK	E146L	4
HRAS	E146L	24
LOC396781	E146L	5
NFKBIA	E146L	2
NFKBIB	E146L	4
PLCG2	E146L	38
RELA	E146L	2
CD22	E165R	7
HRAS	E165R	7
NFKBIB	E165R	3
PLCG2	E165R	17
CARD11	EP364R	3
CD22	EP364R	22
CHUK	EP364R	10
HRAS	EP364R	11
LOC396781	EP364R	12
NFKB1	EP364R	1
NFKBIA	EP364R	6
PLCG2	EP364R	39
RELA	EP364R	4
SOS2	EP364R	8
CD22	F334L	18
CD81	F334L	2
CHUK	F334L	2
HRAS	F334L	23
LOC100511937	F334L	1
LOC396781	F334L	7
NFKBIA	F334L	4
NFKBIB	F334L	2
PLCG2	F334L	39
SOS2	F334L	6
VAV1	F334L	680
CD22	G1340L	2
CHUK	G1340L	2
HRAS	G1340L	4
PLCG2	G1340L	8
RELA	G1340L	2
AKT1	I226R	274
AKT3	I226R	183
BCL10	I226R	12
BLNK	I226R	19
BTK	I226R	7
CARD11	I226R	424
CD19	I226R	2
CD22	I226R	3452
CD79A	I226R	1
CD79B	I226R	40
CD81	I226R	31
CHUK	I226R	1813
FCGR2B	I226R	6
HRAS	I226R	6358
KRAS	I226R	15
LOC100511937	I226R	63
LOC396781	I226R	2352
LYN	I226R	6
MALT1	I226R	24
MAP2K2	I226R	180
NFKB1	I226R	49
NFKBIA	I226R	683
NFKBIB	I226R	502
PLCG2	I226R	11008
PPP3CB	I226R	6
PPP3CC	I226R	187
RAC1	I226R	2
RAC3	I226R	5
RAF1	I226R	4
RELA	I226R	611
SOS2	I226R	869
VAV1	I226R	24
AKT1	I7L	6
AKT3	I7L	4
CARD11	I7L	4
CD22	I7L	44
CD81	I7L	2
CHUK	I7L	7
HRAS	I7L	39
LOC396781	I7L	21
MAP2K2	I7L	2
NFKBIA	I7L	3
NFKBIB	I7L	5
PLCG2	I7L	69
PPP3CC	I7L	2
SOS2	I7L	2
AKT1	I8L	2
AKT3	I8L	2
CARD11	I8L	17
CD22	I8L	76
CHUK	I8L	2
HRAS	I8L	112
LOC100511937	I8L	2
LOC396781	I8L	46
MAP2K2	I8L	2
NFKBIA	I8L	8
NFKBIB	I8L	2069
PLCG2	I8L	201
RELA	I8L	7
SOS2	I8L	27
CD22	K421R	5
HRAS	K421R	17
PLCG2	K421R	10
CD22	L83L	2
CD22	MGF100-1L	1
HRAS	MGF100-1L	6
NFKBIA	MGF100-1L	1
NFKBIB	MGF100-1L	4
PLCG2	MGF100-1L	10
RELA	MGF100-1L	1
HRAS	MGF110-13L	2
LOC396781	MGF110-13L	1
PLCG2	MGF110-13L	12
AKT1	MGF110-1L	1
CD22	MGF110-1L	18
HRAS	MGF110-1L	21
LOC396781	MGF110-1L	12
NFKBIA	MGF110-1L	3
NFKBIB	MGF110-1L	2
PLCG2	MGF110-1L	20
SOS2	MGF110-1L	2
AKT1	MGF110-2L	26
AKT3	MGF110-2L	41
BLNK	MGF110-2L	2
CARD11	MGF110-2L	31
CD19	MGF110-2L	2
CD22	MGF110-2L	282
CD79B	MGF110-2L	6
CD81	MGF110-2L	2
CHUK	MGF110-2L	42
HRAS	MGF110-2L	589
LOC100511937	MGF110-2L	10
LOC396781	MGF110-2L	222
LYN	MGF110-2L	2
MALT1	MGF110-2L	2
MAP2K2	MGF110-2L	8
NFKB1	MGF110-2L	10
NFKBIA	MGF110-2L	39
NFKBIB	MGF110-2L	58
PLCG2	MGF110-2L	763
PPP3CC	MGF110-2L	10
PTPN6	MGF110-2L	2
RELA	MGF110-2L	17
SOS2	MGF110-2L	62
AKT3	MGF110-3L	4
BLNK	MGF110-3L	2
CARD11	MGF110-3L	11
CD22	MGF110-3L	45
CHUK	MGF110-3L	5
HRAS	MGF110-3L	71
LOC100511937	MGF110-3L	1
LOC396781	MGF110-3L	27
MAP2K2	MGF110-3L	1
NFKB1	MGF110-3L	1
NFKBIA	MGF110-3L	7
NFKBIB	MGF110-3L	2
PLCG2	MGF110-3L	102
PPP3CC	MGF110-3L	2
RELA	MGF110-3L	8
SOS2	MGF110-3L	10
VAV1	MGF110-3L	1
NFKBIA	MGF110-7L	2
AKT1	MGF300-1L	416
AKT3	MGF300-1L	306
BCL10	MGF300-1L	32
BLNK	MGF300-1L	40
BTK	MGF300-1L	13
CARD11	MGF300-1L	733
CD19	MGF300-1L	8
CD22	MGF300-1L	145282
CD79A	MGF300-1L	1
CD79B	MGF300-1L	81
CD81	MGF300-1L	41
CHUK	MGF300-1L	10446
FCGR2B	MGF300-1L	7
FOS	MGF300-1L	4
HRAS	MGF300-1L	9844
INPPL1	MGF300-1L	10
KRAS	MGF300-1L	21
LOC100511937	MGF300-1L	4888
LOC396781	MGF300-1L	3703
LYN	MGF300-1L	13
MALT1	MGF300-1L	2468
MAP2K2	MGF300-1L	308
NFKB1	MGF300-1L	66
NFKBIA	MGF300-1L	1016
NFKBIB	MGF300-1L	940
PIK3AP1	MGF300-1L	4
PIK3R1	MGF300-1L	2
PLCG2	MGF300-1L	138630
PPP3CB	MGF300-1L	178
PPP3CC	MGF300-1L	226
PTPN6	MGF300-1L	1
RAC1	MGF300-1L	7
RAC3	MGF300-1L	4
RAF1	MGF300-1L	4
RELA	MGF300-1L	429
SOS2	MGF300-1L	6870
VAV1	MGF300-1L	48
AKT1	MGF360-11L	159
AKT3	MGF360-11L	139
BCL10	MGF360-11L	14
BLNK	MGF360-11L	7
BTK	MGF360-11L	3
CARD11	MGF360-11L	255
CD19	MGF360-11L	379
CD22	MGF360-11L	2470
CD79B	MGF360-11L	19
CD81	MGF360-11L	28
CHUK	MGF360-11L	24558
FCGR2B	MGF360-11L	4
HRAS	MGF360-11L	4028
INPPL1	MGF360-11L	294
KRAS	MGF360-11L	8
LOC100511937	MGF360-11L	34
LOC396781	MGF360-11L	1482
MALT1	MGF360-11L	16
MAP2K2	MGF360-11L	120
NFKB1	MGF360-11L	41
NFKBIA	MGF360-11L	417
NFKBIB	MGF360-11L	391
PLCG2	MGF360-11L	11164
PPP3CB	MGF360-11L	2
PPP3CC	MGF360-11L	89
RAC1	MGF360-11L	654
RAC3	MGF360-11L	2
RAF1	MGF360-11L	1
RELA	MGF360-11L	148
SOS2	MGF360-11L	575
VAV1	MGF360-11L	21
AKT1	MGF360-12L	168
AKT3	MGF360-12L	121
BCL10	MGF360-12L	11
BLNK	MGF360-12L	4
BTK	MGF360-12L	4
CARD11	MGF360-12L	187
CD19	MGF360-12L	6
CD22	MGF360-12L	2135
CD79B	MGF360-12L	17
CD81	MGF360-12L	10
CHUK	MGF360-12L	345
FOS	MGF360-12L	2
HRAS	MGF360-12L	3780
INPPL1	MGF360-12L	3
KRAS	MGF360-12L	12
LOC100511937	MGF360-12L	40
LOC396781	MGF360-12L	1604
LYN	MGF360-12L	7
MALT1	MGF360-12L	2
MAP2K2	MGF360-12L	81
NFKB1	MGF360-12L	44
NFKBIA	MGF360-12L	368
NFKBIB	MGF360-12L	387
PIK3AP1	MGF360-12L	2
PLCG2	MGF360-12L	6837
PPP3CC	MGF360-12L	102
RAC1	MGF360-12L	1
RAC3	MGF360-12L	4
RELA	MGF360-12L	162
SOS2	MGF360-12L	533
VAV1	MGF360-12L	18
AKT1	MGF360-13L	6
AKT3	MGF360-13L	4
CARD11	MGF360-13L	26
CD22	MGF360-13L	98
CD79B	MGF360-13L	4
CHUK	MGF360-13L	24
HRAS	MGF360-13L	166
LOC100511937	MGF360-13L	6
LOC396781	MGF360-13L	69
MAP2K2	MGF360-13L	4
NFKBIA	MGF360-13L	17
NFKBIB	MGF360-13L	22
PLCG2	MGF360-13L	377
PPP3CC	MGF360-13L	6
RELA	MGF360-13L	10
SOS2	MGF360-13L	24
VAV1	MGF360-13L	2
AKT1	MGF360-9L	17
AKT3	MGF360-9L	21
BLNK	MGF360-9L	2
CARD11	MGF360-9L	35
CD22	MGF360-9L	304
CD79B	MGF360-9L	2
CHUK	MGF360-9L	42
HRAS	MGF360-9L	439
LOC100511937	MGF360-9L	5
LOC396781	MGF360-9L	168
MAP2K2	MGF360-9L	11
NFKB1	MGF360-9L	8
NFKBIA	MGF360-9L	42
NFKBIB	MGF360-9L	39
PLCG2	MGF360-9L	1494
PPP3CC	MGF360-9L	11
RELA	MGF360-9L	27
SOS2	MGF360-9L	62
VAV1	MGF360-9L	1
AKT1	MGF505-3R	35
AKT3	MGF505-3R	11443
BCL10	MGF505-3R	5
BLNK	MGF505-3R	4
BTK	MGF505-3R	2
CARD11	MGF505-3R	59
CD22	MGF505-3R	583
CD79B	MGF505-3R	4
CD81	MGF505-3R	4
CHUK	MGF505-3R	200
FCGR2B	MGF505-3R	2
HRAS	MGF505-3R	1139
LOC100511937	MGF505-3R	14
LOC396781	MGF505-3R	355
MALT1	MGF505-3R	397
MAP2K2	MGF505-3R	25
NFKB1	MGF505-3R	13
NFKBIA	MGF505-3R	129
NFKBIB	MGF505-3R	108
PIK3AP1	MGF505-3R	2
PLCG2	MGF505-3R	2477
PPP3CB	MGF505-3R	2
PPP3CC	MGF505-3R	22
RAC1	MGF505-3R	2
RAF1	MGF505-3R	2
RELA	MGF505-3R	31
SOS2	MGF505-3R	396
VAV1	MGF505-3R	6
CARD11	MGF505-9R	2
CD22	MGF505-9R	6
PLCG2	MGF505-9R	2
VAV1	MGF505-9R	1824
AKT1	S183L	69
AKT3	S183L	50
BCL10	S183L	14
BLNK	S183L	2
BTK	S183L	2
CARD11	S183L	114
CD22	S183L	934
CD79B	S183L	11
CD81	S183L	2
CHUK	S183L	178
FCGR2B	S183L	2
HRAS	S183L	1641
INPPL1	S183L	2
KRAS	S183L	8
LOC100511937	S183L	8
LOC396781	S183L	641
MAP2K2	S183L	37
NFKB1	S183L	19
NFKBIA	S183L	146
NFKBIB	S183L	161
PIK3AP1	S183L	4
PLCG2	S183L	2493
PPP3CB	S183L	2
PPP3CC	S183L	50
RAC1	S183L	2
RAC3	S183L	2
RAF1	S183L	1
RELA	S183L	100
SOS2	S183L	227
VAV1	S183L	4

## Sheet: Rank#1 Pathway Node PPI Count
B cell receptor signaling pathway
Node	PPI Count (number of interactive proteins)
AKT1	18
AKT3	19
BCL10	10
BLNK	14
BTK	9
CARD11	22
CD19	8
CD22	35
CD79A	3
CD79B	14
CD81	13
CHUK	24
FCGR2B	6
FOS	3
HRAS	32
INPPL1	5
KRAS	8
LOC100511937	17
LOC396781	28
LYN	8
MALT1	10
MAP2K2	18
NFKB1	14
NFKBIA	25
NFKBIB	23
PIK3AP1	4
PIK3R1	1
PLCG2	34
PPP3CB	6
PPP3CC	17
PTPN6	2
RAC1	8
RAC3	6
RAF1	7
RELA	21
SOS2	24
VAV1	15
MGF300-1L	37
I8L	14
CP123L	8
MGF360-9L	19
G-ACD-00350	29
MGF360-11L	31
MGF110-2L	23
I7L	14
A151R	33
B119L	22
A137R	24
MGF360-12L	31
MGF505-3R	28
MGF110-1L	8
I226R	32
MGF360-13L	17
C147L	20
S183L	30
MGF110-3L	17
C315R	9
B175L	6
G-ACD-00290	2
MGF505-9R	4
EP364R	10
D339L	6
F334L	11
B962L	2
K421R	3
L83L	1
DP60R	3
E165R	4
MGF100-1L	6
G1340L	5
B438L	7
E146L	8
MGF110-13L	3
C84L	3
MGF110-7L	1

## Sheet: Rank#2 Pathway PPI
Toll-like receptor signaling pathway
Host	ASFV	Frequency
AKT1	A137R	51
AKT3	A137R	38
CASP8	A137R	16
CCL3L1	A137R	2
CD14	A137R	70
CHUK	A137R	97
FADD	A137R	8
IKBKE	A137R	1556
IL1B	A137R	267031
IRAK1	A137R	20
IRF3	A137R	4
LOC100153661	A137R	1
LOC100511937	A137R	11
MAP2K2	A137R	10
MAP2K7	A137R	15
MAPK12	A137R	128
MAPK13	A137R	2
MAPK14	A137R	57
MAPK9	A137R	1916
MYD88	A137R	124515
NFKB1	A137R	13
NFKBIA	A137R	68
RELA	A137R	66
TAB1	A137R	19
TICAM1	A137R	64
TIRAP	A137R	266
TLR9	A137R	1368
TRAF3	A137R	71
TRAF6	A137R	16
AKT1	A151R	115
AKT3	A151R	100
CASP8	A151R	53
CCL3L1	A151R	2
CCL5	A151R	4
CD14	A151R	163
CD40	A151R	3
CHUK	A151R	265
FADD	A151R	34
FOS	A151R	2
IFNAR1	A151R	1
IFNAR2	A151R	1
IKBKE	A151R	8
IL1B	A151R	184406
IL6	A151R	2
IRAK1	A151R	18
IRAK4	A151R	1
IRF3	A151R	14
IRF5	A151R	2
LOC100511937	A151R	20
MAP2K2	A151R	78
MAP2K7	A151R	27
MAPK10	A151R	3
MAPK12	A151R	350
MAPK13	A151R	4
MAPK14	A151R	161
MAPK9	A151R	15
MYD88	A151R	643
NFKB1	A151R	31
NFKBIA	A151R	265
RAC1	A151R	4
RELA	A151R	114
TAB1	A151R	78
TBK1	A151R	4
TICAM1	A151R	175
TIRAP	A151R	830
TLR3	A151R	2
TLR4	A151R	2
TLR9	A151R	615
TRAF3	A151R	287
IL1B	G-ACD-00090	4
IL1B	G-ACD-00290	682
AKT1	G-ACD-00350	78
AKT3	G-ACD-00350	62
CASP8	G-ACD-00350	35
CCL5	G-ACD-00350	1
CD14	G-ACD-00350	140
CHUK	G-ACD-00350	161
FADD	G-ACD-00350	18
IKBKE	G-ACD-00350	2
IL1B	G-ACD-00350	2517437
IRAK1	G-ACD-00350	21
IRAK4	G-ACD-00350	2
IRF3	G-ACD-00350	17
IRF5	G-ACD-00350	2
LOC100153661	G-ACD-00350	1
LOC100511937	G-ACD-00350	15
MAP2K2	G-ACD-00350	92
MAP2K7	G-ACD-00350	20
MAPK12	G-ACD-00350	273
MAPK13	G-ACD-00350	2
MAPK14	G-ACD-00350	82
MAPK9	G-ACD-00350	7
MYD88	G-ACD-00350	373
NFKB1	G-ACD-00350	10
NFKBIA	G-ACD-00350	204
RAC1	G-ACD-00350	4
RELA	G-ACD-00350	111
TAB1	G-ACD-00350	59
TAB2	G-ACD-00350	2
TICAM1	G-ACD-00350	150
TIRAP	G-ACD-00350	559
TLR3	G-ACD-00350	1
TLR4	G-ACD-00350	6
TLR9	G-ACD-00350	489
TRAF3	G-ACD-00350	144
TRAF6	G-ACD-00350	2
IL1B	G-ACD-01960	2
IRAK1	G-ACD-01960	1
AKT1	B119L	21
AKT3	B119L	14
CASP8	B119L	5
CD14	B119L	11
CHUK	B119L	10470
FADD	B119L	6
IL1B	B119L	3004
IRAK1	B119L	4
LOC100511937	B119L	2
MAP2K2	B119L	12
MAP2K7	B119L	2
MAPK12	B119L	61
MAPK13	B119L	2
MAPK14	B119L	19
MAPK9	B119L	3
MYD88	B119L	107
NFKBIA	B119L	37
RELA	B119L	23
TAB1	B119L	5
TICAM1	B119L	35
TIRAP	B119L	128
TLR4	B119L	2
TLR9	B119L	115
TRAF3	B119L	49
TRAF6	B119L	281
AKT3	B175L	4
IL1B	B175L	69
MAPK12	B175L	1
MYD88	B175L	1
TLR9	B175L	4
CD14	B438L	1
CHUK	B438L	4
IL1B	B438L	47
MAP2K7	B438L	1
NFKBIA	B438L	2
RELA	B438L	1
TICAM1	B438L	1
TRAF3	B438L	2
IL1B	B962L	7
TRAF3	B962L	2
AKT1	C147L	13
AKT3	C147L	6
CASP8	C147L	4
CD14	C147L	15
CHUK	C147L	8
FADD	C147L	3
IL1B	C147L	1274
IRAK1	C147L	3
LOC100511937	C147L	2
MAP2K2	C147L	7
MAP2K7	C147L	3
MAPK12	C147L	33
MAPK14	C147L	8
MAPK9	C147L	1
MYD88	C147L	41
NFKB1	C147L	2
NFKBIA	C147L	29
RELA	C147L	10
TAB1	C147L	10
TICAM1	C147L	14
TIRAP	C147L	81
TLR9	C147L	52
TRAF3	C147L	17
AKT3	C315R	4
CD14	C315R	2
CHUK	C315R	1
IL1B	C315R	212
MAP2K2	C315R	1
MAPK12	C315R	1
MAPK14	C315R	2
MAPK9	C315R	1
MYD88	C315R	8
NFKBIA	C315R	2
TICAM1	C315R	1
TIRAP	C315R	10
TLR9	C315R	10
TRAF3	C315R	3
IL1B	C84L	4929
TIRAP	C84L	3
AKT1	CP123L	1
CD14	CP123L	1
IKBKE	CP123L	2
IL1B	CP123L	39
MYD88	CP123L	2
TICAM1	CP123L	2
IL1B	D339L	49
MAPK14	D339L	2
MYD88	D339L	1
TIRAP	D339L	3
TLR9	D339L	7
TRAF3	D339L	2
CHUK	DP60R	1
IL1B	DP60R	4
IL1B	DP79L	87
CD14	E146L	2
CHUK	E146L	4
IL1B	E146L	174
MAPK12	E146L	2
MYD88	E146L	4
NFKBIA	E146L	2
RELA	E146L	2
TIRAP	E146L	9
TLR4	E146L	2
TLR9	E146L	9
TRAF3	E146L	2
IL1B	E165R	857
MAPK12	E165R	2
MAPK14	E165R	2
MYD88	E165R	2
TIRAP	E165R	2
TLR9	E165R	2
CHUK	EP364R	10
FADD	EP364R	1
IL1B	EP364R	16513
IRAK1	EP364R	2
MAPK12	EP364R	4
MYD88	EP364R	6
NFKB1	EP364R	1
NFKBIA	EP364R	6
RELA	EP364R	4
TIRAP	EP364R	6
TLR9	EP364R	12
TRAF3	EP364R	1
CD14	F334L	2
CHUK	F334L	2
IL1B	F334L	712
LOC100511937	F334L	1
MAP2K7	F334L	1
MAPK12	F334L	5
MYD88	F334L	10
NFKBIA	F334L	4
TIRAP	F334L	4
TLR4	F334L	2
TLR9	F334L	6
TRAF3	F334L	5
CHUK	G1340L	2
IL1B	G1340L	24
MAPK12	G1340L	2
RELA	G1340L	2
TIRAP	G1340L	1
TLR9	G1340L	1524
AKT1	I226R	274
AKT3	I226R	183
CASP8	I226R	105
CCL5	I226R	5
CD14	I226R	379
CD40	I226R	4
CHUK	I226R	1813
FADD	I226R	103
IFNAR1	I226R	6
IFNAR2	I226R	2
IKBKE	I226R	11
IL1B	I226R	48139
IRAK1	I226R	73
IRF3	I226R	49
IRF5	I226R	8
LOC100153661	I226R	16
LOC100511937	I226R	63
MAP2K2	I226R	180
MAP2K7	I226R	79
MAPK10	I226R	2
MAPK12	I226R	711
MAPK13	I226R	6
MAPK14	I226R	328
MAPK9	I226R	43
MYD88	I226R	1144
NFKB1	I226R	49
NFKBIA	I226R	683
RAC1	I226R	2
RELA	I226R	611
TAB1	I226R	175
TAB2	I226R	8
TBK1	I226R	11
TICAM1	I226R	432
TIRAP	I226R	1894
TLR3	I226R	2
TLR4	I226R	4
TLR8	I226R	3
TLR9	I226R	1536
TRAF3	I226R	607
TRAF6	I226R	2
AKT1	I7L	6
AKT3	I7L	4
CD14	I7L	4
CHUK	I7L	7
IL1B	I7L	356
IRF5	I7L	2
MAP2K2	I7L	2
MAPK12	I7L	3
MAPK14	I7L	1
MYD88	I7L	8
NFKBIA	I7L	3
TAB1	I7L	2
TICAM1	I7L	4
TIRAP	I7L	13
TLR9	I7L	11
TRAF3	I7L	6
AKT1	I8L	2
AKT3	I8L	2
CASP8	I8L	2
CD14	I8L	4
CHUK	I8L	2
IL1B	I8L	787
IRAK1	I8L	2
LOC100153661	I8L	2
LOC100511937	I8L	2
MAP2K2	I8L	2
MAP2K7	I8L	1
MAPK12	I8L	15
MAPK14	I8L	4
MAPK9	I8L	2
MYD88	I8L	28
NFKBIA	I8L	8
RELA	I8L	7
TAB1	I8L	2
TICAM1	I8L	6
TIRAP	I8L	35
TLR9	I8L	31
TRAF3	I8L	23
IL1B	K421R	66
MYD88	K421R	2
TAB1	K421R	1
TIRAP	K421R	4
TLR9	K421R	2
TRAF3	K421R	1
IL1B	MGF100-1L	27
NFKBIA	MGF100-1L	1
RELA	MGF100-1L	1
TIRAP	MGF100-1L	3
TLR9	MGF100-1L	2
IL1B	MGF110-13L	27
MYD88	MGF110-13L	2
TIRAP	MGF110-13L	1
TLR9	MGF110-13L	2
TRAF3	MGF110-13L	1
AKT1	MGF110-1L	1
CASP8	MGF110-1L	2
CD14	MGF110-1L	2
IL1B	MGF110-1L	185
MYD88	MGF110-1L	4
NFKBIA	MGF110-1L	3
TICAM1	MGF110-1L	4
TIRAP	MGF110-1L	5
TLR9	MGF110-1L	2
AKT1	MGF110-2L	26
AKT3	MGF110-2L	41
CASP8	MGF110-2L	17
CD14	MGF110-2L	25
CHUK	MGF110-2L	42
FADD	MGF110-2L	9
IKBKE	MGF110-2L	2
IL1B	MGF110-2L	3758
IRAK1	MGF110-2L	4
IRF3	MGF110-2L	2
LOC100153661	MGF110-2L	2
LOC100511937	MGF110-2L	10
MAP2K2	MGF110-2L	8
MAP2K7	MGF110-2L	7
MAPK10	MGF110-2L	2
MAPK12	MGF110-2L	98
MAPK14	MGF110-2L	13
MAPK9	MGF110-2L	6
MYD88	MGF110-2L	123
NFKB1	MGF110-2L	10
NFKBIA	MGF110-2L	39
RELA	MGF110-2L	17
TAB1	MGF110-2L	18
TICAM1	MGF110-2L	38
TIRAP	MGF110-2L	167
TLR9	MGF110-2L	92
TRAF3	MGF110-2L	61
TRAF6	MGF110-2L	2
AKT3	MGF110-3L	4
CASP8	MGF110-3L	2
CD14	MGF110-3L	2
CHUK	MGF110-3L	5
IL1B	MGF110-3L	504
LOC100153661	MGF110-3L	2
LOC100511937	MGF110-3L	1
MAP2K2	MGF110-3L	1
MAPK12	MGF110-3L	18
MAPK14	MGF110-3L	4
MAPK9	MGF110-3L	1991
MYD88	MGF110-3L	11
NFKB1	MGF110-3L	1
NFKBIA	MGF110-3L	7
RELA	MGF110-3L	8
TAB1	MGF110-3L	4
TICAM1	MGF110-3L	6
TIRAP	MGF110-3L	37
TLR9	MGF110-3L	22
TRAF3	MGF110-3L	8
IL1B	MGF110-7L	6
NFKBIA	MGF110-7L	2
AKT1	MGF300-1L	416
AKT3	MGF300-1L	306
CASP8	MGF300-1L	229
CCL3L1	MGF300-1L	4
CCL5	MGF300-1L	9
CD14	MGF300-1L	720
CD80	MGF300-1L	7
CHUK	MGF300-1L	10446
FADD	MGF300-1L	136
FOS	MGF300-1L	4
IFNAR1	MGF300-1L	7
IKBKE	MGF300-1L	194
IL1B	MGF300-1L	80553
IL6	MGF300-1L	2
IRAK1	MGF300-1L	109
IRAK4	MGF300-1L	6
IRF3	MGF300-1L	24
IRF5	MGF300-1L	6
IRF7	MGF300-1L	110
LOC100153661	MGF300-1L	27
LOC100511937	MGF300-1L	4888
MAP2K2	MGF300-1L	308
MAP2K7	MGF300-1L	131
MAPK10	MGF300-1L	7
MAPK12	MGF300-1L	1351
MAPK13	MGF300-1L	2
MAPK14	MGF300-1L	588
MAPK9	MGF300-1L	87
MYD88	MGF300-1L	2322
NFKB1	MGF300-1L	66
NFKBIA	MGF300-1L	1016
PIK3R1	MGF300-1L	2
RAC1	MGF300-1L	7
RELA	MGF300-1L	429
TAB1	MGF300-1L	227
TAB2	MGF300-1L	2
TBK1	MGF300-1L	13
TICAM1	MGF300-1L	696
TIRAP	MGF300-1L	3392
TLR3	MGF300-1L	5
TLR4	MGF300-1L	10
TLR9	MGF300-1L	2091
TRAF3	MGF300-1L	4177
TRAF6	MGF300-1L	4
AKT1	MGF360-11L	159
AKT3	MGF360-11L	139
CASP8	MGF360-11L	88
CCL3L1	MGF360-11L	1
CCL5	MGF360-11L	2
CD14	MGF360-11L	205
CD80	MGF360-11L	2
CHUK	MGF360-11L	24558
FADD	MGF360-11L	67
IFNAR1	MGF360-11L	5
IKBKE	MGF360-11L	9
IL1B	MGF360-11L	30524
IRAK1	MGF360-11L	31
IRF3	MGF360-11L	10
LOC100153661	MGF360-11L	6
LOC100511937	MGF360-11L	34
MAP2K2	MGF360-11L	120
MAP2K6	MGF360-11L	1
MAP2K7	MGF360-11L	55
MAPK10	MGF360-11L	11
MAPK12	MGF360-11L	472
MAPK13	MGF360-11L	8
MAPK14	MGF360-11L	46749
MAPK9	MGF360-11L	23
MYD88	MGF360-11L	3176
NFKB1	MGF360-11L	41
NFKBIA	MGF360-11L	417
RAC1	MGF360-11L	654
RELA	MGF360-11L	148
TAB1	MGF360-11L	56
TBK1	MGF360-11L	3
TICAM1	MGF360-11L	10968
TIRAP	MGF360-11L	1268
TLR4	MGF360-11L	5
TLR9	MGF360-11L	105295
TRAF3	MGF360-11L	413
AKT1	MGF360-12L	168
AKT3	MGF360-12L	121
CASP8	MGF360-12L	85
CCL3L1	MGF360-12L	1
CD14	MGF360-12L	213
CHUK	MGF360-12L	345
FADD	MGF360-12L	36
FOS	MGF360-12L	2
IFNAR1	MGF360-12L	3
IKBKE	MGF360-12L	403
IL1B	MGF360-12L	30568
IRAK1	MGF360-12L	8246
IRF3	MGF360-12L	7
IRF5	MGF360-12L	9
LOC100153661	MGF360-12L	12
LOC100511937	MGF360-12L	40
MAP2K2	MGF360-12L	81
MAP2K7	MGF360-12L	60
MAPK10	MGF360-12L	5
MAPK12	MGF360-12L	422
MAPK13	MGF360-12L	3
MAPK14	MGF360-12L	181
MAPK9	MGF360-12L	27
MYD88	MGF360-12L	829
NFKB1	MGF360-12L	44
NFKBIA	MGF360-12L	368
RAC1	MGF360-12L	1
RELA	MGF360-12L	162
TAB1	MGF360-12L	112
TAB2	MGF360-12L	2
TBK1	MGF360-12L	5
TICAM1	MGF360-12L	267
TIRAP	MGF360-12L	157962
TLR3	MGF360-12L	1
TLR4	MGF360-12L	5
TLR9	MGF360-12L	33959
TRAF3	MGF360-12L	409
TRAF6	MGF360-12L	2
AKT1	MGF360-13L	6
AKT3	MGF360-13L	4
CASP8	MGF360-13L	3
CD14	MGF360-13L	15
CHUK	MGF360-13L	24
FADD	MGF360-13L	2
IKBKE	MGF360-13L	1
IL1B	MGF360-13L	1378
IRAK1	MGF360-13L	1
IRF3	MGF360-13L	3
LOC100511937	MGF360-13L	6
MAP2K2	MGF360-13L	4
MAP2K7	MGF360-13L	7
MAPK12	MGF360-13L	21
MAPK13	MGF360-13L	1
MAPK14	MGF360-13L	13
MAPK9	MGF360-13L	1
MYD88	MGF360-13L	34
NFKBIA	MGF360-13L	17
RELA	MGF360-13L	10
TICAM1	MGF360-13L	11
TIRAP	MGF360-13L	58
TLR4	MGF360-13L	2
TLR9	MGF360-13L	28
TRAF3	MGF360-13L	14
TRAF6	MGF360-13L	1
AKT1	MGF360-9L	17
AKT3	MGF360-9L	21
CASP8	MGF360-9L	3
CD14	MGF360-9L	27
CHUK	MGF360-9L	42
FADD	MGF360-9L	3
IL1B	MGF360-9L	3866
IRAK1	MGF360-9L	4
IRF3	MGF360-9L	2
LOC100511937	MGF360-9L	5
MAP2K2	MGF360-9L	11
MAP2K7	MGF360-9L	7
MAPK12	MGF360-9L	67
MAPK14	MGF360-9L	20
MYD88	MGF360-9L	103
NFKB1	MGF360-9L	8
NFKBIA	MGF360-9L	42
RELA	MGF360-9L	27
TAB1	MGF360-9L	10
TBK1	MGF360-9L	1
TICAM1	MGF360-9L	41
TIRAP	MGF360-9L	180
TLR9	MGF360-9L	89
TRAF3	MGF360-9L	74660
AKT1	MGF505-3R	35
AKT3	MGF505-3R	11443
CASP8	MGF505-3R	10
CD14	MGF505-3R	67
CHUK	MGF505-3R	200
CTSK	MGF505-3R	2
FADD	MGF505-3R	8
IKBKE	MGF505-3R	1
IL1B	MGF505-3R	6828
IRAK1	MGF505-3R	11
IRF3	MGF505-3R	4
LOC100153661	MGF505-3R	3
LOC100511937	MGF505-3R	14
MAP2K2	MGF505-3R	25
MAP2K7	MGF505-3R	9
MAPK12	MGF505-3R	125
MAPK13	MGF505-3R	2
MAPK14	MGF505-3R	41
MAPK9	MGF505-3R	6
MYD88	MGF505-3R	182
NFKB1	MGF505-3R	13
NFKBIA	MGF505-3R	129
RAC1	MGF505-3R	2
RELA	MGF505-3R	31
TAB1	MGF505-3R	18
TICAM1	MGF505-3R	25509
TIRAP	MGF505-3R	4428
TLR9	MGF505-3R	1632
TRAF3	MGF505-3R	91
TRAF6	MGF505-3R	2
IL1B	MGF505-9R	6
TIRAP	MGF505-9R	2
AKT1	S183L	69
AKT3	S183L	50
CASP8	S183L	36
CD14	S183L	112
CHUK	S183L	178
FADD	S183L	27
IKBKE	S183L	12
IL1B	S183L	12446
IRAK1	S183L	29
IRAK4	S183L	1
IRF3	S183L	2
IRF5	S183L	2
LOC100153661	S183L	6
LOC100511937	S183L	8
MAP2K2	S183L	37
MAP2K7	S183L	26
MAPK10	S183L	2
MAPK12	S183L	237
MAPK13	S183L	2
MAPK14	S183L	77
MAPK9	S183L	7
MYD88	S183L	293
NFKB1	S183L	19
NFKBIA	S183L	146
RAC1	S183L	2
RELA	S183L	100
TAB1	S183L	40
TAB2	S183L	2
TBK1	S183L	1
TICAM1	S183L	107
TIRAP	S183L	484
TLR4	S183L	2
TLR9	S183L	330
TRAF3	S183L	182
TRAF6	S183L	1

## Sheet: Rank#2 Pathway Node PPI Count
Toll-like receptor signaling pathway
Node	PPI Count (number of interactive proteins)
AKT1	18
AKT3	19
CASP8	17
CCL3L1	5
CCL5	5
CD14	23
CD40	2
CD80	2
CHUK	24
CTSK	1
FADD	15
FOS	3
IFNAR1	5
IFNAR2	2
IKBKE	12
IL1B	40
IL6	2
IRAK1	17
IRAK4	4
IRF3	12
IRF5	7
IRF7	1
LOC100153661	11
LOC100511937	17
MAP2K2	18
MAP2K6	1
MAP2K7	17
MAPK10	7
MAPK12	24
MAPK13	11
MAPK14	20
MAPK9	16
MYD88	28
NFKB1	14
NFKBIA	25
PIK3R1	1
RAC1	8
RELA	21
TAB1	17
TAB2	5
TBK1	7
TICAM1	21
TIRAP	30
TLR3	5
TLR4	11
TLR8	1
TLR9	29
TRAF3	26
TRAF6	10
A137R	29
A151R	40
B119L	25
B175L	5
B438L	8
B962L	2
C147L	23
C315R	14
C84L	2
CP123L	6
D339L	6
DP60R	2
DP79L	1
E146L	11
E165R	6
EP364R	12
F334L	12
G1340L	6
G-ACD-00090	1
G-ACD-00290	1
G-ACD-00350	35
G-ACD-01960	2
I226R	40
I7L	16
I8L	22
K421R	6
MGF100-1L	5
MGF110-13L	5
MGF110-1L	9
MGF110-2L	28
MGF110-3L	20
MGF110-7L	2
MGF300-1L	44
MGF360-11L	36
MGF360-12L	38
MGF360-13L	26
MGF360-9L	24
MGF505-3R	30
MGF505-9R	2
S183L	35

## Sheet: Rank#3 Pathway PPI
RIG-I-like receptor signaling pathway
Host	ASFV	Frequency
ATG5	A137R	371
AZI2	A137R	791
CASP10	A137R	39
CASP8	A137R	16
CHUK	A137R	97
DDX3X	A137R	6
DDX58	A137R	4
FADD	A137R	8
IFN-OMEGA-3	A137R	2
IKBKE	A137R	1556
IRF3	A137R	4
LOC100153661	A137R	1
MAPK12	A137R	128
MAPK13	A137R	2
MAPK14	A137R	57
MAPK9	A137R	1916
NFKB1	A137R	13
NFKBIA	A137R	68
NFKBIB	A137R	108
PIN1	A137R	8
RELA	A137R	66
RNF125	A137R	979
SIKE1	A137R	75
TANK	A137R	24
TRAF3	A137R	71
TRAF6	A137R	16
TRIM25	A137R	97
ATG5	A151R	1166
AZI2	A151R	2510
CASP10	A151R	18
CASP8	A151R	53
CHUK	A151R	265
DDX3X	A151R	20
DDX58	A151R	5
FADD	A151R	34
IFN-OMEGA-3	A151R	2
IKBKE	A151R	8
IRF3	A151R	14
MAPK10	A151R	3
MAPK12	A151R	350
MAPK13	A151R	4
MAPK14	A151R	161
MAPK9	A151R	15
MAVS	A151R	2
NFKB1	A151R	31
NFKBIA	A151R	265
NFKBIB	A151R	294
PIN1	A151R	17
RELA	A151R	114
RNF125	A151R	3602
SIKE1	A151R	288
TANK	A151R	106
TBK1	A151R	4
TRAF3	A151R	287
TRIM25	A151R	301
ATG5	G-ACD-00350	780
AZI2	G-ACD-00350	1558
CASP10	G-ACD-00350	10
CASP8	G-ACD-00350	35
CHUK	G-ACD-00350	161
DDX3X	G-ACD-00350	6
DDX58	G-ACD-00350	17
DHX58	G-ACD-00350	2
FADD	G-ACD-00350	18
IFN-OMEGA-3	G-ACD-00350	1
IKBKE	G-ACD-00350	2
IRF3	G-ACD-00350	17
LOC100153661	G-ACD-00350	1
MAPK12	G-ACD-00350	273
MAPK13	G-ACD-00350	2
MAPK14	G-ACD-00350	82
MAPK9	G-ACD-00350	7
NFKB1	G-ACD-00350	10
NFKBIA	G-ACD-00350	204
NFKBIB	G-ACD-00350	224
PIN1	G-ACD-00350	9
RELA	G-ACD-00350	111
RNF125	G-ACD-00350	2034
SIKE1	G-ACD-00350	151
TANK	G-ACD-00350	52
TRAF3	G-ACD-00350	144
TRAF6	G-ACD-00350	2
TRIM25	G-ACD-00350	215
ATG5	B119L	142
AZI2	B119L	371
CASP10	B119L	4
CASP8	B119L	5
CHUK	B119L	10470
DDX3X	B119L	1
DDX58	B119L	4
FADD	B119L	6
MAPK12	B119L	61
MAPK13	B119L	2
MAPK14	B119L	19
MAPK9	B119L	3
NFKBIA	B119L	37
NFKBIB	B119L	42
RELA	B119L	23
RNF125	B119L	366
SIKE1	B119L	46
TANK	B119L	14
TRAF3	B119L	49
TRAF6	B119L	281
TRIM25	B119L	27
ATG5	B175L	2
AZI2	B175L	14
MAPK12	B175L	1
RNF125	B175L	10
SIKE1	B175L	2
AZI2	B438L	2
CHUK	B438L	4
NFKBIA	B438L	2
RELA	B438L	1
RNF125	B438L	10
SIKE1	B438L	4
TANK	B438L	2
TRAF3	B438L	2
TRIM25	B438L	2
RNF125	B962L	3
TRAF3	B962L	2
ATG5	C147L	95
AZI2	C147L	119
CASP10	C147L	4
CASP8	C147L	4
CHUK	C147L	8
DDX3X	C147L	2
FADD	C147L	3
MAPK12	C147L	33
MAPK14	C147L	8
MAPK9	C147L	1
NFKB1	C147L	2
NFKBIA	C147L	29
NFKBIB	C147L	16
RELA	C147L	10
RNF125	C147L	169
SIKE1	C147L	9
TANK	C147L	9
TRAF3	C147L	17
TRIM25	C147L	19
ATG5	C315R	16
AZI2	C315R	32
CHUK	C315R	1
MAPK12	C315R	1
MAPK14	C315R	2
MAPK9	C315R	1
NFKBIA	C315R	2
NFKBIB	C315R	4
RNF125	C315R	4430
SIKE1	C315R	1860
TRAF3	C315R	3
TRIM25	C315R	7
ATG5	CP123L	2
AZI2	CP123L	6
DDX58	CP123L	1
IKBKE	CP123L	2
AZI2	D339L	4
CASP10	D339L	2
MAPK14	D339L	2
RNF125	D339L	6
TRAF3	D339L	2
ATG5	DP60R	2
CHUK	DP60R	1
ATG5	E146L	11
AZI2	E146L	11
CHUK	E146L	4
DDX58	E146L	1
MAPK12	E146L	2
NFKBIA	E146L	2
NFKBIB	E146L	4
RELA	E146L	2
RNF125	E146L	14
SIKE1	E146L	2
TRAF3	E146L	2
TRIM25	E146L	5
ATG5	E165R	7
AZI2	E165R	12
MAPK12	E165R	2
MAPK14	E165R	2
NFKBIB	E165R	3
RNF125	E165R	10
ATG5	EP364R	6
AZI2	EP364R	25
CHUK	EP364R	10
FADD	EP364R	1
MAPK12	EP364R	4
NFKB1	EP364R	1
NFKBIA	EP364R	6
RELA	EP364R	4
RNF125	EP364R	36
SIKE1	EP364R	3
TANK	EP364R	2
TRAF3	EP364R	1
ATG5	F334L	17
AZI2	F334L	33
CHUK	F334L	2
MAPK12	F334L	5
NFKBIA	F334L	4
NFKBIB	F334L	2
RNF125	F334L	35
TRAF3	F334L	5
ATG5	G1340L	2
AZI2	G1340L	2
CHUK	G1340L	2
MAPK12	G1340L	2
RELA	G1340L	2
RNF125	G1340L	2
ATG5	I226R	2312
AZI2	I226R	5337
CASP10	I226R	29
CASP8	I226R	105
CHUK	I226R	1813
DDX3X	I226R	5214
DDX58	I226R	28
DHX58	I226R	7
FADD	I226R	103
IFN-OMEGA-3	I226R	4
IKBKE	I226R	11
IRF3	I226R	49
LOC100153661	I226R	16
MAPK10	I226R	2
MAPK12	I226R	711
MAPK13	I226R	6
MAPK14	I226R	328
MAPK9	I226R	43
MAVS	I226R	1
NFKB1	I226R	49
NFKBIA	I226R	683
NFKBIB	I226R	502
PIN1	I226R	40
RELA	I226R	611
RNF125	I226R	9112
SIKE1	I226R	456
TANK	I226R	221
TBK1	I226R	11
TRAF3	I226R	607
TRAF6	I226R	2
TRIM25	I226R	593
ATG5	I7L	27
AZI2	I7L	51
CHUK	I7L	7
MAPK12	I7L	3
MAPK14	I7L	1
NFKBIA	I7L	3
NFKBIB	I7L	5
RNF125	I7L	63
SIKE1	I7L	6
TRAF3	I7L	6
TRIM25	I7L	1
ATG5	I8L	31
AZI2	I8L	102
CASP10	I8L	3
CASP8	I8L	2
CHUK	I8L	2
DDX58	I8L	2
LOC100153661	I8L	2
MAPK12	I8L	15
MAPK14	I8L	4
MAPK9	I8L	2
NFKBIA	I8L	8
NFKBIB	I8L	2069
RELA	I8L	7
RNF125	I8L	101
SIKE1	I8L	18
TANK	I8L	4
TRAF3	I8L	23
TRIM25	I8L	9
AZI2	I9R	2
ATG5	K421R	1
AZI2	K421R	5
RNF125	K421R	23
TRAF3	K421R	1
ATG5	MGF100-1L	2
AZI2	MGF100-1L	4
CASP10	MGF100-1L	2
NFKBIA	MGF100-1L	1
NFKBIB	MGF100-1L	4
RELA	MGF100-1L	1
RNF125	MGF100-1L	11969
SIKE1	MGF100-1L	2
AZI2	MGF110-13L	2
RNF125	MGF110-13L	8
TRAF3	MGF110-13L	1
TRIM25	MGF110-13L	2
ATG5	MGF110-1L	6
AZI2	MGF110-1L	4
CASP8	MGF110-1L	2
NFKBIA	MGF110-1L	3
NFKBIB	MGF110-1L	2
RNF125	MGF110-1L	22
SIKE1	MGF110-1L	2
TANK	MGF110-1L	6
TRIM25	MGF110-1L	2
ATG5	MGF110-2L	275
AZI2	MGF110-2L	461
CASP10	MGF110-2L	2
CASP8	MGF110-2L	17
CHUK	MGF110-2L	42
DDX58	MGF110-2L	2
FADD	MGF110-2L	9
IKBKE	MGF110-2L	2
IRF3	MGF110-2L	2
LOC100153661	MGF110-2L	2
MAPK10	MGF110-2L	2
MAPK12	MGF110-2L	98
MAPK14	MGF110-2L	13
MAPK9	MGF110-2L	6
NFKB1	MGF110-2L	10
NFKBIA	MGF110-2L	39
NFKBIB	MGF110-2L	58
PIN1	MGF110-2L	2
RELA	MGF110-2L	17
RNF125	MGF110-2L	553
SIKE1	MGF110-2L	51
TANK	MGF110-2L	16
TRAF3	MGF110-2L	61
TRAF6	MGF110-2L	2
TRIM25	MGF110-2L	31
ATG5	MGF110-3L	44
AZI2	MGF110-3L	62
CASP8	MGF110-3L	2
CHUK	MGF110-3L	5
DDX3X	MGF110-3L	2
LOC100153661	MGF110-3L	2
MAPK12	MGF110-3L	18
MAPK14	MGF110-3L	4
MAPK9	MGF110-3L	1991
NFKB1	MGF110-3L	1
NFKBIA	MGF110-3L	7
NFKBIB	MGF110-3L	2
PIN1	MGF110-3L	2
RELA	MGF110-3L	8
RNF125	MGF110-3L	81
SIKE1	MGF110-3L	2
TANK	MGF110-3L	2
TRAF3	MGF110-3L	8
TRIM25	MGF110-3L	11
NFKBIA	MGF110-7L	2
ATG5	MGF300-1L	4060
AZI2	MGF300-1L	9092
CASP10	MGF300-1L	75
CASP8	MGF300-1L	229
CHUK	MGF300-1L	10446
DDX3X	MGF300-1L	45
DDX58	MGF300-1L	752
DHX58	MGF300-1L	8
FADD	MGF300-1L	136
IFN-OMEGA-3	MGF300-1L	10
IKBKE	MGF300-1L	194
IRF3	MGF300-1L	24
IRF7	MGF300-1L	110
LOC100153661	MGF300-1L	27
MAPK10	MGF300-1L	7
MAPK12	MGF300-1L	1351
MAPK13	MGF300-1L	2
MAPK14	MGF300-1L	588
MAPK9	MGF300-1L	87
NFKB1	MGF300-1L	66
NFKBIA	MGF300-1L	1016
NFKBIB	MGF300-1L	940
PIN1	MGF300-1L	63
RELA	MGF300-1L	429
RNF125	MGF300-1L	923881
SIKE1	MGF300-1L	59279
TANK	MGF300-1L	26698
TBK1	MGF300-1L	13
TRAF3	MGF300-1L	4177
TRAF6	MGF300-1L	4
TRIM25	MGF300-1L	65421
ATG5	MGF360-11L	4031
AZI2	MGF360-11L	3531
CASP10	MGF360-11L	19
CASP8	MGF360-11L	88
CHUK	MGF360-11L	24558
DDX3X	MGF360-11L	23
DDX58	MGF360-11L	22
DHX58	MGF360-11L	8
FADD	MGF360-11L	67
IKBKE	MGF360-11L	9
IRF3	MGF360-11L	10
LOC100153661	MGF360-11L	6
MAPK10	MGF360-11L	11
MAPK12	MGF360-11L	472
MAPK13	MGF360-11L	8
MAPK14	MGF360-11L	46749
MAPK9	MGF360-11L	23
NFKB1	MGF360-11L	41
NFKBIA	MGF360-11L	417
NFKBIB	MGF360-11L	391
PIN1	MGF360-11L	17
RELA	MGF360-11L	148
RNF125	MGF360-11L	34215
SIKE1	MGF360-11L	338
TANK	MGF360-11L	130
TBK1	MGF360-11L	3
TRAF3	MGF360-11L	413
TRIM25	MGF360-11L	382
ATG5	MGF360-12L	11819
AZI2	MGF360-12L	3393
CASP10	MGF360-12L	5649
CASP8	MGF360-12L	85
CHUK	MGF360-12L	345
DDX3X	MGF360-12L	19
DDX58	MGF360-12L	12
DHX58	MGF360-12L	3
FADD	MGF360-12L	36
IKBKE	MGF360-12L	403
IRF3	MGF360-12L	7
LOC100153661	MGF360-12L	12
MAPK10	MGF360-12L	5
MAPK12	MGF360-12L	422
MAPK13	MGF360-12L	3
MAPK14	MGF360-12L	181
MAPK9	MGF360-12L	27
MAVS	MGF360-12L	1
NFKB1	MGF360-12L	44
NFKBIA	MGF360-12L	368
NFKBIB	MGF360-12L	387
PIN1	MGF360-12L	29
RELA	MGF360-12L	162
RNF125	MGF360-12L	4575
SIKE1	MGF360-12L	369
TANK	MGF360-12L	128
TBK1	MGF360-12L	5
TRAF3	MGF360-12L	409
TRAF6	MGF360-12L	2
TRIM25	MGF360-12L	356
ATG5	MGF360-13L	70
AZI2	MGF360-13L	24311
CASP10	MGF360-13L	2
CASP8	MGF360-13L	3
CHUK	MGF360-13L	24
FADD	MGF360-13L	2
IKBKE	MGF360-13L	1
IRF3	MGF360-13L	3
MAPK12	MGF360-13L	21
MAPK13	MGF360-13L	1
MAPK14	MGF360-13L	13
MAPK9	MGF360-13L	1
NFKBIA	MGF360-13L	17
NFKBIB	MGF360-13L	22
RELA	MGF360-13L	10
RNF125	MGF360-13L	229
SIKE1	MGF360-13L	11
TANK	MGF360-13L	4
TRAF3	MGF360-13L	14
TRAF6	MGF360-13L	1
TRIM25	MGF360-13L	15
ATG5	MGF360-9L	182
AZI2	MGF360-9L	747004
CASP10	MGF360-9L	2
CASP8	MGF360-9L	3
CHUK	MGF360-9L	42
DDX3X	MGF360-9L	2
FADD	MGF360-9L	3
IRF3	MGF360-9L	2
MAPK12	MGF360-9L	67
MAPK14	MGF360-9L	20
NFKB1	MGF360-9L	8
NFKBIA	MGF360-9L	42
NFKBIB	MGF360-9L	39
RELA	MGF360-9L	27
RNF125	MGF360-9L	7209
SIKE1	MGF360-9L	41
TANK	MGF360-9L	21
TBK1	MGF360-9L	1
TRAF3	MGF360-9L	74660
TRIM25	MGF360-9L	37
ATG5	MGF505-3R	2983
AZI2	MGF505-3R	712
CASP10	MGF505-3R	4
CASP8	MGF505-3R	10
CHUK	MGF505-3R	200
DDX3X	MGF505-3R	5
DDX58	MGF505-3R	2
DHX58	MGF505-3R	1
FADD	MGF505-3R	8
IKBKE	MGF505-3R	1
IRF3	MGF505-3R	4
LOC100153661	MGF505-3R	3
MAPK12	MGF505-3R	125
MAPK13	MGF505-3R	2
MAPK14	MGF505-3R	41
MAPK9	MGF505-3R	6
NFKB1	MGF505-3R	13
NFKBIA	MGF505-3R	129
NFKBIB	MGF505-3R	108
PIN1	MGF505-3R	5
RELA	MGF505-3R	31
RNF125	MGF505-3R	2241
SIKE1	MGF505-3R	87
TANK	MGF505-3R	601
TRAF3	MGF505-3R	91
TRAF6	MGF505-3R	2
TRIM25	MGF505-3R	60
RNF125	MGF505-9R	779
ATG5	S183L	633
AZI2	S183L	1541
CASP10	S183L	13
CASP8	S183L	36
CHUK	S183L	178
DDX3X	S183L	5
DDX58	S183L	6
DHX58	S183L	1
FADD	S183L	27
IFN-OMEGA-3	S183L	2
IKBKE	S183L	12
IRF3	S183L	2
LOC100153661	S183L	6
MAPK10	S183L	2
MAPK12	S183L	237
MAPK13	S183L	2
MAPK14	S183L	77
MAPK9	S183L	7
NFKB1	S183L	19
NFKBIA	S183L	146
NFKBIB	S183L	161
PIN1	S183L	11
RELA	S183L	100
RNF125	S183L	2633
SIKE1	S183L	140
TANK	S183L	61
TBK1	S183L	1
TRAF3	S183L	182
TRAF6	S183L	1
TRIM25	S183L	189

## Sheet: Rank#3 Pathway Node PPI Count
RIG-I-like receptor signaling pathway
Node	PPI Count (number of interactive proteins)
ATG5	29
AZI2	32
CASP10	17
CASP8	17
CHUK	24
DDX3X	13
DDX58	14
DHX58	7
FADD	15
IFN-OMEGA-3	6
IKBKE	12
IRF3	12
IRF7	1
LOC100153661	11
MAPK10	7
MAPK12	24
MAPK13	11
MAPK14	20
MAPK9	16
MAVS	3
NFKB1	14
NFKBIA	25
NFKBIB	23
PIN1	11
RELA	21
RNF125	32
SIKE1	24
TANK	19
TBK1	7
TRAF3	26
TRAF6	10
TRIM25	22
EP364R	12
C315R	12
MGF110-2L	25
A137R	27
S183L	30
B175L	5
I8L	18
A151R	28
E165R	6
DP60R	2
K421R	4
MGF300-1L	31
MGF360-11L	28
MGF360-13L	21
MGF110-1L	9
CP123L	4
G-ACD-00350	28
I7L	11
MGF360-12L	30
I226R	31
MGF110-3L	19
MGF100-1L	8
F334L	8
G1340L	6
E146L	12
B119L	21
MGF360-9L	20
C147L	19
MGF505-3R	27
D339L	5
MGF110-13L	4
B438L	9
I9R	1
MGF110-7L	1
MGF505-9R	1
B962L	2

## Sheet: Rank#4 Pathway PPI
Fc epsilon RI signaling pathway
Host	ASFV	Frequency
AKT1	A137R	51
AKT3	A137R	38
ALOX5	A137R	3
ALOX5AP	A137R	2
BTK	A137R	605
FCER1A	A137R	6
FCER1G	A137R	6
GAB2	A137R	2
HRAS	A137R	955
IL13	A137R	39
KRAS	A137R	6
LOC100511937	A137R	11
LOC396781	A137R	302
MAP2K2	A137R	10
MAP2K7	A137R	15
MAPK12	A137R	128
MAPK13	A137R	2
MAPK14	A137R	57
MAPK9	A137R	1916
PLA2G4A	A137R	2
PLA2G4B	A137R	93
PLCG2	A137R	13217
SOS2	A137R	104
VAV1	A137R	7
AKT1	A151R	115
AKT3	A151R	100
ALOX5	A151R	6
ALOX5AP	A151R	8
BTK	A151R	2
FCER1A	A151R	9
FCER1G	A151R	6
GAB2	A151R	4
HRAS	A151R	2038
IL13	A151R	96
KRAS	A151R	4
LOC100511937	A151R	20
LOC396781	A151R	1113
LYN	A151R	3
MAP2K2	A151R	78
MAP2K7	A151R	27
MAPK10	A151R	3
MAPK12	A151R	350
MAPK13	A151R	4
MAPK14	A151R	161
MAPK9	A151R	15
MS4A2	A151R	6
PLA2G4B	A151R	317
PLCG2	A151R	404517
RAC1	A151R	4
RAC3	A151R	4
RAF1	A151R	2
SOS2	A151R	364
VAV1	A151R	20
AKT1	G-ACD-00350	78
AKT3	G-ACD-00350	62
ALOX5	G-ACD-00350	2
ALOX5AP	G-ACD-00350	11
BTK	G-ACD-00350	1
FCER1A	G-ACD-00350	4
FCER1G	G-ACD-00350	13
GAB2	G-ACD-00350	2
HRAS	G-ACD-00350	2483
IL13	G-ACD-00350	108
KRAS	G-ACD-00350	3
LOC100511937	G-ACD-00350	15
LOC396781	G-ACD-00350	694
LYN	G-ACD-00350	4
MAP2K2	G-ACD-00350	92
MAP2K7	G-ACD-00350	20
MAPK12	G-ACD-00350	273
MAPK13	G-ACD-00350	2
MAPK14	G-ACD-00350	82
MAPK9	G-ACD-00350	7
MS4A2	G-ACD-00350	2
PLA2G4B	G-ACD-00350	181
PLCG2	G-ACD-00350	3118
RAC1	G-ACD-00350	4
RAF1	G-ACD-00350	2
SOS2	G-ACD-00350	286
VAV1	G-ACD-00350	9
AKT1	B119L	21
AKT3	B119L	14
FCER1A	B119L	2
FCER1G	B119L	7
HRAS	B119L	442
IL13	B119L	23
LOC100511937	B119L	2
LOC396781	B119L	136
LYN	B119L	2
MAP2K2	B119L	12
MAP2K7	B119L	2
MAPK12	B119L	61
MAPK13	B119L	2
MAPK14	B119L	19
MAPK9	B119L	3
PLA2G4B	B119L	39
PLCG2	B119L	20243
SOS2	B119L	53
VAV1	B119L	1
AKT3	B175L	4
HRAS	B175L	5
IL13	B175L	2
LOC396781	B175L	2
MAPK12	B175L	1
PLCG2	B175L	12
SOS2	B175L	2
HRAS	B438L	4
LOC396781	B438L	2
MAP2K7	B438L	1
PLCG2	B438L	5
LOC396781	B962L	2
AKT1	C147L	13
AKT3	C147L	6
ALOX5AP	C147L	2
GAB2	C147L	2
HRAS	C147L	286
IL13	C147L	18
LOC100511937	C147L	2
LOC396781	C147L	71
LYN	C147L	2
MAP2K2	C147L	7
MAP2K7	C147L	3
MAPK12	C147L	33
MAPK14	C147L	8
MAPK9	C147L	1
PLA2G4B	C147L	33
PLCG2	C147L	254
SOS2	C147L	36
AKT3	C315R	4
HRAS	C315R	43
IL13	C315R	2
LOC396781	C315R	15
MAP2K2	C315R	1
MAPK12	C315R	1
MAPK14	C315R	2
MAPK9	C315R	1
PLA2G4B	C315R	1
PLCG2	C315R	33
HRAS	C84L	2
PLCG2	C84L	3
SOS2	C84L	2
AKT1	CP123L	1
HRAS	CP123L	7
LOC396781	CP123L	5
PLCG2	CP123L	6
SOS2	CP123L	2
HRAS	D339L	9
LOC396781	D339L	1
MAPK14	D339L	2
PLA2G4B	D339L	2
PLCG2	D339L	13
SOS2	D339L	2
PLCG2	DP60R	3
ALOX5	E146L	1
FCER1A	E146L	2
HRAS	E146L	24
IL13	E146L	3
LOC396781	E146L	5
MAPK12	E146L	2
PLA2G4B	E146L	2
PLCG2	E146L	38
HRAS	E165R	7
MAPK12	E165R	2
MAPK14	E165R	2
PLCG2	E165R	17
HRAS	EP364R	11
IL13	EP364R	3
LOC396781	EP364R	12
MAPK12	EP364R	4
PLA2G4B	EP364R	2
PLCG2	EP364R	39
SOS2	EP364R	8
HRAS	F334L	23
LOC100511937	F334L	1
LOC396781	F334L	7
MAP2K7	F334L	1
MAPK12	F334L	5
MS4A2	F334L	2
PLA2G4B	F334L	3
PLCG2	F334L	39
SOS2	F334L	6
VAV1	F334L	680
HRAS	G1340L	4
MAPK12	G1340L	2
PLCG2	G1340L	8
AKT1	I226R	274
AKT3	I226R	183
ALOX5	I226R	6
ALOX5AP	I226R	16
BTK	I226R	7
FCER1A	I226R	28
FCER1G	I226R	20
GAB2	I226R	15
HRAS	I226R	6358
IL13	I226R	312
KRAS	I226R	15
LOC100511937	I226R	63
LOC396781	I226R	2352
LYN	I226R	6
MAP2K2	I226R	180
MAP2K7	I226R	79
MAPK10	I226R	2
MAPK12	I226R	711
MAPK13	I226R	6
MAPK14	I226R	328
MAPK9	I226R	43
MS4A2	I226R	6
PLA2G4B	I226R	687
PLCG2	I226R	11008
RAC1	I226R	2
RAC3	I226R	5
RAF1	I226R	4
SOS2	I226R	869
VAV1	I226R	24
AKT1	I7L	6
AKT3	I7L	4
ALOX5	I7L	2
FCER1A	I7L	2
HRAS	I7L	39
IL13	I7L	2
LOC396781	I7L	21
MAP2K2	I7L	2
MAPK12	I7L	3
MAPK14	I7L	1
PLA2G4B	I7L	4
PLCG2	I7L	69
SOS2	I7L	2
AKT1	I8L	2
AKT3	I8L	2
HRAS	I8L	112
IL13	I8L	11
LOC100511937	I8L	2
LOC396781	I8L	46
MAP2K2	I8L	2
MAP2K7	I8L	1
MAPK12	I8L	15
MAPK14	I8L	4
MAPK9	I8L	2
PLA2G4B	I8L	11
PLCG2	I8L	201
SOS2	I8L	27
HRAS	K421R	17
PLCG2	K421R	10
HRAS	MGF100-1L	6
PLCG2	MGF100-1L	10
HRAS	MGF110-13L	2
LOC396781	MGF110-13L	1
PLCG2	MGF110-13L	12
AKT1	MGF110-1L	1
HRAS	MGF110-1L	21
IL13	MGF110-1L	2
LOC396781	MGF110-1L	12
PLA2G4B	MGF110-1L	1
PLCG2	MGF110-1L	20
SOS2	MGF110-1L	2
AKT1	MGF110-2L	26
AKT3	MGF110-2L	41
FCER1A	MGF110-2L	3
FCER1G	MGF110-2L	2
GAB2	MGF110-2L	1
HRAS	MGF110-2L	589
IL13	MGF110-2L	34
LOC100511937	MGF110-2L	10
LOC396781	MGF110-2L	222
LYN	MGF110-2L	2
MAP2K2	MGF110-2L	8
MAP2K7	MGF110-2L	7
MAPK10	MGF110-2L	2
MAPK12	MGF110-2L	98
MAPK14	MGF110-2L	13
MAPK9	MGF110-2L	6
PLA2G4B	MGF110-2L	44
PLCG2	MGF110-2L	763
SOS2	MGF110-2L	62
AKT3	MGF110-3L	4
HRAS	MGF110-3L	71
IL13	MGF110-3L	5
LOC100511937	MGF110-3L	1
LOC396781	MGF110-3L	27
MAP2K2	MGF110-3L	1
MAPK12	MGF110-3L	18
MAPK14	MGF110-3L	4
MAPK9	MGF110-3L	1991
PLA2G4B	MGF110-3L	6
PLCG2	MGF110-3L	102
SOS2	MGF110-3L	10
VAV1	MGF110-3L	1
AKT1	MGF300-1L	416
AKT3	MGF300-1L	306
ALOX5	MGF300-1L	939
ALOX5AP	MGF300-1L	24
BTK	MGF300-1L	13
FCER1A	MGF300-1L	21
FCER1G	MGF300-1L	51
GAB2	MGF300-1L	1
HRAS	MGF300-1L	9844
IL13	MGF300-1L	494
KRAS	MGF300-1L	21
LOC100511937	MGF300-1L	4888
LOC396781	MGF300-1L	3703
LYN	MGF300-1L	13
MAP2K2	MGF300-1L	308
MAP2K7	MGF300-1L	131
MAPK10	MGF300-1L	7
MAPK12	MGF300-1L	1351
MAPK13	MGF300-1L	2
MAPK14	MGF300-1L	588
MAPK9	MGF300-1L	87
MS4A2	MGF300-1L	782
PIK3R1	MGF300-1L	2
PLA2G4B	MGF300-1L	1669
PLCG2	MGF300-1L	138630
RAC1	MGF300-1L	7
RAC3	MGF300-1L	4
RAF1	MGF300-1L	4
SOS2	MGF300-1L	6870
VAV1	MGF300-1L	48
AKT1	MGF360-11L	159
AKT3	MGF360-11L	139
ALOX5	MGF360-11L	11
ALOX5AP	MGF360-11L	14
BTK	MGF360-11L	3
FCER1A	MGF360-11L	18
FCER1G	MGF360-11L	14
GAB2	MGF360-11L	4
HRAS	MGF360-11L	4028
IL13	MGF360-11L	144
KRAS	MGF360-11L	8
LOC100511937	MGF360-11L	34
LOC396781	MGF360-11L	1482
MAP2K2	MGF360-11L	120
MAP2K6	MGF360-11L	1
MAP2K7	MGF360-11L	55
MAPK10	MGF360-11L	11
MAPK12	MGF360-11L	472
MAPK13	MGF360-11L	8
MAPK14	MGF360-11L	46749
MAPK9	MGF360-11L	23
MS4A2	MGF360-11L	6
PLA2G4A	MGF360-11L	2
PLA2G4B	MGF360-11L	62978
PLCG2	MGF360-11L	11164
RAC1	MGF360-11L	654
RAC3	MGF360-11L	2
RAF1	MGF360-11L	1
SOS2	MGF360-11L	575
VAV1	MGF360-11L	21
AKT1	MGF360-12L	168
AKT3	MGF360-12L	121
ALOX5	MGF360-12L	8
ALOX5AP	MGF360-12L	9
BTK	MGF360-12L	4
FCER1A	MGF360-12L	8
FCER1G	MGF360-12L	13
GAB2	MGF360-12L	8
HRAS	MGF360-12L	3780
IL13	MGF360-12L	196
KRAS	MGF360-12L	12
LOC100511937	MGF360-12L	40
LOC396781	MGF360-12L	1604
LYN	MGF360-12L	7
MAP2K2	MGF360-12L	81
MAP2K7	MGF360-12L	60
MAPK10	MGF360-12L	5
MAPK12	MGF360-12L	422
MAPK13	MGF360-12L	3
MAPK14	MGF360-12L	181
MAPK9	MGF360-12L	27
MS4A2	MGF360-12L	2
PLA2G4B	MGF360-12L	382
PLCG2	MGF360-12L	6837
RAC1	MGF360-12L	1
RAC3	MGF360-12L	4
SOS2	MGF360-12L	533
VAV1	MGF360-12L	18
AKT1	MGF360-13L	6
AKT3	MGF360-13L	4
FCER1G	MGF360-13L	2
HRAS	MGF360-13L	166
IL13	MGF360-13L	7
LOC100511937	MGF360-13L	6
LOC396781	MGF360-13L	69
MAP2K2	MGF360-13L	4
MAP2K7	MGF360-13L	7
MAPK12	MGF360-13L	21
MAPK13	MGF360-13L	1
MAPK14	MGF360-13L	13
MAPK9	MGF360-13L	1
MS4A2	MGF360-13L	1
PLA2G4B	MGF360-13L	9
PLCG2	MGF360-13L	377
SOS2	MGF360-13L	24
VAV1	MGF360-13L	2
AKT1	MGF360-9L	17
AKT3	MGF360-9L	21
ALOX5	MGF360-9L	1
ALOX5AP	MGF360-9L	3
FCER1A	MGF360-9L	4
FCER1G	MGF360-9L	2
GAB2	MGF360-9L	1
HRAS	MGF360-9L	439
IL13	MGF360-9L	17
LOC100511937	MGF360-9L	5
LOC396781	MGF360-9L	168
MAP2K2	MGF360-9L	11
MAP2K7	MGF360-9L	7
MAPK12	MGF360-9L	67
MAPK14	MGF360-9L	20
MS4A2	MGF360-9L	2
PLA2G4B	MGF360-9L	49
PLCG2	MGF360-9L	1494
SOS2	MGF360-9L	62
VAV1	MGF360-9L	1
AKT1	MGF505-3R	35
AKT3	MGF505-3R	11443
ALOX5	MGF505-3R	2
BTK	MGF505-3R	2
FCER1G	MGF505-3R	4
GAB2	MGF505-3R	1
HRAS	MGF505-3R	1139
IL13	MGF505-3R	35
LOC100511937	MGF505-3R	14
LOC396781	MGF505-3R	355
MAP2K2	MGF505-3R	25
MAP2K7	MGF505-3R	9
MAPK12	MGF505-3R	125
MAPK13	MGF505-3R	2
MAPK14	MGF505-3R	41
MAPK9	MGF505-3R	6
MS4A2	MGF505-3R	1
PLA2G4B	MGF505-3R	90
PLCG2	MGF505-3R	2477
RAC1	MGF505-3R	2
RAF1	MGF505-3R	2
SOS2	MGF505-3R	396
VAV1	MGF505-3R	6
PLCG2	MGF505-9R	2
VAV1	MGF505-9R	1824
AKT1	S183L	69
AKT3	S183L	50
ALOX5	S183L	2
ALOX5AP	S183L	6
BTK	S183L	2
FCER1A	S183L	3
FCER1G	S183L	1
GAB2	S183L	4
HRAS	S183L	1641
IL13	S183L	56
KRAS	S183L	8
LOC100511937	S183L	8
LOC396781	S183L	641
MAP2K2	S183L	37
MAP2K7	S183L	26
MAPK10	S183L	2
MAPK12	S183L	237
MAPK13	S183L	2
MAPK14	S183L	77
MAPK9	S183L	7
PLA2G4A	S183L	1
PLA2G4B	S183L	151
PLCG2	S183L	2493
RAC1	S183L	2
RAC3	S183L	2
RAF1	S183L	1
SOS2	S183L	227
VAV1	S183L	4

## Sheet: Rank#4 Pathway Node PPI Count
Fc epsilon RI signaling pathway
Node	PPI Count (number of interactive proteins)
AKT1	18
AKT3	19
ALOX5	12
ALOX5AP	10
BTK	9
FCER1A	13
FCER1G	13
GAB2	12
HRAS	32
IL13	22
KRAS	8
LOC100511937	17
LOC396781	28
LYN	8
MAP2K2	18
MAP2K6	1
MAP2K7	17
MAPK10	7
MAPK12	24
MAPK13	11
MAPK14	20
MAPK9	16
MS4A2	10
PIK3R1	1
PLA2G4A	3
PLA2G4B	23
PLCG2	34
RAC1	8
RAC3	6
RAF1	7
SOS2	24
VAV1	15
CP123L	5
C147L	17
MGF110-2L	19
I8L	14
I7L	13
MGF300-1L	30
A151R	29
MGF505-3R	23
MGF110-1L	7
MGF360-12L	28
G-ACD-00350	27
MGF360-11L	30
MGF360-13L	18
S183L	28
A137R	24
MGF360-9L	20
B119L	19
I226R	29
C315R	10
B175L	7
MGF110-3L	13
E146L	8
K421R	2
MGF110-13L	3
E165R	4
C84L	3
G1340L	3
D339L	6
MGF100-1L	2
F334L	10
B438L	4
EP364R	7
B962L	1
MGF505-9R	2
DP60R	1

## Sheet: Rank#5 Pathway PPI
NF-kappa B signaling pathway
Host	ASFV	Frequency
BCL10	A137R	2
BLNK	A137R	3
BTK	A137R	605
CARD10	A137R	4939
CARD11	A137R	70
CD14	A137R	70
CHUK	A137R	97
CXCL12	A137R	18
DDX58	A137R	4
ICAM1	A137R	18
IL1B	A137R	267031
IRAK1	A137R	20
LCK	A137R	2409
LOC100622859	A137R	1
LOC110261595	A137R	156844
LOC396781	A137R	302
MALT1	A137R	2
MAP3K14	A137R	9899
MYD88	A137R	124515
NFKB1	A137R	13
NFKBIA	A137R	68
PIDD1	A137R	331
PLAU	A137R	2
PLCG2	A137R	13217
PTGS2	A137R	64
RELA	A137R	66
TAB1	A137R	19
TAB3	A137R	1187
TICAM1	A137R	64
TIRAP	A137R	266
TNFAIP3	A137R	428
TRAF3	A137R	71
TRAF6	A137R	16
TRIM25	A137R	97
VCAM1	A137R	15745
BCL10	A151R	10
BLNK	A151R	6
BTK	A151R	2
CARD10	A151R	14176
CARD11	A151R	201
CD14	A151R	163
CD40	A151R	3
CHUK	A151R	265
CSNK2B	A151R	8
CXCL12	A151R	53
DDX58	A151R	5
ICAM1	A151R	38
IL1B	A151R	184406
IL1R1	A151R	2
IRAK1	A151R	18
IRAK4	A151R	1
LCK	A151R	7641
LOC100622859	A151R	6
LOC100739325	A151R	6
LOC110261595	A151R	1843
LOC396781	A151R	1113
LYN	A151R	3
MALT1	A151R	2
MAP3K14	A151R	13378
MYD88	A151R	643
NFKB1	A151R	31
NFKBIA	A151R	265
PIDD1	A151R	986
PLAU	A151R	16
PLCG2	A151R	404517
PTGS2	A151R	249
RELA	A151R	114
TAB1	A151R	78
TAB3	A151R	28579
TICAM1	A151R	175
TIRAP	A151R	830
TLR4	A151R	2
TNFAIP3	A151R	1081
TRAF3	A151R	287
TRIM25	A151R	301
VCAM1	A151R	59
IL1B	G-ACD-00090	4
MAP3K14	G-ACD-00090	2
LOC110261595	G-ACD-00190	2
CARD10	G-ACD-00290	5
CARD11	G-ACD-00290	2
IL1B	G-ACD-00290	682
LCK	G-ACD-00290	2
LOC110261595	G-ACD-00290	3
MAP3K14	G-ACD-00290	3
PIDD1	G-ACD-00290	2
TAB3	G-ACD-00290	517
BCL10	G-ACD-00350	4
BLNK	G-ACD-00350	6
BTK	G-ACD-00350	1
CARD10	G-ACD-00350	11052
CARD11	G-ACD-00350	150
CD14	G-ACD-00350	140
CHUK	G-ACD-00350	161
CSNK2B	G-ACD-00350	4
CXCL12	G-ACD-00350	45
DDX58	G-ACD-00350	17
ICAM1	G-ACD-00350	29
IL1B	G-ACD-00350	2517437
IRAK1	G-ACD-00350	21
IRAK4	G-ACD-00350	2
LCK	G-ACD-00350	7309
LOC100622859	G-ACD-00350	8
LOC100739325	G-ACD-00350	3
LOC110261595	G-ACD-00350	1517
LOC396781	G-ACD-00350	694
LYN	G-ACD-00350	4
MALT1	G-ACD-00350	8
MAP3K14	G-ACD-00350	6149
MYD88	G-ACD-00350	373
NFKB1	G-ACD-00350	10
NFKBIA	G-ACD-00350	204
PIDD1	G-ACD-00350	594
PLAU	G-ACD-00350	1
PLCG2	G-ACD-00350	3118
PTGS2	G-ACD-00350	236
RELA	G-ACD-00350	111
TAB1	G-ACD-00350	59
TAB2	G-ACD-00350	2
TAB3	G-ACD-00350	2914
TICAM1	G-ACD-00350	150
TIRAP	G-ACD-00350	559
TLR4	G-ACD-00350	6
TNFAIP3	G-ACD-00350	651
TRAF3	G-ACD-00350	144
TRAF6	G-ACD-00350	2
TRIM25	G-ACD-00350	215
VCAM1	G-ACD-00350	40
IL1B	G-ACD-01960	2
IRAK1	G-ACD-01960	1
BCL10	B119L	2
BLNK	B119L	4
CARD10	B119L	2444
CARD11	B119L	29
CD14	B119L	11
CHUK	B119L	10470
CXCL12	B119L	5
DDX58	B119L	4
ICAM1	B119L	7
IL1B	B119L	3004
IRAK1	B119L	4
LCK	B119L	38144
LOC100622859	B119L	3
LOC110261595	B119L	273
LOC396781	B119L	136
LYN	B119L	2
MALT1	B119L	1
MAP3K14	B119L	20259
MYD88	B119L	107
NFKBIA	B119L	37
PIDD1	B119L	146
PLAU	B119L	1
PLCG2	B119L	20243
PTGS2	B119L	43
RELA	B119L	23
TAB1	B119L	5
TAB3	B119L	612
TICAM1	B119L	35
TIRAP	B119L	128
TLR4	B119L	2
TNFAIP3	B119L	149
TRAF3	B119L	49
TRAF6	B119L	281
TRIM25	B119L	27
VCAM1	B119L	4
CARD10	B175L	13
IL1B	B175L	69
LCK	B175L	11
LOC110261595	B175L	2
LOC396781	B175L	2
MAP3K14	B175L	11
MYD88	B175L	1
PIDD1	B175L	2
PLCG2	B175L	12
PTGS2	B175L	2
TAB3	B175L	6
TNFAIP3	B175L	2
CARD10	B438L	14
CD14	B438L	1
CHUK	B438L	4
IL1B	B438L	47
LCK	B438L	7
LOC110261595	B438L	10
LOC396781	B438L	2
MAP3K14	B438L	9
NFKBIA	B438L	2
PIDD1	B438L	5
PLCG2	B438L	5
RELA	B438L	1
TAB3	B438L	13
TICAM1	B438L	1
TRAF3	B438L	2
TRIM25	B438L	2
IL1B	B962L	7
LOC110261595	B962L	1
LOC396781	B962L	2
TRAF3	B962L	2
BLNK	C147L	2
CARD10	C147L	1378
CARD11	C147L	20
CD14	C147L	15
CHUK	C147L	8
CXCL12	C147L	2
ICAM1	C147L	3
IL1B	C147L	1274
IRAK1	C147L	3
LCK	C147L	745
LOC110261595	C147L	106
LOC396781	C147L	71
LYN	C147L	2
MAP3K14	C147L	666
MYD88	C147L	41
NFKB1	C147L	2
NFKBIA	C147L	29
PIDD1	C147L	88
PLCG2	C147L	254
PTGS2	C147L	18
RELA	C147L	10
TAB1	C147L	10
TAB3	C147L	295
TICAM1	C147L	14
TIRAP	C147L	81
TNFAIP3	C147L	122
TRAF3	C147L	17
TRIM25	C147L	19
VCAM1	C147L	2
CARD10	C315R	109
CD14	C315R	2
CHUK	C315R	1
IL1B	C315R	212
LCK	C315R	67
LOC110261595	C315R	13
LOC396781	C315R	15
MAP3K14	C315R	69
MYD88	C315R	8
NFKBIA	C315R	2
PIDD1	C315R	11
PLCG2	C315R	33
TAB3	C315R	39
TICAM1	C315R	1
TIRAP	C315R	10
TNFAIP3	C315R	12
TRAF3	C315R	3
TRIM25	C315R	7
CARD10	C84L	19
IL1B	C84L	4929
LCK	C84L	8
LOC110261595	C84L	1
MAP3K14	C84L	7
PLCG2	C84L	3
TAB3	C84L	9
TIRAP	C84L	3
CARD10	CP123L	46
CARD11	CP123L	5
CD14	CP123L	1
DDX58	CP123L	1
IL1B	CP123L	39
LCK	CP123L	29
LOC396781	CP123L	5
MAP3K14	CP123L	6263
MYD88	CP123L	2
PIDD1	CP123L	3
PLCG2	CP123L	6
PTGS2	CP123L	2
TAB3	CP123L	847
TICAM1	CP123L	2
TNFAIP3	CP123L	2
CARD10	D339L	29
CARD11	D339L	4
CXCL12	D339L	2
IL1B	D339L	49
LCK	D339L	13
LOC110261595	D339L	10
LOC396781	D339L	1
MAP3K14	D339L	14
MYD88	D339L	1
PIDD1	D339L	3
PLCG2	D339L	13
TAB3	D339L	10
TIRAP	D339L	3
TNFAIP3	D339L	3
TRAF3	D339L	2
CARD10	DP60R	7
CHUK	DP60R	1
IL1B	DP60R	4
LCK	DP60R	9
MAP3K14	DP60R	7
PLCG2	DP60R	3
TAB3	DP60R	2
IL1B	DP79L	87
CARD10	E146L	147
CD14	E146L	2
CHUK	E146L	4
CXCL12	E146L	2
DDX58	E146L	1
ICAM1	E146L	2
IL1B	E146L	174
LCK	E146L	69
LOC110261595	E146L	18
LOC396781	E146L	5
MAP3K14	E146L	52
MYD88	E146L	4
NFKBIA	E146L	2
PIDD1	E146L	7
PLCG2	E146L	38
PTGS2	E146L	5
RELA	E146L	2
TAB3	E146L	28
TIRAP	E146L	9
TLR4	E146L	2
TNFAIP3	E146L	14
TRAF3	E146L	2
TRIM25	E146L	5
CARD10	E165R	48
IL1B	E165R	857
LCK	E165R	19
LOC110261595	E165R	4
MAP3K14	E165R	12
MYD88	E165R	2
PIDD1	E165R	6
PLCG2	E165R	17
TAB3	E165R	13
TIRAP	E165R	2
TNFAIP3	E165R	2
CARD10	EP364R	114
CARD11	EP364R	3
CHUK	EP364R	10
IL1B	EP364R	16513
IRAK1	EP364R	2
LCK	EP364R	49
LOC110261595	EP364R	25
LOC396781	EP364R	12
MAP3K14	EP364R	116
MYD88	EP364R	6
NFKB1	EP364R	1
NFKBIA	EP364R	6
PIDD1	EP364R	13
PLCG2	EP364R	39
PTGS2	EP364R	4
RELA	EP364R	4
TAB3	EP364R	357
TIRAP	EP364R	6
TNFAIP3	EP364R	8
TRAF3	EP364R	1
CARD10	F334L	94
CD14	F334L	2
CHUK	F334L	2
IL1B	F334L	712
LCK	F334L	61
LOC110261595	F334L	19
LOC396781	F334L	7
MAP3K14	F334L	268
MYD88	F334L	10
NFKBIA	F334L	4
PIDD1	F334L	2
PLCG2	F334L	39
PTGS2	F334L	2
TAB3	F334L	21
TIRAP	F334L	4
TLR4	F334L	2
TNFAIP3	F334L	19
TRAF3	F334L	5
CARD10	G1340L	14
CHUK	G1340L	2
IL1B	G1340L	24
LCK	G1340L	3
LOC110261595	G1340L	2
MAP3K14	G1340L	4
PLCG2	G1340L	8
RELA	G1340L	2
TAB3	G1340L	2
TIRAP	G1340L	1
TNFAIP3	G1340L	2
BCL10	I226R	12
BLNK	I226R	19
BTK	I226R	7
CARD10	I226R	28850
CARD11	I226R	424
CD14	I226R	379
CD40	I226R	4
CHUK	I226R	1813
CSNK2B	I226R	16
CXCL12	I226R	126
DDX58	I226R	28
ICAM1	I226R	58
IL1B	I226R	48139
IL1R1	I226R	3
IRAK1	I226R	73
LCK	I226R	13953
LOC100622859	I226R	9
LOC100739325	I226R	5
LOC110261595	I226R	4142
LOC396781	I226R	2352
LTBR	I226R	2
LYN	I226R	6
MALT1	I226R	24
MAP3K14	I226R	17263
MYD88	I226R	1144
NFKB1	I226R	49
NFKBIA	I226R	683
PIDD1	I226R	2133
PLAU	I226R	14
PLCG2	I226R	11008
PTGS2	I226R	716
RELA	I226R	611
TAB1	I226R	175
TAB2	I226R	8
TAB3	I226R	9231
TICAM1	I226R	432
TIRAP	I226R	1894
TLR4	I226R	4
TNFAIP3	I226R	2602
TNFSF13B	I226R	5
TRAF3	I226R	607
TRAF6	I226R	2
TRIM25	I226R	593
VCAM1	I226R	121
CARD10	I7L	257
CARD11	I7L	4
CD14	I7L	4
CHUK	I7L	7
ICAM1	I7L	2
IL1B	I7L	356
IL1R1	I7L	2
LCK	I7L	180
LOC110261595	I7L	25
LOC396781	I7L	21
MAP3K14	I7L	168
MYD88	I7L	8
NFKBIA	I7L	3
PIDD1	I7L	18
PLCG2	I7L	69
PTGS2	I7L	3
TAB1	I7L	2
TAB3	I7L	1538
TICAM1	I7L	4
TIRAP	I7L	13
TNFAIP3	I7L	27
TRAF3	I7L	6
TRIM25	I7L	1
CARD10	I8L	619
CARD11	I8L	17
CD14	I8L	4
CHUK	I8L	2
CXCL12	I8L	2
DDX58	I8L	2
ICAM1	I8L	5
IL1B	I8L	787
IRAK1	I8L	2
LCK	I8L	30726
LOC110261595	I8L	72
LOC396781	I8L	46
MAP3K14	I8L	8310
MYD88	I8L	28
NFKBIA	I8L	8
PIDD1	I8L	43
PLCG2	I8L	201
PTGS2	I8L	16
RELA	I8L	7
TAB1	I8L	2
TAB3	I8L	144
TICAM1	I8L	6
TIRAP	I8L	35
TNFAIP3	I8L	35
TRAF3	I8L	23
TRIM25	I8L	9
CARD10	K421R	37
IL1B	K421R	66
LCK	K421R	22
LOC110261595	K421R	5
MAP3K14	K421R	27
MYD88	K421R	2
PIDD1	K421R	2
PLCG2	K421R	10
TAB1	K421R	1
TAB3	K421R	12
TIRAP	K421R	4
TNFAIP3	K421R	1
TRAF3	K421R	1
CARD10	MGF100-1L	37
IL1B	MGF100-1L	27
LCK	MGF100-1L	16
LOC110261595	MGF100-1L	7
MAP3K14	MGF100-1L	16
NFKBIA	MGF100-1L	1
PIDD1	MGF100-1L	2
PLCG2	MGF100-1L	10
PTGS2	MGF100-1L	2
RELA	MGF100-1L	1
TAB3	MGF100-1L	2
TIRAP	MGF100-1L	3
CARD10	MGF110-13L	19
IL1B	MGF110-13L	27
LCK	MGF110-13L	7
LOC110261595	MGF110-13L	1
LOC396781	MGF110-13L	1
MAP3K14	MGF110-13L	10
MYD88	MGF110-13L	2
PLCG2	MGF110-13L	12
TAB3	MGF110-13L	2
TIRAP	MGF110-13L	1
TRAF3	MGF110-13L	1
TRIM25	MGF110-13L	2
CARD10	MGF110-1L	124
CD14	MGF110-1L	2
IL1B	MGF110-1L	185
LCK	MGF110-1L	38
LOC110261595	MGF110-1L	18
LOC396781	MGF110-1L	12
MAP3K14	MGF110-1L	51
MYD88	MGF110-1L	4
NFKBIA	MGF110-1L	3
PLCG2	MGF110-1L	20
TAB3	MGF110-1L	31
TICAM1	MGF110-1L	4
TIRAP	MGF110-1L	5
TNFAIP3	MGF110-1L	8
TRIM25	MGF110-1L	2
VCAM1	MGF110-1L	1
BLNK	MGF110-2L	2
CARD10	MGF110-2L	3362
CARD11	MGF110-2L	31
CD14	MGF110-2L	25
CHUK	MGF110-2L	42
CXCL12	MGF110-2L	10
DDX58	MGF110-2L	2
ICAM1	MGF110-2L	6
IL1B	MGF110-2L	3758
IRAK1	MGF110-2L	4
LCK	MGF110-2L	1516
LOC100622859	MGF110-2L	2
LOC100739325	MGF110-2L	2
LOC110261595	MGF110-2L	333
LOC396781	MGF110-2L	222
LTBR	MGF110-2L	2
LYN	MGF110-2L	2
MALT1	MGF110-2L	2
MAP3K14	MGF110-2L	1953
MYD88	MGF110-2L	123
NFKB1	MGF110-2L	10
NFKBIA	MGF110-2L	39
PIDD1	MGF110-2L	177
PLCG2	MGF110-2L	763
PRKCQ	MGF110-2L	2
PTGS2	MGF110-2L	40
RELA	MGF110-2L	17
TAB1	MGF110-2L	18
TAB3	MGF110-2L	816
TICAM1	MGF110-2L	38
TIRAP	MGF110-2L	167
TNFAIP3	MGF110-2L	159
TRAF3	MGF110-2L	61
TRAF6	MGF110-2L	2
TRIM25	MGF110-2L	31
VCAM1	MGF110-2L	7
BLNK	MGF110-3L	2
CARD10	MGF110-3L	370
CARD11	MGF110-3L	11
CD14	MGF110-3L	2
CHUK	MGF110-3L	5
CXCL12	MGF110-3L	2
IL1B	MGF110-3L	504
LCK	MGF110-3L	167
LOC110261595	MGF110-3L	52
LOC396781	MGF110-3L	27
MAP3K14	MGF110-3L	14911
MYD88	MGF110-3L	11
NFKB1	MGF110-3L	1
NFKBIA	MGF110-3L	7
PIDD1	MGF110-3L	40
PLCG2	MGF110-3L	102
PTGS2	MGF110-3L	6
RELA	MGF110-3L	8
TAB1	MGF110-3L	4
TAB3	MGF110-3L	103
TICAM1	MGF110-3L	6
TIRAP	MGF110-3L	37
TNFAIP3	MGF110-3L	31
TRAF3	MGF110-3L	8
TRIM25	MGF110-3L	11
CARD10	MGF110-7L	2
IL1B	MGF110-7L	6
MAP3K14	MGF110-7L	344
NFKBIA	MGF110-7L	2
TAB3	MGF110-7L	21
BCL10	MGF300-1L	32
BLNK	MGF300-1L	40
BTK	MGF300-1L	13
CARD10	MGF300-1L	605888
CARD11	MGF300-1L	733
CD14	MGF300-1L	720
CHUK	MGF300-1L	10446
CSNK2B	MGF300-1L	32
CXCL12	MGF300-1L	224
DDX58	MGF300-1L	752
ICAM1	MGF300-1L	110
IL1B	MGF300-1L	80553
IL1R1	MGF300-1L	6
IRAK1	MGF300-1L	109
IRAK4	MGF300-1L	6
LCK	MGF300-1L	39757
LOC100622859	MGF300-1L	20
LOC100739325	MGF300-1L	6
LOC110261595	MGF300-1L	6161
LOC396781	MGF300-1L	3703
LYN	MGF300-1L	13
MALT1	MGF300-1L	2468
MAP3K14	MGF300-1L	356234
MYD88	MGF300-1L	2322
NFKB1	MGF300-1L	66
NFKBIA	MGF300-1L	1016
PIDD1	MGF300-1L	228193
PLAU	MGF300-1L	6
PLCG2	MGF300-1L	138630
PRKCQ	MGF300-1L	6
PTGS2	MGF300-1L	946
RELA	MGF300-1L	429
TAB1	MGF300-1L	227
TAB2	MGF300-1L	2
TAB3	MGF300-1L	46469
TICAM1	MGF300-1L	696
TIRAP	MGF300-1L	3392
TLR4	MGF300-1L	10
TNFAIP3	MGF300-1L	89427
TNFSF13B	MGF300-1L	2
TRAF3	MGF300-1L	4177
TRAF6	MGF300-1L	4
TRIM25	MGF300-1L	65421
UBE2I	MGF300-1L	2
VCAM1	MGF300-1L	162
BCL10	MGF360-11L	14
BLNK	MGF360-11L	7
BTK	MGF360-11L	3
CARD10	MGF360-11L	19574
CARD11	MGF360-11L	255
CD14	MGF360-11L	205
CHUK	MGF360-11L	24558
CSNK2B	MGF360-11L	12
CXCL12	MGF360-11L	59
DDX58	MGF360-11L	22
ICAM1	MGF360-11L	40
IL1B	MGF360-11L	30524
IL1R1	MGF360-11L	2
IRAK1	MGF360-11L	31
LCK	MGF360-11L	151043
LOC100622859	MGF360-11L	16
LOC100739325	MGF360-11L	5
LOC110261595	MGF360-11L	2488
LOC396781	MGF360-11L	1482
LTBR	MGF360-11L	2
MALT1	MGF360-11L	16
MAP3K14	MGF360-11L	117270
MYD88	MGF360-11L	3176
NFKB1	MGF360-11L	41
NFKBIA	MGF360-11L	417
PIDD1	MGF360-11L	1229
PLAU	MGF360-11L	3
PLCG2	MGF360-11L	11164
PTGS2	MGF360-11L	20490
RELA	MGF360-11L	148
TAB1	MGF360-11L	56
TAB3	MGF360-11L	6101
TICAM1	MGF360-11L	10968
TIRAP	MGF360-11L	1268
TLR4	MGF360-11L	5
TNFAIP3	MGF360-11L	1341
TRAF3	MGF360-11L	413
TRIM25	MGF360-11L	382
VCAM1	MGF360-11L	70
BCL10	MGF360-12L	11
BLNK	MGF360-12L	4
BTK	MGF360-12L	4
CARD10	MGF360-12L	16227
CARD11	MGF360-12L	187
CD14	MGF360-12L	213
CHUK	MGF360-12L	345
CSNK2B	MGF360-12L	4
CXCL12	MGF360-12L	71
DDX58	MGF360-12L	12
ICAM1	MGF360-12L	20
IL1B	MGF360-12L	30568
IRAK1	MGF360-12L	8246
LCK	MGF360-12L	363701
LOC100622859	MGF360-12L	13
LOC100739325	MGF360-12L	6
LOC110261595	MGF360-12L	2637
LOC396781	MGF360-12L	1604
LYN	MGF360-12L	7
MALT1	MGF360-12L	2
MAP3K14	MGF360-12L	9465
MYD88	MGF360-12L	829
NFKB1	MGF360-12L	44
NFKBIA	MGF360-12L	368
PIDD1	MGF360-12L	1284
PLCG2	MGF360-12L	6837
PRKCQ	MGF360-12L	2
PTGS2	MGF360-12L	6861
RELA	MGF360-12L	162
TAB1	MGF360-12L	112
TAB2	MGF360-12L	2
TAB3	MGF360-12L	5158
TICAM1	MGF360-12L	267
TIRAP	MGF360-12L	157962
TLR4	MGF360-12L	5
TNFAIP3	MGF360-12L	1302
TRAF3	MGF360-12L	409
TRAF6	MGF360-12L	2
TRIM25	MGF360-12L	356
VCAM1	MGF360-12L	75
CARD10	MGF360-13L	1495
CARD11	MGF360-13L	26
CD14	MGF360-13L	15
CHUK	MGF360-13L	24
CSNK2B	MGF360-13L	2
CXCL12	MGF360-13L	8
ICAM1	MGF360-13L	1
IL1B	MGF360-13L	1378
IRAK1	MGF360-13L	1
LCK	MGF360-13L	355
LOC110261595	MGF360-13L	105
LOC396781	MGF360-13L	69
MAP3K14	MGF360-13L	437
MYD88	MGF360-13L	34
NFKBIA	MGF360-13L	17
PIDD1	MGF360-13L	73
PLCG2	MGF360-13L	377
PTGS2	MGF360-13L	19
RELA	MGF360-13L	10
TAB3	MGF360-13L	272
TICAM1	MGF360-13L	11
TIRAP	MGF360-13L	58
TLR4	MGF360-13L	2
TNFAIP3	MGF360-13L	89
TRAF3	MGF360-13L	14
TRAF6	MGF360-13L	1
TRIM25	MGF360-13L	15
VCAM1	MGF360-13L	4
BLNK	MGF360-9L	2
CARD10	MGF360-9L	2153
CARD11	MGF360-9L	35
CD14	MGF360-9L	27
CHUK	MGF360-9L	42
CXCL12	MGF360-9L	8
ICAM1	MGF360-9L	5
IL1B	MGF360-9L	3866
IRAK1	MGF360-9L	4
LCK	MGF360-9L	963
LOC110261595	MGF360-9L	304
LOC396781	MGF360-9L	168
MAP3K14	MGF360-9L	20688
MYD88	MGF360-9L	103
NFKB1	MGF360-9L	8
NFKBIA	MGF360-9L	42
PIDD1	MGF360-9L	158
PLAU	MGF360-9L	2
PLCG2	MGF360-9L	1494
PTGS2	MGF360-9L	46
RELA	MGF360-9L	27
TAB1	MGF360-9L	10
TAB3	MGF360-9L	662
TICAM1	MGF360-9L	41
TIRAP	MGF360-9L	180
TNFAIP3	MGF360-9L	74191
TRAF3	MGF360-9L	74660
TRIM25	MGF360-9L	37
VCAM1	MGF360-9L	6
BCL10	MGF505-3R	5
BLNK	MGF505-3R	4
BTK	MGF505-3R	2
CARD10	MGF505-3R	10138
CARD11	MGF505-3R	59
CD14	MGF505-3R	67
CHUK	MGF505-3R	200
CXCL12	MGF505-3R	30
DDX58	MGF505-3R	2
ICAM1	MGF505-3R	12
IL1B	MGF505-3R	6828
IRAK1	MGF505-3R	11
LCK	MGF505-3R	2285
LOC110261595	MGF505-3R	489
LOC396781	MGF505-3R	355
MALT1	MGF505-3R	397
MAP3K14	MGF505-3R	4256
MYD88	MGF505-3R	182
NFKB1	MGF505-3R	13
NFKBIA	MGF505-3R	129
PIDD1	MGF505-3R	355
PLAU	MGF505-3R	2
PLCG2	MGF505-3R	2477
PRKCQ	MGF505-3R	2
PTGS2	MGF505-3R	2176
RELA	MGF505-3R	31
TAB1	MGF505-3R	18
TAB3	MGF505-3R	1416
TICAM1	MGF505-3R	25509
TIRAP	MGF505-3R	4428
TNFAIP3	MGF505-3R	410
TRAF3	MGF505-3R	91
TRAF6	MGF505-3R	2
TRIM25	MGF505-3R	60
VCAM1	MGF505-3R	14
CARD10	MGF505-9R	6
CARD11	MGF505-9R	2
IL1B	MGF505-9R	6
LCK	MGF505-9R	1
MAP3K14	MGF505-9R	124
PLCG2	MGF505-9R	2
TIRAP	MGF505-9R	2
TNFAIP3	MGF505-9R	170
BCL10	S183L	14
BLNK	S183L	2
BTK	S183L	2
CARD10	S183L	7923
CARD11	S183L	114
CD14	S183L	112
CHUK	S183L	178
CSNK2B	S183L	4
CXCL12	S183L	34
DDX58	S183L	6
ICAM1	S183L	18
IL1B	S183L	12446
IRAK1	S183L	29
IRAK4	S183L	1
LCK	S183L	4134
LOC100622859	S183L	2
LOC110261595	S183L	946
LOC396781	S183L	641
MAP3K14	S183L	4865
MYD88	S183L	293
NFKB1	S183L	19
NFKBIA	S183L	146
PIDD1	S183L	549
PLAU	S183L	2
PLCG2	S183L	2493
PTGS2	S183L	133
RELA	S183L	100
TAB1	S183L	40
TAB2	S183L	2
TAB3	S183L	2228
TICAM1	S183L	107
TIRAP	S183L	484
TLR4	S183L	2
TNFAIP3	S183L	641
TRAF3	S183L	182
TRAF6	S183L	1
TRIM25	S183L	189
VCAM1	S183L	27

## Sheet: Rank#5 Pathway Node PPI Count
NF-kappa B signaling pathway
Node	PPI Count (number of interactive proteins)
BCL10	10
BLNK	14
BTK	9
CARD10	36
CARD11	22
CD14	23
CD40	2
CHUK	24
CSNK2B	8
CXCL12	18
DDX58	14
ICAM1	17
IL1B	40
IL1R1	5
IRAK1	17
IRAK4	4
LCK	35
LOC100622859	10
LOC100739325	7
LOC110261595	34
LOC396781	28
LTBR	3
LYN	8
MALT1	10
MAP3K14	37
MYD88	28
NFKB1	14
NFKBIA	25
PIDD1	29
PLAU	10
PLCG2	34
PRKCQ	4
PTGS2	23
RELA	21
TAB1	17
TAB2	5
TAB3	35
TICAM1	21
TIRAP	30
TLR4	11
TNFAIP3	29
TNFSF13B	2
TRAF3	26
TRAF6	10
TRIM25	22
UBE2I	1
VCAM1	15
MGF300-1L	45
MGF505-3R	35
A137R	35
G-ACD-00350	41
B119L	35
MGF360-11L	39
A151R	41
MGF360-12L	40
S183L	38
I226R	44
MGF110-2L	36
MGF110-3L	25
C147L	29
MGF360-9L	29
MGF110-1L	16
B175L	12
C84L	8
I7L	23
G1340L	11
MGF360-13L	28
MGF100-1L	12
D339L	15
CP123L	15
E146L	23
DP60R	7
C315R	18
MGF505-9R	8
B438L	16
K421R	13
MGF110-13L	12
E165R	11
I8L	26
EP364R	20
F334L	18
G-ACD-00290	8
MGF110-7L	5
G-ACD-01960	2
DP79L	1
B962L	4
G-ACD-00090	2
G-ACD-00190	1

[truncated: 46 more sheets: Rank#6 Pathway PPI, Rank#6 Pathway Node PPI Count, Rank#7 Pathway PPI, Rank#7 Pathway Node PPI Count, Rank#8 Pathway PPI, Rank#8 Pathway Node PPI Count, Rank#9 Pathway PPI, Rank#9 Pathway Node PPI count, Rank#10 Pathway PPI, Rank#10 Pathway Node PPI Count, Rank#11 Pathway PPI, Rank#11 Pathway Node PPI Count, Rank#12 Pathway PPI, Rank#12 Pathway Node PPI Count, Rank#13 Pathway PPI, Rank#13 Pathway Node PPI Count, Rank#14 Pathway PPI, Rank#14 Pathway Node PPI Count, Rank#15 Pathway PPI, Rank#15 Pathway Node PPI Count …]
