# Supplementary material for: Interactome between ASFV and host immune pathway proteins
Source: mSystems. 2023 Nov 15;8(6):e00471-23. doi: 10.1128/msystems.00471-23 (PMC10734461; doi:10.1128/msystems.00471-23)
Supplement: Table S4 — Detailed ASFV-ASFV PPIs between 98 ASFV proteins. [file msystems.00471-23-s0005.xlsx]

## Sheet: ASFV-ASFV PPI
ASFV-Prey	ASFV-Bait	Frequency
DP79L	A118R	3
A240L	A137R	6
G-ACD-00090	A137R	530
G-ACD-00290	A137R	890
G-ACD-01020	A137R	3
B438L	A137R	10953
B475L	A137R	2
C62L	A137R	4302
CP80R	A137R	15
D250R	A137R	2
D345L	A137R	2
DP79L	A137R	2359
EP1242L	A137R	409
K205R	A137R	56
L11L	A137R	3792
M448R	A137R	3
MGF110-14L	A137R	3793
MGF300-1L	A137R	2611
MGF360-11L	A137R	25
MGF360-12L	A137R	61
MGF360-1L	A137R	743
MGF505-3R	A137R	137
A104R	A151R	1
A240L	A151R	25745
G-ACD-00090	A151R	31843
G-ACD-00160	A151R	2
G-ACD-00240	A151R	1
G-ACD-00290	A151R	37852
B438L	A151R	2792144
B475L	A151R	17
B646L	A151R	7
B66L	A151R	1
C62L	A151R	78
CP204L	A151R	4
CP80R	A151R	610
D250R	A151R	45
D345L	A151R	66
DP79L	A151R	120451
E423R	A151R	37
EP1242L	A151R	743
EP84R	A151R	4
F778R	A151R	6
H359L	A151R	85
I196L	A151R	1
I329L	A151R	1
I9R	A151R	34
K205R	A151R	2838
K78R	A151R	2
L11L	A151R	64
M448R	A151R	189
MGF110-14L	A151R	38
MGF300-1L	A151R	16275
MGF360-11L	A151R	1290
MGF360-12L	A151R	3161
MGF360-18R	A151R	114
MGF360-1L	A151R	27
MGF505-3R	A151R	7988
P1192R	A151R	60
MGF300-1L	A179L	2
A104R	G-ACD-00090	2
A240L	G-ACD-00090	92
G-ACD-00090	G-ACD-00090	4752
G-ACD-00290	G-ACD-00090	10696
B438L	G-ACD-00090	28830
B646L	G-ACD-00090	4
C62L	G-ACD-00090	24
CP80R	G-ACD-00090	156
D250R	G-ACD-00090	10
D345L	G-ACD-00090	12
DP238L	G-ACD-00090	2
DP79L	G-ACD-00090	31693
E423R	G-ACD-00090	6
EP1242L	G-ACD-00090	233
H359L	G-ACD-00090	15
I9R	G-ACD-00090	3
K205R	G-ACD-00090	782
L11L	G-ACD-00090	15
M448R	G-ACD-00090	40
MGF110-14L	G-ACD-00090	10
MGF300-1L	G-ACD-00090	4678
MGF360-11L	G-ACD-00090	320
MGF360-12L	G-ACD-00090	354702
MGF360-18R	G-ACD-00090	34
MGF505-3R	G-ACD-00090	1975
P1192R	G-ACD-00090	22
B438L	G-ACD-00160	2
B438L	G-ACD-00190	2
B438L	G-ACD-00240	2
DP79L	G-ACD-00240	4
B438L	G-ACD-00270	1
DP79L	G-ACD-00270	2
A240L	G-ACD-00290	2
G-ACD-00090	G-ACD-00290	44
G-ACD-00290	G-ACD-00290	44
B438L	G-ACD-00290	172
D250R	G-ACD-00290	2
D345L	G-ACD-00290	641
DP79L	G-ACD-00290	192
K205R	G-ACD-00290	4
MGF300-1L	G-ACD-00290	15
MGF360-12L	G-ACD-00290	4
MGF505-3R	G-ACD-00290	11
P1192R	G-ACD-00290	2
G-ACD-00090	G-ACD-00330	2
B438L	G-ACD-00330	5
DP79L	G-ACD-00330	2
A238L	G-ACD-00350	18
G-ACD-00090	G-ACD-00350	17
G-ACD-00290	G-ACD-00350	7
B175L	G-ACD-00350	3
B438L	G-ACD-00350	73
DP79L	G-ACD-00350	53
MGF300-1L	G-ACD-00350	6
MGF360-12L	G-ACD-00350	2
MGF360-1L	G-ACD-00350	4
MGF360-8L	G-ACD-00350	12
MGF505-3R	G-ACD-00350	4
G-ACD-00290	G-ACD-00360	1
B438L	G-ACD-00360	1
DP79L	G-ACD-00360	2
B438L	G-ACD-01760	2
DP79L	G-ACD-01760	2
MGF300-1L	G-ACD-01760	2
B438L	G-ACD-01940	2
DP79L	G-ACD-01940	6
MGF300-1L	G-ACD-01940	2
G-ACD-00290	G-ACD-01960	4
G-ACD-00090	B119L	8
G-ACD-00290	B119L	22
B438L	B119L	536
DP79L	B119L	50
MGF300-1L	B119L	3
MGF360-12L	B119L	5
MGF505-3R	B119L	1
A151R	B175L	2
A240L	B175L	2173
A859L	B175L	2
G-ACD-00090	B175L	254049
G-ACD-00210	B175L	10
G-ACD-00240	B175L	3
G-ACD-00290	B175L	359429
G-ACD-01960	B175L	2
B169L	B175L	2
B175L	B175L	3
B438L	B175L	906195
B475L	B175L	58
B602L	B175L	2
B646L	B175L	81
B66L	B175L	168
C62L	B175L	673
C962R	B175L	2
CP204L	B175L	27
CP80R	B175L	5527
D250R	B175L	152
D345L	B175L	4817
DP238L	B175L	21
DP79L	B175L	17994146
E423R	B175L	270
EP1242L	B175L	7236
EP84R	B175L	55
F778R	B175L	15
H359L	B175L	744
I329L	B175L	11
I9R	B175L	273
K205R	B175L	21579
L11L	B175L	611
M448R	B175L	1695
MGF110-13L	B175L	4
MGF110-14L	B175L	427
MGF110-5L-6L	B175L	4
MGF300-1L	B175L	136728
MGF360-11L	B175L	10749
MGF360-12L	B175L	24423
MGF360-18R	B175L	1013
MGF360-1L	B175L	229
MGF360-6L	B175L	2
MGF505-3R	B175L	58054
MGF505-4R	B175L	1
MGF505-5R	B175L	1
NP868R	B175L	2
P1192R	B175L	644
Q706L	B175L	2
QP383R	B175L	1
G-ACD-00090	B318L	1
G-ACD-00290	B318L	2
DP79L	B318L	2
G-ACD-00090	B438L	84
G-ACD-00290	B438L	146
B438L	B438L	508
CP80R	B438L	3
DP79L	B438L	453
K205R	B438L	10
MGF300-1L	B438L	50
MGF360-11L	B438L	7298
MGF360-12L	B438L	14
MGF360-18R	B438L	4
MGF505-3R	B438L	1634
G-ACD-00090	B962L	84
G-ACD-00290	B962L	85
B438L	B962L	3211
CP80R	B962L	4
DP79L	B962L	323
E423R	B962L	2984
K205R	B962L	10
MGF300-1L	B962L	60
MGF360-11L	B962L	6
MGF360-12L	B962L	7
MGF505-3R	B962L	14
A240L	C147L	3
G-ACD-00090	C147L	154
G-ACD-00290	C147L	202
B438L	C147L	14361
CP204L	C147L	2
CP80R	C147L	4
DP79L	C147L	633
EP1242L	C147L	4
K205R	C147L	22
M448R	C147L	3
MGF300-1L	C147L	70
MGF360-11L	C147L	3
MGF360-12L	C147L	8
MGF505-3R	C147L	48
P1192R	C147L	3
G-ACD-00090	C315R	55
G-ACD-00290	C315R	101
B438L	C315R	265
CP80R	C315R	6
DP79L	C315R	302
K205R	C315R	8
MGF300-1L	C315R	39
MGF360-11L	C315R	797
MGF360-12L	C315R	9
MGF505-3R	C315R	5766
G-ACD-00290	C962R	2
DP79L	C962R	1
A240L	CP123L	3
G-ACD-00090	CP123L	699
G-ACD-00290	CP123L	943
B438L	CP123L	50705
C62L	CP123L	1
CP80R	CP123L	10
D250R	CP123L	2
DP79L	CP123L	2739
EP1242L	CP123L	18
H359L	CP123L	2
K205R	CP123L	62
L11L	CP123L	4
M448R	CP123L	2
MGF110-14L	CP123L	1
MGF300-1L	CP123L	425
MGF360-11L	CP123L	29
MGF360-12L	CP123L	50
MGF360-18R	CP123L	5
MGF360-1L	CP123L	2
MGF505-3R	CP123L	171
P1192R	CP123L	6
A240L	CP80R	4
G-ACD-00090	CP80R	180
G-ACD-00290	CP80R	228
B438L	CP80R	495
CP80R	CP80R	2
DP79L	CP80R	671
E423R	CP80R	2
H359L	CP80R	6789
K205R	CP80R	17
M448R	CP80R	1
MGF300-1L	CP80R	77
MGF360-11L	CP80R	5
MGF360-12L	CP80R	15
MGF360-18R	CP80R	2
MGF505-3R	CP80R	44
P1192R	CP80R	2
DP79L	D1133L	2
G-ACD-00090	D250R	5
G-ACD-00290	D250R	6
B438L	D250R	20
DP79L	D250R	37
M448R	D250R	412
MGF300-1L	D250R	4
MGF505-3R	D250R	1
DP238L	DP238L	6
DP79L	DP60R	2
B438L	DP79L	4
CP80R	DP79L	4
DP79L	DP79L	8
G-ACD-00090	DP96R	2
B438L	DP96R	2
G-ACD-00090	E146L	2
G-ACD-00290	E146L	4
B438L	E146L	3
DP79L	E146L	2
K205R	E146L	2
MGF300-1L	E146L	2
G-ACD-00240	E66L	11
G-ACD-00290	E66L	1
B438L	E66L	2
G-ACD-00290	H108R	1
B438L	H108R	2
MGF300-1L	H108R	2
A240L	H359L	1
G-ACD-00090	H359L	301
G-ACD-00290	H359L	573
B438L	H359L	1104
CP204L	H359L	2
CP80R	H359L	22931
D250R	H359L	2
D345L	H359L	1
DP79L	H359L	1580
E423R	H359L	1
EP1242L	H359L	8
K205R	H359L	36
MGF110-14L	H359L	1
MGF300-1L	H359L	219
MGF360-11L	H359L	15
MGF360-12L	H359L	28
MGF360-18R	H359L	2
MGF505-3R	H359L	85
P1192R	H359L	4
A240L	I226R	8
G-ACD-00090	I226R	228
G-ACD-00290	I226R	321
B438L	I226R	1590
CP80R	I226R	4
D345L	I226R	2
DP79L	I226R	1067
EP1242L	I226R	11
K205R	I226R	33
L11L	I226R	4
M448R	I226R	6
MGF300-1L	I226R	174
MGF360-11L	I226R	334
MGF360-12L	I226R	35
MGF505-3R	I226R	12185
A240L	I7L	17
G-ACD-00090	I7L	2724
G-ACD-00290	I7L	3574
B438L	I7L	9101
C62L	I7L	6
CP80R	I7L	52
D250R	I7L	11
D345L	I7L	8
DP79L	I7L	11131
E423R	I7L	4
EP1242L	I7L	55
H359L	I7L	3
I9R	I7L	2
K205R	I7L	251
L11L	I7L	6
M448R	I7L	14
MGF110-14L	I7L	4
MGF300-1L	I7L	1537
MGF360-11L	I7L	119
MGF360-12L	I7L	214
MGF360-18R	I7L	39
MGF360-1L	I7L	4
MGF505-3R	I7L	202583
P1192R	I7L	10
A240L	I8L	15
G-ACD-00090	I8L	1213
G-ACD-00290	I8L	1594
B438L	I8L	7900
CP80R	I8L	20
D250R	I8L	2
D345L	I8L	2
DP79L	I8L	4883
E423R	I8L	2
EP1242L	I8L	12900
H359L	I8L	6
K205R	I8L	97
L11L	I8L	8
M448R	I8L	12
MGF110-14L	I8L	2
MGF300-1L	I8L	711
MGF360-11L	I8L	17451
MGF360-12L	I8L	135
MGF360-18R	I8L	12
MGF505-3R	I8L	23586
B438L	I9R	2
G-ACD-00090	K421R	50
G-ACD-00290	K421R	87
B438L	K421R	5213
DP79L	K421R	238
EP1242L	K421R	3
K205R	K421R	6
MGF110-14L	K421R	1
MGF300-1L	K421R	38
MGF360-11L	K421R	1
MGF360-12L	K421R	8
MGF505-3R	K421R	9
B438L	L11L	3
G-ACD-00090	M448R	2
G-ACD-00290	M448R	7
B438L	M448R	3
D250R	M448R	27
DP79L	M448R	6
K205R	M448R	2
MGF300-1L	M448R	3
MGF360-11L	M448R	1
G-ACD-00090	MGF100-1L	10
G-ACD-00290	MGF100-1L	13
B438L	MGF100-1L	42
B475L	MGF100-1L	764
DP79L	MGF100-1L	52
K205R	MGF100-1L	1
MGF300-1L	MGF100-1L	9
MGF360-12L	MGF100-1L	4
MGF505-3R	MGF100-1L	7
DP79L	MGF110-13L	1
G-ACD-00090	MGF110-1L	5
G-ACD-00290	MGF110-1L	7
B438L	MGF110-1L	271
DP79L	MGF110-1L	12
MGF300-1L	MGF110-1L	6
G-ACD-00090	MGF110-2L	4
B438L	MGF110-2L	16
DP79L	MGF110-2L	13
MGF300-1L	MGF110-2L	4
A240L	MGF110-3L	2
G-ACD-00090	MGF110-3L	12
G-ACD-00290	MGF110-3L	18
B438L	MGF110-3L	986
DP79L	MGF110-3L	70
K205R	MGF110-3L	2
MGF300-1L	MGF110-3L	14
MGF360-12L	MGF110-3L	2
MGF505-3R	MGF110-3L	5
MGF300-1L	MGF110-4L	2
A240L	MGF300-1L	82
G-ACD-00090	MGF300-1L	7613
G-ACD-00290	MGF300-1L	10555
B438L	MGF300-1L	71959
C62L	MGF300-1L	31
CP80R	MGF300-1L	189
D250R	MGF300-1L	14
D345L	MGF300-1L	143
DP79L	MGF300-1L	35108
E146L	MGF300-1L	1
E423R	MGF300-1L	9
EP1242L	MGF300-1L	48937
H359L	MGF300-1L	18
I9R	MGF300-1L	13
K205R	MGF300-1L	613
L11L	MGF300-1L	27
M448R	MGF300-1L	48
MGF110-14L	MGF300-1L	8
MGF300-1L	MGF300-1L	3377
MGF360-11L	MGF300-1L	58397
MGF360-12L	MGF300-1L	668
MGF360-18R	MGF300-1L	10916
MGF360-1L	MGF300-1L	12
MGF505-3R	MGF300-1L	534659
P1192R	MGF300-1L	22
DP79L	MGF300-4L	3
A240L	MGF360-11L	39
G-ACD-00090	MGF360-11L	3180
G-ACD-00290	MGF360-11L	4345
B438L	MGF360-11L	104965
B646L	MGF360-11L	809
C62L	MGF360-11L	4
CP80R	MGF360-11L	67
D250R	MGF360-11L	2
D345L	MGF360-11L	80
DP79L	MGF360-11L	13717
E423R	MGF360-11L	2
EP1242L	MGF360-11L	22327
EP84R	MGF360-11L	6
H359L	MGF360-11L	13
I329L	MGF360-11L	2
I9R	MGF360-11L	2028
K205R	MGF360-11L	290
L11L	MGF360-11L	2
M448R	MGF360-11L	17
MGF110-14L	MGF360-11L	6
MGF300-1L	MGF360-11L	1711
MGF360-11L	MGF360-11L	122
MGF360-12L	MGF360-11L	382
MGF360-18R	MGF360-11L	10
MGF360-1L	MGF360-11L	548
MGF505-3R	MGF360-11L	55132
P1192R	MGF360-11L	915
A240L	MGF360-12L	174
G-ACD-00090	MGF360-12L	1837217
G-ACD-00290	MGF360-12L	22220
B175L	MGF360-12L	1
B438L	MGF360-12L	64370
B475L	MGF360-12L	4
B646L	MGF360-12L	4
B66L	MGF360-12L	1
C62L	MGF360-12L	50
CP204L	MGF360-12L	2
CP80R	MGF360-12L	376
D250R	MGF360-12L	3
D345L	MGF360-12L	36
DP238L	MGF360-12L	2
DP79L	MGF360-12L	74590
E423R	MGF360-12L	15
EP1242L	MGF360-12L	446
H359L	MGF360-12L	30
I9R	MGF360-12L	17
K205R	MGF360-12L	1399
L11L	MGF360-12L	60
M448R	MGF360-12L	108
MGF110-14L	MGF360-12L	37
MGF110-5L-6L	MGF360-12L	2
MGF300-1L	MGF360-12L	9718
MGF360-11L	MGF360-12L	776
MGF360-12L	MGF360-12L	2171
MGF360-18R	MGF360-12L	64
MGF360-1L	MGF360-12L	8
MGF505-1R	MGF360-12L	2
MGF505-3R	MGF360-12L	3815
P1192R	MGF360-12L	32
G-ACD-00090	MGF360-13L	28
G-ACD-00290	MGF360-13L	24
B438L	MGF360-13L	1633
DP79L	MGF360-13L	103
E423R	MGF360-13L	2
K205R	MGF360-13L	6
MGF300-1L	MGF360-13L	4
MGF360-12L	MGF360-13L	4
MGF505-3R	MGF360-13L	4
MGF300-1L	MGF360-14L	2
E199L	MGF360-3L	1
G-ACD-00090	MGF360-9L	100
G-ACD-00290	MGF360-9L	97
B438L	MGF360-9L	6350
CP80R	MGF360-9L	1
DP79L	MGF360-9L	364
EP1242L	MGF360-9L	2
K205R	MGF360-9L	6
M448R	MGF360-9L	1
MGF300-1L	MGF360-9L	62
MGF360-11L	MGF360-9L	166
MGF360-12L	MGF360-9L	8
MGF360-18R	MGF360-9L	2
MGF505-3R	MGF360-9L	163
P1192R	MGF360-9L	4
A240L	MGF505-3R	5
G-ACD-00090	MGF505-3R	350
G-ACD-00290	MGF505-3R	556
B438L	MGF505-3R	2427
C62L	MGF505-3R	2
CP80R	MGF505-3R	8
DP79L	MGF505-3R	1456
EP1242L	MGF505-3R	1848
I9R	MGF505-3R	726
K205R	MGF505-3R	25
M448R	MGF505-3R	3
MGF300-1L	MGF505-3R	1741
MGF360-11L	MGF505-3R	24863
MGF360-12L	MGF505-3R	36
MGF360-18R	MGF505-3R	8
MGF505-3R	MGF505-3R	47
P1192R	MGF505-3R	6718
B438L	MGF505-7R	2
M448R	MGF505-7R	21
A240L	MGF505-9R	4
G-ACD-00090	MGF505-9R	281
G-ACD-00290	MGF505-9R	397
B438L	MGF505-9R	888
CP80R	MGF505-9R	12
DP79L	MGF505-9R	1038
EP1242L	MGF505-9R	4
K205R	MGF505-9R	15
L11L	MGF505-9R	2
M448R	MGF505-9R	15472
MGF110-14L	MGF505-9R	2
MGF300-1L	MGF505-9R	116
MGF360-11L	MGF505-9R	36
MGF360-12L	MGF505-9R	20
MGF360-18R	MGF505-9R	2
MGF505-3R	MGF505-9R	66
A240L	S183L	2
G-ACD-00090	S183L	369
G-ACD-00290	S183L	461
B438L	S183L	26742
CP204L	S183L	175
CP80R	S183L	7
D250R	S183L	2
DP79L	S183L	1476
EP1242L	S183L	7
K205R	S183L	32
L11L	S183L	2
M448R	S183L	3
MGF110-14L	S183L	1
MGF300-1L	S183L	171
MGF360-11L	S183L	71
MGF360-12L	S183L	27
MGF360-18R	S183L	1
MGF505-3R	S183L	100
G-ACD-00090	X69R	2

## Sheet: PPI Count
ASFV	PPI Count (number of interactive proteins)
MGF300-1L	63
G-ACD-00090	62
MGF360-12L	59
B438L	58
B175L	51
MGF360-11L	49
G-ACD-00290	49
DP79L	49
MGF505-3R	45
CP80R	37
A151R	37
H359L	29
K205R	28
M448R	27
I7L	24
A137R	21
D250R	21
CP123L	21
I8L	20
A240L	19
EP1242L	18
S183L	18
MGF360-18R	16
MGF505-9R	16
I226R	15
C147L	15
MGF360-9L	14
P1192R	14
MGF110-14L	14
L11L	14
D345L	12
E423R	12
G-ACD-00350	11
B962L	11
K421R	11
C62L	10
C315R	10
I9R	9
MGF100-1L	9
MGF110-3L	9
MGF360-13L	9
MGF360-1L	9
B119L	7
E146L	7
CP204L	6
B646L	5
G-ACD-00240	5
B475L	5
DP238L	4
MGF110-1L	5
MGF110-2L	4
H108R	3
I329L	3
B318L	3
E66L	3
G-ACD-00330	3
G-ACD-00360	3
G-ACD-01760	3
G-ACD-01940	3
B66L	3
C962R	3
EP84R	3
DP96R	2
MGF505-7R	2
A104R	2
G-ACD-00160	2
G-ACD-00270	2
G-ACD-01960	2
MGF110-13L	2
MGF110-5L-6L	2
F778R	2
B602L	1
K78R	1
MGF360-14L	1
NP868R	1
A179L	1
A238L	1
E199L	1
A118R	1
G-ACD-00190	1
G-ACD-00210	1
G-ACD-01020	1
DP60R	1
I196L	1
MGF300-4L	1
QP383R	1
X69R	1
A859L	1
D1133L	1
Q706L	1
MGF360-3L	1
MGF360-6L	1
MGF360-8L	1
MGF505-1R	1
MGF505-4R	1
MGF505-5R	1
B169L	1
MGF110-4L	1

## Sheet: Self-interaction ASFV Proteins
ASFV-Prey	ASFV-Bait
G-ACD-00090	G-ACD-00090
G-ACD-00290	G-ACD-00290
B175L	B175L
B438L	B438L
CP80R	CP80R
DP238L	DP238L
DP79L	DP79L
MGF300-1L	MGF300-1L
MGF360-11L	MGF360-11L
MGF360-12L	MGF360-12L
MGF505-3R	MGF505-3R
