# Supplementary material for: Interactome between ASFV and host immune pathway proteins
Source: mSystems. 2023 Nov 15;8(6):e00471-23. doi: 10.1128/msystems.00471-23 (PMC10734461; doi:10.1128/msystems.00471-23)
Supplement: Table S5 — Detailed PPIs between ASFV virulent proteins and host. [file msystems.00471-23-s0006.xlsx]

## Sheet: Virulent Protein List
ASFV Virulent Protein	Reference
A104R	Ramirez-Medina E, Vuono EA, Pruitt S, Rai A, Espinoza N, Valladares A, Silva E, Velazquez-Salinas L, Borca MV, Gladue DP. Deletion of African Swine Fever Virus Histone-like Protein, A104R from the Georgia Isolate Drastically Reduces Virus Virulence in Domestic Pigs. Viruses. 2022 May 22;14(5):1112. doi: 10.3390/v14051112. PMID: 35632853; PMCID: PMC9146580.
A137R	1. Sun M, et al. The A137R Protein of African Swine Fever Virus Inhibits Type I Interferon Production via the Autophagy-Mediated Lysosomal Degradation of TBK1. J Virol. 2022 May 11;96(9):e0195721. 2. Gladue DP, et al. 2021. Deletion of A137R gene from the pandemic strain of African swine fever virus is attenuated and offers protection against virulent pandemic virus. J Virol 95:e01139-21.
A151R	Ramirez-Medina E, et al. ASFV Gene A151R Is Involved in the Process of Virulence in Domestic Swine. Viruses. 2022 Aug 21;14(8):1834.
A240L	Sanford B, Holinka LG, O'Donnell V, Krug PW, Carlson J, Alfano M, Carrillo C, Wu P, Lowe A, Risatti GR, Gladue DP, Borca MV. Deletion of the thymidine kinase gene induces complete attenuation of the Georgia isolate of African swine fever virus. Virus Res. 2016 Feb 2;213:165-171. doi: 10.1016/j.virusres.2015.12.002. Epub 2015 Dec 4. PMID: 26656424.
B119L	1.O'Donnell V, et al. Simultaneous Deletion of the 9GL and UK Genes from the African Swine Fever Virus Georgia 2007 Isolate Offers Increased Safety and Protection against Homologous Challenge. J Virol. 2016 Dec 16;91(1):e01760-16; 2.O'Donnell V, et al., African Swine Fever Virus Georgia 2007 with a Deletion of Virulence-Associated Gene 9GL (B119L), when Administered at Low Doses, Leads to Virus A…
DP96R	1. Wang X, et al. Inhibition of cGAS-STING-TBK1 signaling pathway by DP96R of ASFV China 2018/1. Biochem Biophys Res Commun. 2018 Nov 30;506(3):437-443; 2. Zsak, L. et al. A nonessential African swine fever virus gene UK is a significant virulence determinant in domestic swine. J. Virol. 1998, 72, 1028–1035.
H108R	Vuono E, et al. Deletion of the H108R Gene Reduces Virulence of the Pandemic Eurasia Strain of African Swine Fever Virus with Surviving Animals Being Protected against Virulent Challenge. J Virol. 2022 Jul 27;96(14):e0054522.
I226R	Zhang Y, et al. African Swine Fever Virus Bearing an I226R Gene Deletion Elicits Robust Immunity in Pigs to African Swine Fever. J Virol. 2021 Nov 9;95(23):e0119921.
MGF360-12L	O'Donnell V, et al. African Swine Fever Virus Georgia Isolate Harboring Deletions of MGF360 and MGF505 Genes Is Attenuated in Swine and Confers Protection against Challenge with Virulent Parental Virus. J Virol. 2015 Jun;89(11):6048-56.
MGF360-13L	O'Donnell V,et al. African Swine Fever Virus Georgia Isolate Harboring Deletions of MGF360 and MGF505 Genes Is Attenuated in Swine and Confers Protection against Challenge with Virulent Parental Virus. J Virol. 2015 Jun;89(11):6048-56.
MGF360-14L	Xie Z, Liu Y, Di D, Liu J, Gong L, Chen Z, Li Y, Yu W, Lv L, Zhong Q, Song Y, Liao X, Song Q, Wang H, Chen H. Protection Evaluation of a Five-Gene-Deleted African Swine Fever Virus Vaccine Candidate Against Homologous Challenge. Front Microbiol. 2022 Jul 29;13:902932. doi: 10.3389/fmicb.2022.902932. PMID: 35966648; PMCID: PMC9374035.
MGF360-9L	Zhang K, Yang B, Shen C, Zhang T, Hao Y, Zhang D, Liu H, Shi X, Li G, Yang J, Li D, Zhu Z, Tian H, Yang F, Ru Y, Cao WJ, Guo J, He J, Zheng H, Liu X. MGF360-9L Is a Major Virulence Factor Associated with the African Swine Fever Virus by Antagonizing the JAK/STAT Signaling Pathway. mBio. 2022 Jan 25;13(1):e0233021. doi: 10.1128/mbio.02330-21. Epub ahead of print. PMID: 35076286; PMCID: PMC8788333.
MGF505-1R	O'Donnell V,et al. African Swine Fever Virus Georgia Isolate Harboring Deletions of MGF360 and MGF505 Genes Is Attenuated in Swine and Confers Protection against Challenge with Virulent Parental Virus. J Virol. 2015 Jun;89(11):6048-56.
MGF505-3R	O'Donnell V, Holinka LG, Gladue DP, Sanford B, Krug PW, Lu X, Arzt J, Reese B, Carrillo C, Risatti GR, Borca MV. African Swine Fever Virus Georgia Isolate Harboring Deletions of MGF360 and MGF505 Genes Is Attenuated in Swine and Confers Protection against Challenge with Virulent Parental Virus. J Virol. 2015 Jun;89(11):6048-56. doi: 10.1128/JVI.00554-15. Epub 2015 Mar 25. PMID: 25810553; PMCID: P…
MGF505-7R	Ding M, Dang W, Liu H, Xu F, Huang H, Sunkang Y, Li T, Pei J, Liu X, Zhang Y, Zheng H. Combinational Deletions of MGF360-9L and MGF505-7R Attenuated Highly Virulent African Swine Fever Virus and Conferred Protection against Homologous Challenge. J Virol. 2022 Jul 27;96(14):e0032922. doi: 10.1128/jvi.00329-22. Epub 2022 Jul 6. PMID: 35867564; PMCID: PMC9327683.
QP383R	Li D, Wu P, Liu H, Feng T, Yang W, Ru Y, Li P, Qi X, Shi Z, Zheng H. A QP509L/QP383R-Deleted African Swine Fever Virus Is Highly Attenuated in Swine but Does Not Confer Protection against Parental Virus Challenge. J Virol. 2022 Jan 12;96(1):e0150021. doi: 10.1128/JVI.01500-21. Epub 2021 Oct 6. PMID: 34613824; PMCID: PMC8754219.

## Sheet: PPI Pathway Enrichment Ranking 
ASFV-host PPI Pathway Enrichment Ranking for ASFV Virulent Proteins
Enrichment Ranking	KEGG Pathway	Total Number of Pathway Proteins	Number of Pathway Proteins in PPI	Ratio (D/C)	Pathway Proteins in PPI	Number of ASFV Virulent Proteins in PPI	ASFV Virulent Proteins Interacting with Pathway Proteins
1	B cell receptor signaling pathway	70	35	0.5	AKT1,AKT3,BCL10,BLNK,BTK,CARD11,CD22,CD79B,CD81,CHUK,HRAS,KRAS,LOC100511937,LOC396781,MALT1,MAP2K2,NFKB1,NFKBIA,NFKBIB,PLCG2,PPP3CC,RELA,SOS2,VAV1,CD19,CD79A,FCGR2B,FOS,LYN,PPP3CB,RAC1,RAC3,RAF1,INPPL1,PIK3AP1	8	A137R,A151R,B119L,I226R,MGF360-12L,MGF360-13L,MGF360-9L,MGF505-3R
2	RIG-I-like receptor signaling pathway	63	31	0.492063	ATG5,AZI2,CASP10,CASP8,CHUK,DDX3X,DDX58,FADD,IFN-OMEGA-3,IKBKE,IRF3,LOC100153661,MAPK12,MAPK13,MAPK14,MAPK9,NFKB1,NFKBIA,NFKBIB,PIN1,RELA,RNF125,SIKE1,TANK,TRAF3,TRAF6,TRIM25,MAPK10,MAVS,TBK1,DHX58	8	A137R,A151R,B119L,I226R,MGF360-12L,MGF360-13L,MGF360-9L,MGF505-3R
3	Toll-like receptor signaling pathway	95	45	0.473684	AKT1,AKT3,CASP8,CCL3L1,CD14,CHUK,FADD,IKBKE,IL1B,IRAK1,IRF3,LOC100153661,LOC100511937,MAP2K2,MAP2K7,MAPK12,MAPK13,MAPK14,MAPK9,MYD88,NFKB1,NFKBIA,RELA,TAB1,TICAM1,TIRAP,TLR9,TRAF3,TRAF6,CCL5,CD40,FOS,IFNAR1,IFNAR2,IL6,IRAK4,IRF5,MAPK10,RAC1,TBK1,TLR3,TLR4,TAB2,TLR8,CTSK	8	A137R,A151R,B119L,I226R,MGF360-12L,MGF360-13L,MGF360-9L,MGF505-3R
4	NF-kappa B signaling pathway	98	46	0.469388	BCL10,BLNK,BTK,CARD10,CARD11,CD14,CHUK,CXCL12,DDX58,ICAM1,IL1B,IRAK1,LCK,LOC100622859,LOC110261595,LOC396781,MALT1,MAP3K14,MYD88,NFKB1,NFKBIA,PIDD1,PLAU,PLCG2,PTGS2,RELA,TAB1,TAB3,TICAM1,TIRAP,TNFAIP3,TRAF3,TRAF6,TRIM25,VCAM1,CD40,CSNK2B,IL1R1,IRAK4,LOC100739325,LYN,TLR4,LTBR,TAB2,TNFSF13B,PRKCQ	8	A137R,A151R,B119L,I226R,MGF360-12L,MGF360-13L,MGF360-9L,MGF505-3R
5	Fc epsilon RI signaling pathway	64	30	0.46875	AKT1,AKT3,ALOX5,ALOX5AP,BTK,FCER1A,FCER1G,GAB2,HRAS,IL13,KRAS,LOC100511937,LOC396781,MAP2K2,MAP2K7,MAPK12,MAPK13,MAPK14,MAPK9,PLA2G4A,PLA2G4B,PLCG2,SOS2,VAV1,LYN,MAPK10,MS4A2,RAC1,RAC3,RAF1	8	A137R,A151R,B119L,I226R,MGF360-12L,MGF360-13L,MGF360-9L,MGF505-3R
6	TNF signaling pathway	103	47	0.456311	AKT1,AKT3,ATF2,ATF4,CASP10,CASP8,CCL2,CHUK,CREB1,CREB3L2,CREB3L3,CREB3L4,CSF1,FADD,ICAM1,IL1B,LOC100511937,LOC100622859,MAP2K7,MAP3K14,MAP3K5,MAPK12,MAPK13,MAPK14,MAPK9,MMP9,NFKB1,NFKBIA,PGAM5,PTGS2,RELA,RPS6KA4,SOCS3,TAB1,TAB3,TNFAIP3,TRAF3,VCAM1,CASP7,CCL5,FOS,IL18R1,IL6,MAPK10,NOD2,RIPK3,TAB2	8	A137R,A151R,B119L,I226R,MGF360-12L,MGF360-13L,MGF360-9L,MGF505-3R
7	Intestinal immune network for IgA production	44	20	0.454545	CCR9,CXCL12,LOC106504372,LOC396781,MAP3K14,SLA-DMA,SLA-DMB,SLA-DQB1,TGFB1,TNFRSF13B,TNFRSF17,TNFSF13,CD40,IL6,SLA-DQA1,CD28,LTBR,SLA-DRA,TNFSF13B,IL2	8	A137R,A151R,B119L,I226R,MGF360-12L,MGF360-13L,MGF360-9L,MGF505-3R
8	NOD-like receptor signaling pathway	148	67	0.452703	ATG16L1,ATG5,CARD9,CASP8,CCL2,CHUK,DEFB1,FADD,GSDMD,IKBKE,IL1B,IRF3,LOC100153661,LOC100155195,LOC100522887,LOC100622859,LOC404703,MAPK12,MAPK13,MAPK14,MAPK9,MCU,MEFV,MYD88,NFKB1,NFKBIA,NFKBIB,NOD1,OAS2,PLCB3,PRKCD,PSTPIP1,RELA,RHOA,RNASEL,TAB1,TAB3,TANK,TICAM1,TNFAIP3,TRAF3,TRAF6,TRIP6,TXNIP,VDAC2,CCL5,IFNAR1,IFNAR2,IL6,IRAK4,ITPR2,MAPK10,MAVS,MFN1,NEK7,NOD2,RIPK3,TBK1,TLR4,CASR,CYBA,GP91-PHOX,JA…	8	A137R,A151R,B119L,I226R,MGF360-12L,MGF360-13L,MGF360-9L,MGF505-3R
9	Antigen processing and presentation	59	25	0.423729	CANX,CREB1,CTSL,HSP70.2,HSPA2,HSPA4,KLRD1,LOC106504372,PSME2,PSME3,RFXANK,SLA-1,SLA-8,SLA-DMA,SLA-DMB,SLA-DQB1,TAPBP,B2M,CALR,CD4,SLA-DQA1,TRIM52,IFI30,LGMN,SLA-DRA	8	A137R,A151R,B119L,I226R,MGF360-12L,MGF360-13L,MGF360-9L,MGF505-3R
10	Th1 and Th2 cell differentiation	88	37	0.420455	CHUK,GATA3,IFNGR1,IL13,IL4R,JAK2,LCK,LOC106504372,MAPK12,MAPK13,MAPK14,MAPK9,NFKB1,NFKBIA,NFKBIB,NOTCH1,NOTCH2,NOTCH3,PPP3CC,RELA,SLA-DMA,SLA-DMB,SLA-DQB1,STAT5B,CD4,FOS,LOC100739325,MAPK10,PPP3CB,SLA-DQA1,DLL1,JAK1,RBPJ,SLA-DRA,IL2,IL2RA,PRKCQ	8	A137R,A151R,B119L,I226R,MGF360-12L,MGF360-13L,MGF360-9L,MGF505-3R
11	IL-17 signaling pathway	88	37	0.420455	CASP8,CCL2,CHUK,DEFB1,FADD,IKBKE,IL13,IL17C,IL17RA,IL1B,IL25,LCN2,MAPK12,MAPK13,MAPK14,MAPK4,MAPK6,MAPK9,MMP9,NFKB1,NFKBIA,PTGS2,RELA,SRSF1,TAB3,TNFAIP3,TRAF3,TRAF3IP2,TRAF6,FOS,IL17F,IL6,MAPK10,MMP1,TBK1,TAB2,CSF3	8	A137R,A151R,B119L,I226R,MGF360-12L,MGF360-13L,MGF360-9L,MGF505-3R
12	Cytosolic DNA-sensing pathway	55	23	0.418182	CHUK,DDX58,IKBKE,IL1B,IRF3,LOC100153661,NFKB1,NFKBIA,NFKBIB,POLR1C,POLR1D,POLR2H,POLR3F,POLR3K,RELA,TREX1,CCL5,IL6,MAVS,POLR2E,POLR3G,RIPK3,TBK1	9	A137R,A151R,B119L,H108R,I226R,MGF360-12L,MGF360-13L,MGF360-9L,MGF505-3R
13	C-type lectin receptor signaling pathway	102	42	0.411765	AKT1,AKT3,BCL10,CARD9,CASP8,CCL22,CD209,CHUK,EGR2,FCER1G,HRAS,IKBKE,IL1B,KRAS,LOC100511937,MALT1,MAP3K14,MAPK12,MAPK13,MAPK14,MAPK9,MAPKAPK2,MDM2,MRAS,NFKB1,NFKBIA,PAK1,PLCG2,PLK3,PPP3CC,PRKCD,PTGS2,RELA,RHOA,IL6,ITPR2,KSR1,MAPK10,PPP3CB,PTPN11,RAF1,IL2	8	A137R,A151R,B119L,I226R,MGF360-12L,MGF360-13L,MGF360-9L,MGF505-3R
14	Leukocyte transendothelial migration	110	45	0.409091	ACTB,ACTN1,ARHGAP35,CLDN2,CLDN22,CLDN23,CLDN5,CTNNA1,CXCL12,F11R,GNAI3,ICAM1,LOC100511937,LOC100621121,LOC396566,MAPK12,MAPK13,MAPK14,MMP2,MMP9,MYL2,NCF2,NCF4,PLCG2,PRKCG,PTK2,RAPGEF3,RHOA,RHOH,THY1,VAV1,VCAM1,VCL,CLDN18,GNAI1,JAM3,PTPN11,RAC1,CLDN14,CLDN15,CLDN25,CYBA,ESAM,GP91-PHOX,RASSF5	8	A137R,A151R,B119L,I226R,MGF360-12L,MGF360-13L,MGF360-9L,MGF505-3R
15	Th17 cell differentiation	104	42	0.403846	AHR,CHUK,GATA3,HIF1A,IFNGR1,IL1B,IL27RA,IL4R,JAK2,LCK,LOC106504372,MAPK12,MAPK13,MAPK14,MAPK9,NFKB1,NFKBIA,NFKBIB,PPP3CC,RELA,RORA,RUNX1,SLA-DMA,SLA-DMB,SLA-DQB1,SMAD2,STAT5B,TGFB1,CD4,FOS,IL17F,IL1R1,IL6,LOC100739325,MAPK10,PPP3CB,SLA-DQA1,JAK1,SLA-DRA,IL2,IL2RA,PRKCQ	8	A137R,A151R,B119L,I226R,MGF360-12L,MGF360-13L,MGF360-9L,MGF505-3R
16	AMPK signaling pathway	120	47	0.391667	ADIPOQ,ADIPOR2,AKT1,AKT3,CAB39,CAMKK2,CCNA1,CCND1,CREB1,CREB3L2,CREB3L3,CREB3L4,FBP2,HMGCR,HNF4A,IGF1,IRS1,LOC100511937,MLYCD,PCK1,PCK2,PFKFB2,PFKFB4,PPP2R2A,PPP2R2C,PPP2R5D,PRKAA1,PRKAB1,PRKAG1,SCD5,STK11,STRADA,TSC2,ULK1,ADIPOR1,ADRA1A,FOXO1,GYS2,PFKP,PPP2R1B,PPP2R3A,PPP2R3C,RAB11B,PFKL,PPP2R5C,ACACA,PRKAG2	8	A137R,A151R,B119L,I226R,MGF360-12L,MGF360-13L,MGF360-9L,MGF505-3R
17	T cell receptor signaling pathway	100	39	0.39	AKT1,AKT3,BCL10,CARD11,CHUK,DLG1,HRAS,KRAS,LCK,LOC100511937,MALT1,MAP2K2,MAP2K7,MAP3K14,MAPK12,MAPK13,MAPK14,NFKB1,NFKBIA,NFKBIB,PAK1,PAK6,PPP3CC,PTPRC,RASGRP1,RELA,RHOA,SOS2,TEC,VAV1,CD4,FOS,LOC100739325,PPP3CB,RAF1,CD28,CDK4,IL2,PRKCQ	8	A137R,A151R,B119L,I226R,MGF360-12L,MGF360-13L,MGF360-9L,MGF505-3R
18	Complement and coagulation cascades	80	31	0.3875	BDKRB1,C1QB,C1R,C1S,C3,C6,C7,C8A,C8B,CFH,F11,F13A1,F13B,F2,F2RL2,FGA,MASP1,MASP2,PLAU,SERPING1,CFI,CLU,FGB,SERPINA1,C5AR1,CD46,F9,PROC,SERPINE1,SERPINF2,VTN	8	A137R,A151R,B119L,I226R,MGF360-12L,MGF360-13L,MGF360-9L,MGF505-3R
19	Hematopoietic cell lineage	88	34	0.386364	ANPEP,CD14,CD22,CD38,CSF1,CSF1R,FCER2,FLT3,GP1BA,GP9,IL11RA,IL1A,IL1B,IL4R,IL5RA,IL7R,ITGB3,LOC106504372,LOC396781,SLA-DMA,SLA-DMB,SLA-DQB1,THPO,CD19,CD34,CD4,CD5,IL1R1,IL6,SLA-DQA1,CSF2RA,SLA-DRA,CSF3,IL2RA	8	A137R,A151R,B119L,I226R,MGF360-12L,MGF360-13L,MGF360-9L,MGF505-3R
20	Platelet activation	121	45	0.371901	ACTB,ADCY3,ADCY4,AKT1,AKT3,ARHGAP35,ARHGEF1,BTK,COL3A1,F2,FCER1G,FERMT3,FGA,GNAI3,GP1BA,GP9,ITGB3,LOC100511937,MAPK12,MAPK13,MAPK14,PLA2G4A,PLA2G4B,PLCB3,PLCG2,PPP1CA,PRKACB,PRKCZ,PTGIR,PTGS1,RASGRP1,RASGRP2,RHOA,STIM1,TBXAS1,ADCY6,FGB,GNAI1,GUCY1A2,ITPR2,LYN,PRKG2,CAMKK1,NOS3,PPP1CC	8	A137R,A151R,B119L,I226R,MGF360-12L,MGF360-13L,MGF360-9L,MGF505-3R
21	MAPK signaling pathway	285	102	0.357895	AKT1,AKT3,ATF2,ATF4,BDNF,CACNA1D,CACNA1E,CACNA1G,CACNA1S,CACNA2D2,CACNB4,CACNG2,CACNG3,CACNG4,CD14,CDC25B,CHUK,CSF1,CSF1R,DUSP1,DUSP10,DUSP16,DUSP2,DUSP3,DUSP4,DUSP6,DUSP7,EFNA4,EFNA5,EGFR,ELK1,ELK4,ERBB2,EREG,FLT3,GADD45A,HRAS,HSP70.2,HSPA2,IGF1,IL1A,IL1B,IRAK1,KRAS,LOC100513542,MAP2K2,MAP2K7,MAP3K13,MAP3K14,MAP3K3,MAP3K5,MAP3K6,MAP4K1,MAP4K2,MAP4K3,MAPK12,MAPK13,MAPK14,MAPK8IP3,MAPK9,MAPKAPK2,M…	8	A137R,A151R,B119L,I226R,MGF360-12L,MGF360-13L,MGF360-9L,MGF505-3R
22	mTOR signaling pathway	149	52	0.348993	AKT1,AKT3,ATP6V1D,ATP6V1E1,ATP6V1G1,ATP6V1G2,ATP6V1G3,CAB39,CASTOR1,CEP192,CHUK,DDIT4,EIF4E,EIF4E2,FNIP1,FNIP2,FZD10,HRAS,IGF1,IRS1,KRAS,LAMTOR1,LOC100511937,MAP2K2,MAPKAP1,MIOS,NPRL3,PRKAA1,PRKCG,RHOA,RRAGB,SEC13,SLC3A2,SOS2,STK11,STRADA,TELO2,TSC2,ULK1,WNT10B,WNT5B,WNT7A,WNT9A,CLIP1,FZD9,RAF1,RPS6KA2,RPS6KA6,DVL3,GRB10,FZD6,LAMTOR5	9	A137R,A151R,B119L,DP96R,I226R,MGF360-12L,MGF360-13L,MGF360-9L,MGF505-3R
23	PI3K-Akt signaling pathway	334	115	0.344311	AKT1,AKT3,ATF2,ATF4,BDNF,BRCA1,CCND1,CHUK,COL4A1,CREB1,CREB3L2,CREB3L3,CREB3L4,CSF1,CSF1R,DDIT4,EFNA4,EFNA5,EGFR,EIF4E,EIF4E2,ERBB2,EREG,FLT3,GNB2,GNB5,GNG13,GNG2,GNG4,GNG5,GNG7,GNGT1,HRAS,IGF1,IL4R,IL7R,IRS1,ITGA7,ITGAV,ITGB3,JAK2,KRAS,LAMA4,LAMA5,LAMB1,LAMB3,LAMB4,LAMC1,LOC100153661,LOC100511937,LOC100621431,LOC100623720,LOC396781,LPAR6,MAGI2,MAP2K2,MDM2,MTCP1,MYB,NFKB1,PCK1,PCK2,PDGFC,PDGFRA,P…	8	A137R,A151R,B119L,I226R,MGF360-12L,MGF360-13L,MGF360-9L,MGF505-3R
24	JAK-STAT signaling pathway	150	49	0.326667	AKT1,AKT3,AOX1,CCND1,CISH,CNTF,EGFR,EP300,HRAS,IFN-OMEGA-3,IFNGR1,IL11RA,IL13,IL13RA1,IL20RB,IL22RA1,IL24,IL27RA,IL4R,IL5RA,IL7R,JAK2,LOC100153661,LOC100511937,PDGFRA,PIAS2,PIAS3,PIM1,SOCS2,SOCS3,SOCS4,SOS2,STAT5B,THPO,IFNAR1,IFNAR2,IL10RB,IL29,IL6,PTPN11,RAF1,CCND3,IL9,CSF2RA,IL20,JAK1,CSF3,IL2,IL2RA	8	A137R,A151R,B119L,I226R,MGF360-12L,MGF360-13L,MGF360-9L,MGF505-3R
25	Chemokine signaling pathway	177	57	0.322034	ADCY3,ADCY4,AKT1,AKT3,CCL2,CCL22,CCL3L1,CCR2,CCR5,CCR9,CHUK,CXCL12,GNAI3,GNB2,GNB5,GNG13,GNG2,GNG4,GNG5,GNG7,GNGT1,GRK2,GRK6,HRAS,JAK2,KRAS,LOC100511937,LOC100621431,LOC780409,NFKB1,NFKBIA,NFKBIB,PAK1,PLCB3,PRKACB,PRKCD,PRKCZ,PTK2,RASGRP2,RELA,RHOA,SHC1,SOS2,STAT5B,VAV1,ADCY6,CCL5,CCR6,CX3CR1,GNAI1,GRK5,GRK7,LYN,RAC1,RAC3,RAF1,CCR8	8	A137R,A151R,B119L,I226R,MGF360-12L,MGF360-13L,MGF360-9L,MGF505-3R
26	Natural killer cell mediated cytotoxicity	100	31	0.31	FCER1G,HCST,HRAS,ICAM1,IFNGR1,KLRD1,KRAS,LCK,LOC100153661,LOC100511937,LOC100624226,LOC396781,MAP2K2,PAK1,PLCG2,PPP3CC,PRKCG,SHC1,SOS2,TNFSF10,TYROBP,VAV1,CD48,IFNAR1,IFNAR2,LOC100739325,PPP3CB,PTPN11,RAC1,RAC3,RAF1	8	A137R,A151R,B119L,I226R,MGF360-12L,MGF360-13L,MGF360-9L,MGF505-3R
27	TGF-beta signaling pathway	91	26	0.285714	BMP8A,CUL1,EP300,FST,HAMP,ID1,ID2,ID3,RGMA,RHOA,SMAD1,SMAD2,SMAD5,SMAD9,SMURF1,TGFB1,TGFB2,TGIF1,TGIF2,THSD4,BMPR1A,PPP2R1B,BMP4,BMP5,LTBP1,ZFYVE16	8	A137R,A151R,B119L,I226R,MGF360-12L,MGF360-13L,MGF360-9L,MGF505-3R
28	Fc gamma R-mediated phagocytosis	81	23	0.283951	AKT1,AKT3,ARPC3,ASAP2,GAB2,LOC100511937,LOC396781,PAK1,PIP5K1A,PLCG2,PLPP1,PRKCD,PRKCG,PTPRC,SCIN,VAV1,ARPC1A,ASAP1,FCGR2B,LYN,RAC1,RAF1,INPPL1	8	A137R,A151R,B119L,I226R,MGF360-12L,MGF360-13L,MGF360-9L,MGF505-3R

## Sheet: ASFV Virulent Protein-host PPI 
Host	ASFV Virulent Protein	Frequency	Pathway to Which Host Protein blongs
ACTB	A137R	2	14,20
ACTN1	A137R	103	14
ADCY3	A137R	58	20,25
ADCY4	A137R	2	20,25
ADIPOQ	A137R	26	16
ADIPOR2	A137R	117	16
AHR	A137R	5947	15
AKT1	A137R	51	1,3,5,6,13,16,17,20,21,22,23,24,25,28
AKT3	A137R	38	1,3,5,6,13,16,17,20,21,22,23,24,25,28
ALOX5	A137R	3	5
ALOX5AP	A137R	2	5
ANPEP	A137R	6136	19
AOX1	A137R	11	24
ARHGAP35	A137R	20	14,20
ARHGEF1	A137R	8	20
ARPC3	A137R	20	28
ASAP2	A137R	213876	28
ATF2	A137R	71	6,21,23
ATF4	A137R	1	6,21,23
ATG16L1	A137R	4	8
ATG5	A137R	371	2,8
ATP6V1D	A137R	15791	22
ATP6V1E1	A137R	4	22
ATP6V1G1	A137R	25401	22
ATP6V1G2	A137R	2	22
ATP6V1G3	A137R	211	22
AZI2	A137R	791	2
BCL10	A137R	2	1,4,13,17
BDKRB1	A137R	37	18
BDNF	A137R	2	21,23
BLNK	A137R	3	1,4
BMP8A	A137R	2	27
BRCA1	A137R	4359	23
BTK	A137R	605	1,4,5,20
C1QB	A137R	8	18
C1R	A137R	42	18
C1S	A137R	2	18
C3	A137R	2292	18
C6	A137R	275	18
C7	A137R	94	18
C8A	A137R	2	18
C8B	A137R	32	18
CAB39	A137R	3	16,22
CACNA1D	A137R	71	21
CACNA1E	A137R	32	21
CACNA1G	A137R	146	21
CACNA1S	A137R	18	21
CACNA2D2	A137R	8	21
CACNB4	A137R	17733	21
CACNG2	A137R	28	21
CACNG3	A137R	23	21
CACNG4	A137R	17	21
CAMKK2	A137R	47	16
CANX	A137R	53	9
CARD10	A137R	4939	4
CARD11	A137R	70	1,4,17
CARD9	A137R	2	8,13
CASP10	A137R	39	2,6
CASP8	A137R	16	2,3,6,8,11,13
CASTOR1	A137R	10317	22
CCL2	A137R	13	6,8,11,25
CCL22	A137R	2	13,25
CCL3L1	A137R	2	3,25
CCNA1	A137R	1346	16
CCND1	A137R	4	16,23,24
CCR2	A137R	93	25
CCR5	A137R	20	25
CCR9	A137R	1	7,25
CD14	A137R	70	3,4,19,21
CD209	A137R	7	13
CD22	A137R	536	1,19
CD38	A137R	2	19
CD79B	A137R	4	1
CD81	A137R	2	1
CDC25B	A137R	21	21
CEP192	A137R	105294	22
CFH	A137R	82	18
CHUK	A137R	97	1,2,3,4,6,8,10,11,12,13,15,17,21,22,23,25
CISH	A137R	71	24
CLDN2	A137R	53	14
CLDN22	A137R	5	14
CLDN23	A137R	4	14
CLDN5	A137R	90	14
CNTF	A137R	3	24
COL3A1	A137R	46181	20
COL4A1	A137R	4439	23
CREB1	A137R	2	6,9,16,23
CREB3L2	A137R	3	6,16,23
CREB3L3	A137R	14	6,16,23
CREB3L4	A137R	56	6,16,23
CSF1	A137R	6	6,19,21,23
CSF1R	A137R	11	19,21,23
CTNNA1	A137R	6902	14
CTSL	A137R	2	9
CUL1	A137R	188	27
CXCL12	A137R	18	4,7,14,25
DDIT4	A137R	906	22,23
DDX3X	A137R	6	2
DDX58	A137R	4	2,4,12
DEFB1	A137R	13	8,11
DLG1	A137R	31	17
DUSP1	A137R	130	21
DUSP10	A137R	54	21
DUSP16	A137R	10	21
DUSP2	A137R	177	21
DUSP3	A137R	2	21
DUSP4	A137R	262	21
DUSP6	A137R	270	21
DUSP7	A137R	454	21
EFNA4	A137R	4	21,23
EFNA5	A137R	18	21,23
EGFR	A137R	9	21,23,24
EGR2	A137R	18152	13
EIF4E	A137R	16	22,23
EIF4E2	A137R	34	22,23
ELK1	A137R	37	21
ELK4	A137R	14867	21
EP300	A137R	5	24,27
ERBB2	A137R	5095	21,23
EREG	A137R	1504	21,23
F11	A137R	4731	18
F11R	A137R	4	14
F13A1	A137R	70	18
F13B	A137R	17	18
F2	A137R	4	18,20
F2RL2	A137R	13	18
FADD	A137R	8	2,3,6,8,11
FBP2	A137R	103	16
FCER1A	A137R	6	5
FCER1G	A137R	6	5,13,20,26
FCER2	A137R	4	19
FERMT3	A137R	3609	20
FGA	A137R	2899	18,20
FLT3	A137R	4	19,21,23
FNIP1	A137R	397	22
FNIP2	A137R	1139	22
FST	A137R	2703	27
FZD10	A137R	10686	22
GAB2	A137R	2	5,28
GADD45A	A137R	2	21
GATA3	A137R	34	10,15
GNAI3	A137R	49	14,20,25
GNB2	A137R	13	23,25
GNB5	A137R	28111	23,25
GNG13	A137R	4	23,25
GNG2	A137R	2	23,25
GNG4	A137R	5	23,25
GNG5	A137R	3	23,25
GNG7	A137R	9	23,25
GNGT1	A137R	2	23,25
GP1BA	A137R	9	19,20
GP9	A137R	33	19,20
GRK2	A137R	12	25
GRK6	A137R	250	25
GSDMD	A137R	3688	8
HAMP	A137R	2	27
HCST	A137R	39	26
HIF1A	A137R	48	15
HMGCR	A137R	1	16
HNF4A	A137R	70	16
HRAS	A137R	955	1,5,13,17,21,22,23,24,25,26
HSP70.2	A137R	2	9,21
HSPA2	A137R	332	9,21
HSPA4	A137R	4387	9
ICAM1	A137R	18	4,6,14,26
ID1	A137R	53	27
ID2	A137R	52	27
ID3	A137R	36	27
IFN-OMEGA-3	A137R	2	2,24
IFNGR1	A137R	2	10,15,24,26
IGF1	A137R	610	16,21,22,23
IKBKE	A137R	1556	2,3,8,11,12,13
IL11RA	A137R	9	19,24
IL13	A137R	39	5,10,11,24
IL13RA1	A137R	4	24
IL17C	A137R	2	11
IL17RA	A137R	1844	11
IL1A	A137R	4	19,21
IL1B	A137R	267031	3,4,6,8,11,12,13,15,19,21
IL20RB	A137R	294	24
IL22RA1	A137R	55	24
IL24	A137R	36	24
IL25	A137R	16	11
IL27RA	A137R	36	15,24
IL4R	A137R	8	10,15,19,23,24
IL5RA	A137R	2	19,24
IL7R	A137R	2	19,23,24
IRAK1	A137R	20	3,4,21
IRF3	A137R	4	2,3,8,12
IRS1	A137R	47	16,22,23
ITGA7	A137R	36	23
ITGAV	A137R	22	23
ITGB3	A137R	19090	19,20,23
JAK2	A137R	27901	10,15,23,24,25
KLRD1	A137R	2	9,26
KRAS	A137R	6	1,5,13,17,21,22,23,25,26
LAMA4	A137R	176	23
LAMA5	A137R	13500	23
LAMB1	A137R	8	23
LAMB3	A137R	49	23
LAMB4	A137R	9	23
LAMC1	A137R	2	23
LAMTOR1	A137R	1550	22
LCK	A137R	2409	4,10,15,17,26
LCN2	A137R	70	11
LOC100153661	A137R	1	2,3,8,12,23,24,26
LOC100155195	A137R	9	8
LOC100511937	A137R	11	1,3,5,6,13,14,16,17,20,22,23,24,25,26,28
LOC100513542	A137R	4476	21
LOC100522887	A137R	29	8
LOC100621121	A137R	3	14
LOC100621431	A137R	4	23,25
LOC100622859	A137R	1	4,6,8
LOC100623720	A137R	2	23
LOC100624226	A137R	2	26
LOC106504372	A137R	3	7,9,10,15,19
LOC110261595	A137R	156844	4
LOC396566	A137R	7	14
LOC396781	A137R	302	1,4,5,7,19,23,26,28
LOC404703	A137R	31	8
LOC780409	A137R	5	25
LPAR6	A137R	1	23
MAGI2	A137R	23	23
MALT1	A137R	2	1,4,13,17
MAP2K2	A137R	10	1,3,5,17,21,22,23,26
MAP2K7	A137R	15	3,5,6,17,21
MAP3K13	A137R	417	21
MAP3K14	A137R	9899	4,6,7,13,17,21
MAP3K3	A137R	2091	21
MAP3K5	A137R	258	6,21
MAP3K6	A137R	338	21
MAP4K1	A137R	9	21
MAP4K2	A137R	23	21
MAP4K3	A137R	1836	21
MAPK12	A137R	128	2,3,5,6,8,10,11,13,14,15,17,20,21
MAPK13	A137R	2	2,3,5,6,8,10,11,13,14,15,17,20,21
MAPK14	A137R	57	2,3,5,6,8,10,11,13,14,15,17,20,21
MAPK4	A137R	47414	11
MAPK6	A137R	128	11
MAPK8IP3	A137R	9942	21
MAPK9	A137R	1916	2,3,5,6,8,10,11,13,15,21
MAPKAP1	A137R	184	22
MAPKAPK2	A137R	10	13,21
MAPKAPK5	A137R	621	21
MASP1	A137R	77	18
MASP2	A137R	192	18
MCU	A137R	2	8
MDM2	A137R	22426	13,23
MECOM	A137R	1295	21
MEF2C	A137R	2	21
MEFV	A137R	3296	8
MIOS	A137R	97	22
MKNK1	A137R	1854	21
MLYCD	A137R	177	16
MMP2	A137R	2	14
MMP9	A137R	113	6,11,14
MRAS	A137R	8	13,21
MTCP1	A137R	2	23
MYB	A137R	5231	23
MYD88	A137R	124515	3,4,8,21
MYL2	A137R	93	14
NCF2	A137R	1	14
NCF4	A137R	25	14
NFKB1	A137R	13	1,2,3,4,6,8,10,11,12,13,15,17,21,23,25
NFKBIA	A137R	68	1,2,3,4,6,8,10,11,12,13,15,17,25
NFKBIB	A137R	108	1,2,8,10,12,15,17,25
NLK	A137R	14	21
NOD1	A137R	4	8
NOTCH1	A137R	589	10
NOTCH2	A137R	295	10
NOTCH3	A137R	193	10
NPRL3	A137R	1	22
OAS2	A137R	18	8
PAK1	A137R	6	13,17,21,25,26,28
PAK6	A137R	59	17
PCK1	A137R	575	16,23
PCK2	A137R	2	16,23
PDGFC	A137R	9	21,23
PDGFRA	A137R	1	21,23,24
PFKFB2	A137R	4	16
PFKFB4	A137R	2	16
PGAM5	A137R	144	6
PHLPP1	A137R	57471	23
PHLPP2	A137R	72	23
PIAS2	A137R	2367	24
PIAS3	A137R	32	24
PIDD1	A137R	331	4
PIM1	A137R	74	24
PIN1	A137R	8	2
PIP5K1A	A137R	20	28
PKN1	A137R	4	23
PKN2	A137R	2	23
PLA2G4A	A137R	2	5,20,21
PLA2G4B	A137R	93	5,20,21
PLAU	A137R	2	4,18
PLCB3	A137R	102	8,20,25
PLCG2	A137R	13217	1,4,5,13,14,20,26,28
PLK3	A137R	2	13
PLPP1	A137R	23	28
POLR1C	A137R	483	12
POLR1D	A137R	12390	12
POLR2H	A137R	430	12
POLR3F	A137R	1	12
POLR3K	A137R	15	12
PPP1CA	A137R	383	20
PPP2R2A	A137R	2	16,23
PPP2R2C	A137R	25443	16,23
PPP2R5D	A137R	339	16,23
PPP3CC	A137R	34	1,10,13,15,17,21,26
PRKAA1	A137R	2	16,22,23
PRKAB1	A137R	2738	16
PRKACB	A137R	2	20,21,25
PRKAG1	A137R	23	16
PRKCD	A137R	13	8,13,25,28
PRKCG	A137R	70	14,21,22,26,28
PRKCZ	A137R	2	20,25
PSME2	A137R	259	9
PSME3	A137R	109	9
PSTPIP1	A137R	282	8
PTGIR	A137R	111	20
PTGS1	A137R	8538	20
PTGS2	A137R	64	4,6,11,13
PTK2	A137R	9	14,23,25
PTPN7	A137R	37	21
PTPRC	A137R	2	17,28
RAPGEF3	A137R	4	14
RASGRP1	A137R	2	17,20,21
RASGRP2	A137R	2	20,21,25
RELA	A137R	66	1,2,3,4,6,8,10,11,12,13,15,17,21,23,25
RFXANK	A137R	1087	9
RGMA	A137R	2	27
RHOA	A137R	222	8,13,14,17,20,22,25,27
RHOH	A137R	5	14
RNASEL	A137R	22	8
RNF125	A137R	979	2
RORA	A137R	271	15
RPS6KA4	A137R	5	6,21
RRAGB	A137R	1	22
RUNX1	A137R	205	15
SCD5	A137R	1986	16
SCIN	A137R	51	28
SEC13	A137R	8	22
SERPING1	A137R	2	18
SHC1	A137R	2	25,26
SIKE1	A137R	75	2
SLA-1	A137R	20	9
SLA-8	A137R	72	9
SLA-DMA	A137R	3	7,9,10,15,19
SLA-DMB	A137R	17	7,9,10,15,19
SLA-DQB1	A137R	6	7,9,10,15,19
SLC3A2	A137R	224	22
SMAD1	A137R	14	27
SMAD2	A137R	357	15,27
SMAD5	A137R	7	27
SMAD9	A137R	37	27
SMURF1	A137R	2	27
SOCS2	A137R	2	24
SOCS3	A137R	8	6,24
SOCS4	A137R	802	24
SOS2	A137R	104	1,5,17,21,22,23,24,25,26
SRSF1	A137R	6	11
STAT5B	A137R	6	10,15,24,25
STIM1	A137R	2	20
STK11	A137R	17	16,22,23
STRADA	A137R	2	16,22
TAB1	A137R	19	3,4,6,8,21
TAB3	A137R	1187	4,6,8,11
TANK	A137R	24	2,8
TAOK2	A137R	2	21
TAPBP	A137R	66	9
TBXAS1	A137R	12	20
TEC	A137R	30	17
TELO2	A137R	2	22
TGFB1	A137R	3	7,15,21,27
TGFB2	A137R	3	21,27
TGIF1	A137R	4	27
TGIF2	A137R	3	27
THBS4	A137R	5	23
THPO	A137R	146	19,24
THSD4	A137R	67	27
THY1	A137R	6	14
TICAM1	A137R	64	3,4,8
TIRAP	A137R	266	3,4
TLR9	A137R	1368	3
TNC	A137R	31243	23
TNFAIP3	A137R	428	4,6,8,11
TNFRSF13B	A137R	234	7
TNFRSF17	A137R	15	7
TNFSF10	A137R	4	26
TNFSF13	A137R	3	7
TNR	A137R	969	23
TP53	A137R	7	21,23
TRAF3	A137R	71	2,3,4,6,8,11
TRAF3IP2	A137R	5	11
TRAF6	A137R	16	2,3,4,8,11,21
TREX1	A137R	100448	12
TRIM25	A137R	97	2,4
TRIP6	A137R	8	8
TSC2	A137R	809	16,22,23
TXNIP	A137R	2	8
TYROBP	A137R	5	26
ULK1	A137R	4	16,22
VAV1	A137R	7	1,5,14,17,25,26,28
VCAM1	A137R	15745	4,6,14
VCL	A137R	2	14
VDAC2	A137R	8	8
WNT10B	A137R	46	22
WNT5B	A137R	10	22
WNT7A	A137R	53	22
WNT9A	A137R	4	22
YWHAE	A137R	29	23
YWHAG	A137R	15	23
YWHAH	A137R	2	23
YWHAZ	A137R	22	23
ACTB	A151R	2	14,20
ACTN1	A151R	277	14
ADCY3	A151R	147	20,25
ADCY4	A151R	6	20,25
ADCY6	A151R	1	20,25
ADIPOQ	A151R	60	16
ADIPOR1	A151R	2	16
ADIPOR2	A151R	489	16
ADRA1A	A151R	8	16
AHR	A151R	23399	15
AKT1	A151R	115	1,3,5,6,13,16,17,20,21,22,23,24,25,28
AKT3	A151R	100	1,3,5,6,13,16,17,20,21,22,23,24,25,28
ALOX5	A151R	6	5
ALOX5AP	A151R	8	5
ANGPT1	A151R	2	21,23
ANPEP	A151R	18	19
AOX1	A151R	41	24
ARHGAP35	A151R	60	14,20
ARHGEF1	A151R	15	20
ARPC1A	A151R	7	28
ARPC3	A151R	52	28
ASAP1	A151R	3	28
ASAP2	A151R	513756	28
ATF2	A151R	263	6,21,23
ATG16L1	A151R	2	8
ATG5	A151R	1166	2,8
ATP6V1D	A151R	1077	22
ATP6V1E1	A151R	11	22
ATP6V1G1	A151R	89956	22
ATP6V1G3	A151R	582	22
AZI2	A151R	2510	2
B2M	A151R	1	9
BCL10	A151R	10	1,4,13,17
BDKRB1	A151R	118	18
BLNK	A151R	6	1,4
BMPR1A	A151R	1	27
BRCA1	A151R	735481	23
BTK	A151R	2	1,4,5,20
C1QB	A151R	22	18
C1R	A151R	146	18
C1S	A151R	10	18
C3	A151R	9	18
C6	A151R	965	18
C7	A151R	362	18
C8A	A151R	2	18
C8B	A151R	112	18
CAB39	A151R	8	16,22
CACNA1D	A151R	196	21
CACNA1E	A151R	84	21
CACNA1G	A151R	429	21
CACNA1S	A151R	413	21
CACNA2D2	A151R	27	21
CACNB4	A151R	54977	21
CACNG2	A151R	100	21
CACNG3	A151R	54	21
CACNG4	A151R	36	21
CALR	A151R	2	9
CAMKK2	A151R	144	16
CANX	A151R	8	9
CARD10	A151R	14176	4
CARD11	A151R	201	1,4,17
CARD9	A151R	4	8,13
CASP10	A151R	18	2,6
CASP7	A151R	2	6
CASP8	A151R	53	2,3,6,8,11,13
CASTOR1	A151R	194	22
CCL2	A151R	22	6,8,11,25
CCL22	A151R	4	13,25
CCL3L1	A151R	2	3,25
CCL5	A151R	4	3,6,8,12,25
CCNA1	A151R	5493	16
CCND1	A151R	1	16,23,24
CCNE2	A151R	11	23
CCR2	A151R	215	25
CCR5	A151R	56	25
CCR6	A151R	3	25
CCR9	A151R	17	7,25
CD14	A151R	163	3,4,19,21
CD19	A151R	1	1,19,23
CD209	A151R	18	13
CD22	A151R	1666	1,19
CD34	A151R	3	19
CD4	A151R	1	9,10,15,17,19
CD40	A151R	3	3,4,7
CD48	A151R	2	26
CD5	A151R	3	19
CD79A	A151R	1	1
CD79B	A151R	24	1
CD81	A151R	25	1
CDC25B	A151R	35	21
CEP192	A151R	7730	22
CFH	A151R	280	18
CFI	A151R	4	18
CHUK	A151R	265	1,2,3,4,6,8,10,11,12,13,15,17,21,22,23,25
CISH	A151R	185	24
CLDN18	A151R	4	14
CLDN2	A151R	190	14
CLDN22	A151R	12	14
CLDN23	A151R	11	14
CLDN5	A151R	354	14
CLIP1	A151R	1	22
CLU	A151R	8	18
CNTF	A151R	20	24
COL3A1	A151R	1036431	20
COL4A1	A151R	14631	23
CREB1	A151R	4	6,9,16,23
CREB3L2	A151R	16	6,16,23
CREB3L3	A151R	47	6,16,23
CREB3L4	A151R	228	6,16,23
CSF1	A151R	15	6,19,21,23
CSF1R	A151R	33	19,21,23
CSNK2B	A151R	8	4
CTNNA1	A151R	20109	14
CTSL	A151R	42	9
CUL1	A151R	149910	27
CX3CR1	A151R	4	25
CXCL12	A151R	53	4,7,14,25
DDIT4	A151R	3049	22,23
DDX3X	A151R	20	2
DDX58	A151R	5	2,4,12
DEFB1	A151R	30	8,11
DLG1	A151R	74	17
DUSP1	A151R	252	21
DUSP10	A151R	217	21
DUSP16	A151R	27	21
DUSP2	A151R	602	21
DUSP3	A151R	6	21
DUSP4	A151R	761	21
DUSP6	A151R	938	21
DUSP7	A151R	1268	21
EFNA4	A151R	36	21,23
EFNA5	A151R	113	21,23
EGFR	A151R	14	21,23,24
EGR2	A151R	3337	13
EIF4E	A151R	45	22,23
EIF4E2	A151R	141	22,23
ELK1	A151R	115	21
ELK4	A151R	50415	21
EP300	A151R	24	24,27
ERBB2	A151R	44	21,23
ERBB3	A151R	3	21,23
EREG	A151R	5325	21,23
F11	A151R	87	18
F11R	A151R	2	14
F13A1	A151R	235	18
F13B	A151R	101	18
F2RL2	A151R	34	18
FADD	A151R	34	2,3,6,8,11
FBP2	A151R	251	16
FCER1A	A151R	9	5
FCER1G	A151R	6	5,13,20,26
FCER2	A151R	3	19
FCGR2B	A151R	4	1,28
FERMT3	A151R	11478	20
FGA	A151R	474902	18,20
FGB	A151R	3	18,20
FLT3	A151R	8	19,21,23
FNIP1	A151R	1133	22
FNIP2	A151R	278721	22
FOS	A151R	2	1,3,6,10,11,15,17,21
FOXO1	A151R	3	16
FST	A151R	40530	27
FZD10	A151R	32994	22
FZD9	A151R	2	22
GAB2	A151R	4	5,28
GATA3	A151R	55	10,15
GNAI1	A151R	4	14,20,25
GNAI3	A151R	175	14,20,25
GNB2	A151R	5732	23,25
GNB5	A151R	383	23,25
GNG13	A151R	7	23,25
GNG2	A151R	6	23,25
GNG4	A151R	36	23,25
GNG5	A151R	10	23,25
GNG7	A151R	8	23,25
GP1BA	A151R	31	19,20
GP9	A151R	166	19,20
GRK2	A151R	18	25
GRK5	A151R	2	25
GRK6	A151R	827	25
GRK7	A151R	4	25
GSDMD	A151R	4448	8
GUCY1A2	A151R	1	20
GYS2	A151R	2	16,23
HAMP	A151R	5	27
HCST	A151R	77	26
HIF1A	A151R	43	15
HMGCR	A151R	53	16
HNF4A	A151R	163	16
HRAS	A151R	2038	1,5,13,17,21,22,23,24,25,26
HSP70.2	A151R	1	9,21
HSPA2	A151R	963	9,21
HSPA4	A151R	1087	9
ICAM1	A151R	38	4,6,14,26
ID1	A151R	133	27
ID2	A151R	200	27
ID3	A151R	114	27
IFN-OMEGA-3	A151R	2	2,24
IFNAR1	A151R	1	3,8,23,24,26
IFNAR2	A151R	1	3,8,23,24,26
IGF1	A151R	1963	16,21,22,23
IKBKE	A151R	8	2,3,8,11,12,13
IL10RB	A151R	5	24
IL11RA	A151R	32	19,24
IL13	A151R	96	5,10,11,24
IL13RA1	A151R	12	24
IL17C	A151R	2	11
IL17F	A151R	2	11,15
IL17RA	A151R	1293344	11
IL18R1	A151R	4	6
IL1A	A151R	11	19,21
IL1B	A151R	184406	3,4,6,8,11,12,13,15,19,21
IL1R1	A151R	2	4,15,19,21
IL20RB	A151R	739	24
IL22RA1	A151R	175	24
IL24	A151R	146	24
IL25	A151R	49	11
IL27RA	A151R	31	15,24
IL29	A151R	5	24
IL4R	A151R	22	10,15,19,23,24
IL5RA	A151R	4	19,24
IL6	A151R	2	3,6,7,8,11,12,13,15,19,23,24
IL7R	A151R	8	19,23,24
IRAK1	A151R	18	3,4,21
IRAK4	A151R	1	3,4,8,21
IRF3	A151R	14	2,3,8,12
IRF5	A151R	2	3
IRS1	A151R	110	16,22,23
ITGA7	A151R	91	23
ITGAV	A151R	125	23
ITGB3	A151R	102430	19,20,23
ITGB8	A151R	2	23
ITPR2	A151R	6	8,13,20
JAK2	A151R	92	10,15,23,24,25
JAM3	A151R	2	14
KLRD1	A151R	4	9,26
KRAS	A151R	4	1,5,13,17,21,22,23,25,26
KSR1	A151R	4	13
LAMA2	A151R	3	23
LAMA4	A151R	608	23
LAMA5	A151R	44256	23
LAMB1	A151R	30	23
LAMB3	A151R	167	23
LAMB4	A151R	19	23
LAMC2	A151R	2	23
LAMTOR1	A151R	179431	22
LCK	A151R	7641	4,10,15,17,26
LCN2	A151R	194	11
LOC100155195	A151R	47	8
LOC100511937	A151R	20	1,3,5,6,13,14,16,17,20,22,23,24,25,26,28
LOC100513542	A151R	13460	21
LOC100522887	A151R	85	8
LOC100621121	A151R	1	14
LOC100621431	A151R	21	23,25
LOC100622859	A151R	6	4,6,8
LOC100623720	A151R	2	23
LOC100739325	A151R	6	4,10,15,17,26
LOC106504372	A151R	8	7,9,10,15,19
LOC110261595	A151R	1843	4
LOC396566	A151R	13	14
LOC396781	A151R	1113	1,4,5,7,19,23,26,28
LOC404703	A151R	100	8
LOC780409	A151R	10	25
LYN	A151R	3	1,4,5,20,25,28
MAGI2	A151R	42	23
MALT1	A151R	2	1,4,13,17
MAP2K2	A151R	78	1,3,5,17,21,22,23,26
MAP2K7	A151R	27	3,5,6,17,21
MAP3K13	A151R	1356	21
MAP3K14	A151R	13378	4,6,7,13,17,21
MAP3K3	A151R	6563	21
MAP3K5	A151R	923	6,21
MAP3K6	A151R	1088	21
MAP4K1	A151R	12	21
MAP4K2	A151R	77	21
MAP4K3	A151R	5913	21
MAPK10	A151R	3	2,3,5,6,8,10,11,13,15,21
MAPK12	A151R	350	2,3,5,6,8,10,11,13,14,15,17,20,21
MAPK13	A151R	4	2,3,5,6,8,10,11,13,14,15,17,20,21
MAPK14	A151R	161	2,3,5,6,8,10,11,13,14,15,17,20,21
MAPK4	A151R	3367	11
MAPK6	A151R	432	11
MAPK8IP3	A151R	402856	21
MAPK9	A151R	15	2,3,5,6,8,10,11,13,15,21
MAPKAP1	A151R	527	22
MAPKAPK2	A151R	43	13,21
MAPKAPK5	A151R	2595	21
MASP2	A151R	157	18
MAVS	A151R	2	2,8,12
MCU	A151R	4	8
MDM2	A151R	83558	13,23
MECOM	A151R	4435	21
MEF2C	A151R	7	21
MEFV	A151R	11400	8
MFN1	A151R	6	8
MIOS	A151R	258	22
MKNK1	A151R	5316	21
MLYCD	A151R	553	16
MMP1	A151R	4	11
MMP9	A151R	420	6,11,14
MRAS	A151R	27	13,21
MS4A2	A151R	6	5
MYB	A151R	16193	23
MYD88	A151R	643	3,4,8,21
MYL2	A151R	251	14
NCF4	A151R	51	14
NEK7	A151R	1	8
NFKB1	A151R	31	1,2,3,4,6,8,10,11,12,13,15,17,21,23,25
NFKBIA	A151R	265	1,2,3,4,6,8,10,11,12,13,15,17,25
NFKBIB	A151R	294	1,2,8,10,12,15,17,25
NLK	A151R	40	21
NOD1	A151R	21	8
NOD2	A151R	2	6,8
NOTCH1	A151R	1723	10
NOTCH2	A151R	776	10
NOTCH3	A151R	654	10
OAS2	A151R	20	8
PAK1	A151R	11	13,17,21,25,26,28
PAK6	A151R	209	17
PCK1	A151R	1734	16,23
PDGFC	A151R	29	21,23
PDGFRA	A151R	11	21,23,24
PFKFB2	A151R	19	16
PFKFB4	A151R	32	16
PFKP	A151R	2	16
PGAM5	A151R	376	6
PHLPP1	A151R	1725	23
PHLPP2	A151R	236	23
PIAS2	A151R	22226	24
PIAS3	A151R	134	24
PIDD1	A151R	986	4
PIM1	A151R	195	24
PIN1	A151R	17	2
PIP5K1A	A151R	90	28
PKN1	A151R	4	23
PKN2	A151R	17	23
PLA2G4B	A151R	317	5,20,21
PLAU	A151R	16	4,18
PLCB3	A151R	307	8,20,25
PLCG2	A151R	404517	1,4,5,13,14,20,26,28
PLK3	A151R	4	13
PLPP1	A151R	57	28
POLR1C	A151R	6863	12
POLR1D	A151R	174297	12
POLR2E	A151R	10	12
POLR2H	A151R	1466	12
POLR3F	A151R	4	12
POLR3G	A151R	2	12
POLR3K	A151R	38	12
PPP1CA	A151R	1455	20
PPP2R1B	A151R	2	16,23,27
PPP2R2A	A151R	16	16,23
PPP2R2C	A151R	441	16,23
PPP2R3A	A151R	3	16,23
PPP2R3C	A151R	1	16,23
PPP2R5D	A151R	1071	16,23
PPP3CB	A151R	1	1,10,13,15,17,21,26
PPP3CC	A151R	76	1,10,13,15,17,21,26
PRKAA1	A151R	7	16,22,23
PRKAB1	A151R	540663	16
PRKACB	A151R	11	20,21,25
PRKAG1	A151R	104	16
PRKCD	A151R	23	8,13,25,28
PRKCG	A151R	297	14,21,22,26,28
PRKG2	A151R	2	20
PSME2	A151R	684	9
PSME3	A151R	327	9
PSTPIP1	A151R	831	8
PTGIR	A151R	217	20
PTGS1	A151R	3445	20
PTGS2	A151R	249	4,6,11,13
PTK2	A151R	16	14,23,25
PTPN11	A151R	1	13,14,24,26
PTPN7	A151R	87	21
RAB11B	A151R	1	16
RAC1	A151R	4	1,3,5,14,21,23,25,26,28
RAC3	A151R	4	1,5,21,25,26
RAF1	A151R	2	1,5,13,17,21,22,23,24,25,26,28
RAPGEF3	A151R	13	14
RASGRP1	A151R	6	17,20,21
RASGRP2	A151R	2	20,21,25
RELA	A151R	114	1,2,3,4,6,8,10,11,12,13,15,17,21,23,25
RFXANK	A151R	3516	9
RGMA	A151R	8	27
RHOA	A151R	533	8,13,14,17,20,22,25,27
RHOH	A151R	19	14
RIPK3	A151R	8	6,8,12
RNASEL	A151R	61	8
RNF125	A151R	3602	2
RORA	A151R	750	15
RPS6KA2	A151R	1	21,22
RPS6KA4	A151R	38	6,21
RPS6KA6	A151R	3	21,22
RRAGB	A151R	6	22
RUNX1	A151R	598	15
SCD5	A151R	6312	16
SCIN	A151R	214	28
SEC13	A151R	38	22
SERPINA1	A151R	2	18
SHC1	A151R	7	25,26
SIKE1	A151R	288	2
SLA-1	A151R	1228	9
SLA-8	A151R	214	9
SLA-DMA	A151R	17	7,9,10,15,19
SLA-DMB	A151R	64	7,9,10,15,19
SLA-DQA1	A151R	2	7,9,10,15,19
SLA-DQB1	A151R	43	7,9,10,15,19
SLC3A2	A151R	698	22
SMAD1	A151R	57	27
SMAD2	A151R	1325	15,27
SMAD5	A151R	14	27
SMAD9	A151R	103	27
SMURF1	A151R	28	27
SOCS2	A151R	11	24
SOCS3	A151R	19	6,24
SOCS4	A151R	90214	24
SOS2	A151R	364	1,5,17,21,22,23,24,25,26
SRSF1	A151R	24	11
STAT5B	A151R	8	10,15,24,25
STIM1	A151R	2	20
STK11	A151R	28	16,22,23
STRADA	A151R	9	16,22
TAB1	A151R	78	3,4,6,8,21
TAB3	A151R	28579	4,6,8,11
TANK	A151R	106	2,8
TAOK2	A151R	10	21
TAPBP	A151R	175	9
TBK1	A151R	4	2,3,8,11,12
TBXAS1	A151R	13	20
TEC	A151R	5	17
TELO2	A151R	5	22
TGFB1	A151R	18	7,15,21,27
TGFB2	A151R	14	21,27
TGIF1	A151R	10	27
TGIF2	A151R	2	27
THBS4	A151R	18	23
THPO	A151R	563	19,24
THSD4	A151R	176	27
THY1	A151R	2	14
TICAM1	A151R	175	3,4,8
TIRAP	A151R	830	3,4
TLR3	A151R	2	3
TLR4	A151R	2	3,4,8,23
TLR9	A151R	615	3
TNC	A151R	146432	23
TNFAIP3	A151R	1081	4,6,8,11
TNFRSF13B	A151R	769	7
TNFRSF17	A151R	44	7
TNFSF10	A151R	24	26
TNFSF13	A151R	9	7
TNR	A151R	345138	23
TP53	A151R	26	21,23
TRAF3	A151R	287	2,3,4,6,8,11
TRAF3IP2	A151R	18	11
TREX1	A151R	13500	12
TRIM25	A151R	301	2,4
TRIM52	A151R	8	9
TRIP6	A151R	13	8
TSC2	A151R	2593	16,22,23
TXNIP	A151R	1	8
TYROBP	A151R	30	26
ULK1	A151R	24	16,22
VAV1	A151R	20	1,5,14,17,25,26,28
VCAM1	A151R	59	4,6,14
VCL	A151R	4	14
VDAC2	A151R	22	8
WNT10B	A151R	103	22
WNT5B	A151R	43	22
WNT7A	A151R	97	22
WNT9A	A151R	14	22
YWHAB	A151R	4	23
YWHAE	A151R	67	23
YWHAG	A151R	31	23
YWHAH	A151R	5	23
YWHAQ	A151R	4	23
YWHAZ	A151R	45	23
ACTN1	B119L	47	14
ADCY3	B119L	25	20,25
ADIPOQ	B119L	7	16
ADIPOR2	B119L	94	16
ADRA1A	B119L	2	16
AHR	B119L	19385	15
AKT1	B119L	21	1,3,5,6,13,16,17,20,21,22,23,24,25,28
AKT3	B119L	14	1,3,5,6,13,16,17,20,21,22,23,24,25,28
AOX1	B119L	3	24
ARHGAP35	B119L	11	14,20
ARHGEF1	B119L	1	20
ARPC3	B119L	8	28
ASAP2	B119L	4072	28
ATF2	B119L	51	6,21,23
ATG5	B119L	142	2,8
ATP6V1D	B119L	138	22
ATP6V1E1	B119L	2	22
ATP6V1G1	B119L	11540	22
ATP6V1G3	B119L	104	22
AZI2	B119L	371	2
BCL10	B119L	2	1,4,13,17
BDKRB1	B119L	17	18
BLNK	B119L	4	1,4
BRCA1	B119L	2234	23
C1QB	B119L	4	18
C1R	B119L	13	18
C1S	B119L	4	18
C3	B119L	4	18
C6	B119L	175	18
C7	B119L	64	18
C8A	B119L	2	18
C8B	B119L	19	18
CAB39	B119L	2	16,22
CACNA1D	B119L	22	21
CACNA1E	B119L	13	21
CACNA1G	B119L	83	21
CACNA1S	B119L	14	21
CACNA2D2	B119L	8	21
CACNB4	B119L	8541	21
CACNG2	B119L	16	21
CACNG3	B119L	17	21
CACNG4	B119L	7	21
CAMKK2	B119L	16	16
CANX	B119L	2	9
CARD10	B119L	2444	4
CARD11	B119L	29	1,4,17
CARD9	B119L	2	8,13
CASP10	B119L	4	2,6
CASP8	B119L	5	2,3,6,8,11,13
CASTOR1	B119L	23	22
CCL2	B119L	3	6,8,11,25
CCL22	B119L	4	13,25
CCNA1	B119L	674	16
CCND3	B119L	2	23,24
CCR2	B119L	32	25
CCR5	B119L	9	25
CD14	B119L	11	3,4,19,21
CD209	B119L	2	13
CD22	B119L	223	1,19
CD34	B119L	1	19
CD79B	B119L	1	1
CD81	B119L	9	1
CDC25B	B119L	8755	21
CEP192	B119L	64	22
CFH	B119L	54	18
CFI	B119L	3	18
CHUK	B119L	10470	1,2,3,4,6,8,10,11,12,13,15,17,21,22,23,25
CISH	B119L	55	24
CLDN18	B119L	2	14
CLDN2	B119L	25	14
CLDN22	B119L	4	14
CLDN23	B119L	1	14
CLDN5	B119L	45	14
COL3A1	B119L	5294	20
COL4A1	B119L	1975	23
CREB3L2	B119L	8	6,16,23
CREB3L3	B119L	10	6,16,23
CREB3L4	B119L	28	6,16,23
CSF1	B119L	2	6,19,21,23
CSF1R	B119L	1	19,21,23
CTNNA1	B119L	3225	14
CTSL	B119L	4	9
CUL1	B119L	131	27
CXCL12	B119L	5	4,7,14,25
DDIT4	B119L	425	22,23
DDX3X	B119L	1	2
DDX58	B119L	4	2,4,12
DEFB1	B119L	10	8,11
DLG1	B119L	10	17
DUSP1	B119L	55	21
DUSP10	B119L	32	21
DUSP16	B119L	2	21
DUSP2	B119L	90	21
DUSP3	B119L	2	21
DUSP4	B119L	120	21
DUSP6	B119L	154	21
DUSP7	B119L	230	21
DVL3	B119L	2	22
EFNA4	B119L	2	21,23
EFNA5	B119L	15	21,23
EGFR	B119L	4	21,23,24
EGR2	B119L	467	13
EIF4E	B119L	10	22,23
EIF4E2	B119L	23	22,23
ELK1	B119L	23	21
ELK4	B119L	6636	21
ERBB2	B119L	10	21,23
EREG	B119L	714	21,23
F11	B119L	8	18
F13A1	B119L	50	18
F13B	B119L	14	18
F2RL2	B119L	6	18
FADD	B119L	6	2,3,6,8,11
FBP2	B119L	41	16
FCER1A	B119L	2	5
FCER1G	B119L	7	5,13,20,26
FCER2	B119L	2	19
FERMT3	B119L	2075	20
FGA	B119L	1036	18,20
FLT3	B119L	3	19,21,23
FNIP1	B119L	186	22
FNIP2	B119L	3229	22
FST	B119L	1158	27
FZD10	B119L	5261	22
GATA3	B119L	14	10,15
GNAI1	B119L	2	14,20,25
GNAI3	B119L	26	14,20,25
GNB2	B119L	2	23,25
GNB5	B119L	53	23,25
GNG2	B119L	2	23,25
GNG4	B119L	13	23,25
GP1BA	B119L	10	19,20
GP9	B119L	22	19,20
GRB10	B119L	15	22
GRK2	B119L	2	25
GRK6	B119L	124	25
GRK7	B119L	2	25
GSDMD	B119L	786	8
HAMP	B119L	2	27
HCST	B119L	15	26
HIF1A	B119L	4	15
HMGCR	B119L	11	16
HNF4A	B119L	25	16
HRAS	B119L	442	1,5,13,17,21,22,23,24,25,26
HSPA2	B119L	114	9,21
HSPA4	B119L	176	9
ICAM1	B119L	7	4,6,14,26
ID1	B119L	17	27
ID2	B119L	32	27
ID3	B119L	13	27
IFNGR1	B119L	1	10,15,24,26
IGF1	B119L	251	16,21,22,23
IL10RB	B119L	2	24
IL11RA	B119L	3	19,24
IL13	B119L	23	5,10,11,24
IL13RA1	B119L	1	24
IL17F	B119L	2	11,15
IL17RA	B119L	47122	11
IL18R1	B119L	2	6
IL1A	B119L	4	19,21
IL1B	B119L	3004	3,4,6,8,11,12,13,15,19,21
IL20RB	B119L	142	24
IL22RA1	B119L	28	24
IL24	B119L	30	24
IL25	B119L	7	11
IL27RA	B119L	6	15,24
IL4R	B119L	8	10,15,19,23,24
IL9	B119L	1	24
IRAK1	B119L	4	3,4,21
IRS1	B119L	23	16,22,23
ITGA7	B119L	4	23
ITGAV	B119L	39779	23
ITGB3	B119L	70650	19,20,23
JAK2	B119L	10	10,15,23,24,25
KLRD1	B119L	1	9,26
LAMA4	B119L	107	23
LAMA5	B119L	6517	23
LAMB1	B119L	4	23
LAMB3	B119L	16	23
LAMB4	B119L	3	23
LAMTOR1	B119L	678	22
LCK	B119L	38144	4,10,15,17,26
LCN2	B119L	10	11
LOC100155195	B119L	5	8
LOC100511937	B119L	2	1,3,5,6,13,14,16,17,20,22,23,24,25,26,28
LOC100513542	B119L	2065	21
LOC100522887	B119L	16	8
LOC100621121	B119L	5	14
LOC100621431	B119L	4	23,25
LOC100622859	B119L	3	4,6,8
LOC110261595	B119L	273	4
LOC396566	B119L	2	14
LOC396781	B119L	136	1,4,5,7,19,23,26,28
LOC404703	B119L	4	8
LOC780409	B119L	2	25
LYN	B119L	2	1,4,5,20,25,28
MAGI2	B119L	12718	23
MALT1	B119L	1	1,4,13,17
MAP2K2	B119L	12	1,3,5,17,21,22,23,26
MAP2K7	B119L	2	3,5,6,17,21
MAP3K13	B119L	186	21
MAP3K14	B119L	20259	4,6,7,13,17,21
MAP3K3	B119L	1034	21
MAP3K5	B119L	163	6,21
MAP3K6	B119L	20701	21
MAP4K1	B119L	5	21
MAP4K2	B119L	13	21
MAP4K3	B119L	955	21
MAPK12	B119L	61	2,3,5,6,8,10,11,13,14,15,17,20,21
MAPK13	B119L	2	2,3,5,6,8,10,11,13,14,15,17,20,21
MAPK14	B119L	19	2,3,5,6,8,10,11,13,14,15,17,20,21
MAPK4	B119L	517	11
MAPK6	B119L	63	11
MAPK8IP3	B119L	4376	21
MAPK9	B119L	3	2,3,5,6,8,10,11,13,15,21
MAPKAP1	B119L	97	22
MAPKAPK2	B119L	6	13,21
MAPKAPK5	B119L	304	21
MASP1	B119L	4	18
MASP2	B119L	38056	18
MDM2	B119L	109098	13,23
MECOM	B119L	653	21
MEFV	B119L	1646	8
MFN1	B119L	2	8
MIOS	B119L	49	22
MKNK1	B119L	938	21
MLYCD	B119L	80	16
MMP1	B119L	2	11
MMP9	B119L	74	6,11,14
MRAS	B119L	4	13,21
MYB	B119L	2387	23
MYD88	B119L	107	3,4,8,21
MYL2	B119L	21	14
NCF4	B119L	5	14
NFKBIA	B119L	37	1,2,3,4,6,8,10,11,12,13,15,17,25
NFKBIB	B119L	42	1,2,8,10,12,15,17,25
NLK	B119L	7	21
NOD1	B119L	4	8
NOTCH1	B119L	285	10
NOTCH2	B119L	126	10
NOTCH3	B119L	96	10
OAS2	B119L	5	8
PAK1	B119L	1	13,17,21,25,26,28
PAK6	B119L	33	17
PCK1	B119L	296	16,23
PDGFC	B119L	4	21,23
PFKFB2	B119L	4	16
PFKFB4	B119L	2	16
PFKL	B119L	2	16
PGAM5	B119L	73	6
PHLPP1	B119L	254	23
PHLPP2	B119L	19	23
PIAS2	B119L	1289	24
PIAS3	B119L	27	24
PIDD1	B119L	146	4
PIM1	B119L	29	24
PIP5K1A	B119L	13	28
PKN2	B119L	2	23
PLA2G4B	B119L	39	5,20,21
PLAU	B119L	1	4,18
PLCB3	B119L	33	8,20,25
PLCG2	B119L	20243	1,4,5,13,14,20,26,28
PLPP1	B119L	22	28
POLR1C	B119L	221	12
POLR1D	B119L	259	12
POLR2E	B119L	2	12
POLR2H	B119L	286964	12
POLR3K	B119L	3	12
PPP1CA	B119L	186	20
PPP2R2A	B119L	3	16,23
PPP2R2C	B119L	69	16,23
PPP2R5D	B119L	177	16,23
PPP3CC	B119L	12	1,10,13,15,17,21,26
PRKAA1	B119L	2	16,22,23
PRKAB1	B119L	1358	16
PRKACB	B119L	2	20,21,25
PRKAG1	B119L	14	16
PRKCD	B119L	1	8,13,25,28
PRKCG	B119L	45	14,21,22,26,28
PRKCZ	B119L	1	20,25
PSME2	B119L	84	9
PSME3	B119L	72	9
PSTPIP1	B119L	139	8
PTGIR	B119L	32	20
PTGS1	B119L	541	20
PTGS2	B119L	43	4,6,11,13
PTK2	B119L	1	14,23,25
PTPN7	B119L	24	21
RAPGEF3	B119L	2	14
RASGRP1	B119L	2	17,20,21
RELA	B119L	23	1,2,3,4,6,8,10,11,12,13,15,17,21,23,25
RFXANK	B119L	463	9
RHOA	B119L	89	8,13,14,17,20,22,25,27
RHOH	B119L	2	14
RNASEL	B119L	7	8
RNF125	B119L	366	2
RORA	B119L	105	15
RUNX1	B119L	132	15
SCD5	B119L	1041	16
SCIN	B119L	21	28
SEC13	B119L	4	22
SIKE1	B119L	46	2
SLA-1	B119L	4	9
SLA-8	B119L	19	9
SLA-DMB	B119L	10	7,9,10,15,19
SLA-DQB1	B119L	5	7,9,10,15,19
SLC3A2	B119L	117	22
SMAD1	B119L	5	27
SMAD2	B119L	212	15,27
SMAD5	B119L	2	27
SMAD9	B119L	19	27
SMURF1	B119L	1	27
SOCS3	B119L	4	6,24
SOCS4	B119L	412	24
SOS2	B119L	53	1,5,17,21,22,23,24,25,26
SRSF1	B119L	2	11
STK11	B119L	2	16,22,23
TAB1	B119L	5	3,4,6,8,21
TAB3	B119L	612	4,6,8,11
TANK	B119L	14	2,8
TAOK2	B119L	2	21
TAPBP	B119L	33	9
TEC	B119L	3	17
TGFB1	B119L	7	7,15,21,27
TGIF1	B119L	2	27
THBS4	B119L	2	23
THPO	B119L	84	19,24
THSD4	B119L	18	27
TICAM1	B119L	35	3,4,8
TIRAP	B119L	128	3,4
TLR4	B119L	2	3,4,8,23
TLR9	B119L	115	3
TNC	B119L	841	23
TNFAIP3	B119L	149	4,6,8,11
TNFRSF13B	B119L	138	7
TNFRSF17	B119L	5	7
TNFSF10	B119L	5	26
TNFSF13	B119L	2	7
TNR	B119L	480	23
TP53	B119L	4	21,23
TRAF3	B119L	49	2,3,4,6,8,11
TRAF3IP2	B119L	4	11
TRAF6	B119L	281	2,3,4,8,11,21
TREX1	B119L	17143	12
TRIM25	B119L	27	2,4
TRIM52	B119L	1	9
TRIP6	B119L	8	8
TSC2	B119L	370	16,22,23
TYROBP	B119L	3	26
VAV1	B119L	1	1,5,14,17,25,26,28
VCAM1	B119L	4	4,6,14
WNT10B	B119L	10	22
WNT5B	B119L	5	22
WNT7A	B119L	33	22
WNT9A	B119L	2	22
YWHAB	B119L	4	23
YWHAE	B119L	12	23
YWHAG	B119L	6	23
YWHAZ	B119L	8	23
ATP6V1G1	DP96R	2	22
TREX1	H108R	1	12
ACTB	I226R	5	14,20
ACTN1	I226R	761	14
ADCY3	I226R	299	20,25
ADCY4	I226R	4	20,25
ADIPOQ	I226R	110	16
ADIPOR1	I226R	10	16
ADIPOR2	I226R	1645	16
ADRA1A	I226R	27	16
AHR	I226R	258352	15
AKT1	I226R	274	1,3,5,6,13,16,17,20,21,22,23,24,25,28
AKT3	I226R	183	1,3,5,6,13,16,17,20,21,22,23,24,25,28
ALOX5	I226R	6	5
ALOX5AP	I226R	16	5
ANPEP	I226R	36	19
AOX1	I226R	85	24
ARHGAP35	I226R	150	14,20
ARHGEF1	I226R	58	20
ARPC1A	I226R	2	28
ARPC3	I226R	142	28
ASAP1	I226R	5	28
ASAP2	I226R	64852	28
ATF2	I226R	674	6,21,23
ATF4	I226R	14	6,21,23
ATG16L1	I226R	9	8
ATG5	I226R	2312	2,8
ATP6V1D	I226R	2243	22
ATP6V1E1	I226R	16	22
ATP6V1G1	I226R	18078114	22
ATP6V1G2	I226R	3	22
ATP6V1G3	I226R	1391	22
AZI2	I226R	5337	2
B2M	I226R	3	9
BCL10	I226R	12	1,4,13,17
BDKRB1	I226R	247	18
BDNF	I226R	4	21,23
BLNK	I226R	19	1,4
BMP4	I226R	2	27
BMP5	I226R	3	27
BMPR1A	I226R	7	27
BRCA1	I226R	67487	23
BTK	I226R	7	1,4,5,20
C1QB	I226R	39	18
C1R	I226R	323	18
C1S	I226R	16	18
C3	I226R	18	18
C5AR1	I226R	2	18
C6	I226R	1893	18
C7	I226R	762	18
C8A	I226R	8	18
C8B	I226R	244	18
CAB39	I226R	42	16,22
CACNA1D	I226R	497	21
CACNA1E	I226R	160	21
CACNA1G	I226R	860	21
CACNA1S	I226R	105	21
CACNA2D2	I226R	70	21
CACNB4	I226R	139928	21
CACNG2	I226R	145	21
CACNG3	I226R	130	21
CACNG4	I226R	60	21
CAMKK1	I226R	2	20
CAMKK2	I226R	288	16
CANX	I226R	13	9
CARD10	I226R	28850	4
CARD11	I226R	424	1,4,17
CARD9	I226R	18	8,13
CASP10	I226R	29	2,6
CASP7	I226R	9	6
CASP8	I226R	105	2,3,6,8,11,13
CASR	I226R	10	8
CASTOR1	I226R	309	22
CCL2	I226R	46	6,8,11,25
CCL22	I226R	11	13,25
CCL5	I226R	5	3,6,8,12,25
CCNA1	I226R	8472	16
CCND1	I226R	3	16,23,24
CCNE2	I226R	18	23
CCR2	I226R	556	25
CCR5	I226R	110	25
CCR6	I226R	5	25
CCR8	I226R	3	25
CCR9	I226R	18	7,25
CD14	I226R	379	3,4,19,21
CD19	I226R	2	1,19,23
CD209	I226R	27	13
CD22	I226R	3452	1,19
CD28	I226R	1	7,17
CD34	I226R	30	19
CD38	I226R	2	19
CD40	I226R	4	3,4,7
CD46	I226R	1	18
CD48	I226R	14	26
CD5	I226R	2	19
CD79A	I226R	1	1
CD79B	I226R	40	1
CD81	I226R	31	1
CDC25B	I226R	104	21
CDK4	I226R	4	17,23
CEP192	I226R	840	22
CFH	I226R	590	18
CFI	I226R	12	18
CHUK	I226R	1813	1,2,3,4,6,8,10,11,12,13,15,17,21,22,23,25
CISH	I226R	528	24
CLDN14	I226R	2	14
CLDN15	I226R	2	14
CLDN18	I226R	8	14
CLDN2	I226R	468	14
CLDN22	I226R	41	14
CLDN23	I226R	23	14
CLDN25	I226R	2	14
CLDN5	I226R	806	14
CLIP1	I226R	10	22
CLU	I226R	3	18
CNTF	I226R	32	24
COL3A1	I226R	146175	20
COL4A1	I226R	32429	23
CREB1	I226R	14	6,9,16,23
CREB3L2	I226R	31	6,16,23
CREB3L3	I226R	126	6,16,23
CREB3L4	I226R	428	6,16,23
CSF1	I226R	45	6,19,21,23
CSF1R	I226R	35	19,21,23
CSF2RA	I226R	5	19,24
CSNK2B	I226R	16	4
CTNNA1	I226R	44037	14
CTSL	I226R	71	9
CUL1	I226R	1395	27
CXCL12	I226R	126	4,7,14,25
CYBA	I226R	1	8,14
DDIT4	I226R	6824	22,23
DDX3X	I226R	5214	2
DDX58	I226R	28	2,4,12
DEFB1	I226R	54	8,11
DHX58	I226R	7	2
DLG1	I226R	109	17
DLL1	I226R	2	10
DUSP1	I226R	545	21
DUSP10	I226R	311	21
DUSP16	I226R	50	21
DUSP2	I226R	1353	21
DUSP3	I226R	22	21
DUSP4	I226R	1597	21
DUSP6	I226R	1718	21
DUSP7	I226R	3718	21
DVL3	I226R	6	22
EFNA4	I226R	81	21,23
EFNA5	I226R	245	21,23
EGFR	I226R	37	21,23,24
EGR2	I226R	6314	13
EIF4E	I226R	124	22,23
EIF4E2	I226R	289	22,23
ELK1	I226R	261	21
ELK4	I226R	101180	21
EP300	I226R	25	24,27
ERBB2	I226R	112	21,23
ERBB3	I226R	5	21,23
EREG	I226R	10387	21,23
ESAM	I226R	2	14
F11	I226R	794	18
F11R	I226R	2	14
F13A1	I226R	554	18
F13B	I226R	2657	18
F2	I226R	9	18,20
F2RL2	I226R	56	18
F9	I226R	5	18
FADD	I226R	103	2,3,6,8,11
FBP2	I226R	682	16
FCER1A	I226R	28	5
FCER1G	I226R	20	5,13,20,26
FCGR2B	I226R	6	1,28
FERMT3	I226R	33833	20
FGA	I226R	17369	18,20
FGB	I226R	7	18,20
FLT3	I226R	35	19,21,23
FNIP1	I226R	2688	22
FNIP2	I226R	185576	22
FOXO1	I226R	1	16
FST	I226R	317331	27
FZD10	I226R	73045	22
FZD6	I226R	1	22
FZD9	I226R	5	22
GAB2	I226R	15	5,28
GADD45A	I226R	2	21
GATA3	I226R	189	10,15
GNAI1	I226R	12	14,20,25
GNAI3	I226R	362	14,20,25
GNB2	I226R	44	23,25
GNB5	I226R	788	23,25
GNG13	I226R	13	23,25
GNG2	I226R	15	23,25
GNG4	I226R	57	23,25
GNG5	I226R	21	23,25
GNG7	I226R	29	23,25
GNGT1	I226R	22	23,25
GP1BA	I226R	52	19,20
GP9	I226R	403	19,20
GP91-PHOX	I226R	2	8,14
GRK2	I226R	34	25
GRK5	I226R	2	25
GRK6	I226R	1492	25
GRK7	I226R	2	25
GSDMD	I226R	50466	8
GUCY1A2	I226R	2	20
HAMP	I226R	45	27
HCST	I226R	202	26
HIF1A	I226R	100	15
HMGCR	I226R	108	16
HNF4A	I226R	396	16
HRAS	I226R	6358	1,5,13,17,21,22,23,24,25,26
HSP70.2	I226R	18	9,21
HSPA2	I226R	1849	9,21
HSPA4	I226R	2509	9
ICAM1	I226R	58	4,6,14,26
ID1	I226R	402	27
ID2	I226R	480	27
ID3	I226R	279	27
IFI30	I226R	7	9
IFN-OMEGA-3	I226R	4	2,24
IFNAR1	I226R	6	3,8,23,24,26
IFNAR2	I226R	2	3,8,23,24,26
IFNGR1	I226R	3	10,15,24,26
IGF1	I226R	4862	16,21,22,23
IKBKE	I226R	11	2,3,8,11,12,13
IL10RB	I226R	14	24
IL11RA	I226R	67	19,24
IL13	I226R	312	5,10,11,24
IL13RA1	I226R	68	24
IL17C	I226R	3	11
IL17F	I226R	9	11,15
IL17RA	I226R	13046	11
IL18R1	I226R	2	6
IL1A	I226R	33	19,21
IL1B	I226R	48139	3,4,6,8,11,12,13,15,19,21
IL1R1	I226R	3	4,15,19,21
IL20	I226R	2	24
IL20RB	I226R	2349	24
IL22RA1	I226R	310	24
IL24	I226R	314	24
IL25	I226R	177	11
IL27RA	I226R	99	15,24
IL29	I226R	23	24
IL4R	I226R	65	10,15,19,23,24
IL5RA	I226R	3	19,24
IL7R	I226R	8	19,23,24
IRAK1	I226R	73	3,4,21
IRF3	I226R	49	2,3,8,12
IRF5	I226R	8	3
IRS1	I226R	351	16,22,23
ITGA7	I226R	211	23
ITGAV	I226R	225	23
ITGB3	I226R	3073	19,20,23
ITPR2	I226R	3	8,13,20
JAK1	I226R	2	8,10,15,23,24
JAK2	I226R	259	10,15,23,24,25
JAM3	I226R	2	14
KLRD1	I226R	9	9,26
KRAS	I226R	15	1,5,13,17,21,22,23,25,26
LAMA2	I226R	6	23
LAMA4	I226R	1484	23
LAMA5	I226R	113835	23
LAMB1	I226R	16	23
LAMB3	I226R	287	23
LAMB4	I226R	43	23
LAMTOR1	I226R	40390	22
LAMTOR5	I226R	1	22
LCK	I226R	13953	4,10,15,17,26
LCN2	I226R	395	11
LGMN	I226R	1	9
LOC100153661	I226R	16	2,3,8,12,23,24,26
LOC100155195	I226R	105	8
LOC100511937	I226R	63	1,3,5,6,13,14,16,17,20,22,23,24,25,26,28
LOC100513542	I226R	32142	21
LOC100522887	I226R	221	8
LOC100621121	I226R	22	14
LOC100621431	I226R	60	23,25
LOC100622859	I226R	9	4,6,8
LOC100623720	I226R	3	23
LOC100739325	I226R	5	4,10,15,17,26
LOC106504372	I226R	12	7,9,10,15,19
LOC110261595	I226R	4142	4
LOC396566	I226R	15	14
LOC396781	I226R	2352	1,4,5,7,19,23,26,28
LOC404703	I226R	197	8
LOC780409	I226R	6	25
LTBP1	I226R	3	27
LTBR	I226R	2	4,7
LYN	I226R	6	1,4,5,20,25,28
MAGI2	I226R	73	23
MALT1	I226R	24	1,4,13,17
MAP2K2	I226R	180	1,3,5,17,21,22,23,26
MAP2K7	I226R	79	3,5,6,17,21
MAP3K13	I226R	3319	21
MAP3K14	I226R	17263	4,6,7,13,17,21
MAP3K3	I226R	12546	21
MAP3K5	I226R	2118	6,21
MAP3K6	I226R	3639	21
MAP4K1	I226R	37	21
MAP4K2	I226R	177	21
MAP4K3	I226R	13201	21
MAPK10	I226R	2	2,3,5,6,8,10,11,13,15,21
MAPK12	I226R	711	2,3,5,6,8,10,11,13,14,15,17,20,21
MAPK13	I226R	6	2,3,5,6,8,10,11,13,14,15,17,20,21
MAPK14	I226R	328	2,3,5,6,8,10,11,13,14,15,17,20,21
MAPK4	I226R	8039	11
MAPK6	I226R	1090	11
MAPK8IP3	I226R	64454	21
MAPK9	I226R	43	2,3,5,6,8,10,11,13,15,21
MAPKAP1	I226R	1068	22
MAPKAPK2	I226R	101	13,21
MAPKAPK5	I226R	4496	21
MASP1	I226R	14	18
MASP2	I226R	458	18
MAVS	I226R	1	2,8,12
MCU	I226R	18	8
MDM2	I226R	153074	13,23
MECOM	I226R	8440	21
MEF2C	I226R	15	21
MEFV	I226R	22490	8
MFN1	I226R	8	8
MIOS	I226R	16075	22
MKNK1	I226R	10974	21
MLYCD	I226R	1104	16
MMP1	I226R	9	11
MMP9	I226R	982	6,11,14
MRAS	I226R	47	13,21
MS4A2	I226R	6	5
MTCP1	I226R	10	23
MYB	I226R	44169	23
MYD88	I226R	1144	3,4,8,21
MYL2	I226R	495	14
NCF2	I226R	4	14
NCF4	I226R	87	14
NEK7	I226R	6	8
NFKB1	I226R	49	1,2,3,4,6,8,10,11,12,13,15,17,21,23,25
NFKBIA	I226R	683	1,2,3,4,6,8,10,11,12,13,15,17,25
NFKBIB	I226R	502	1,2,8,10,12,15,17,25
NLK	I226R	82	21
NOD1	I226R	33	8
NOS3	I226R	1	20,23
NOTCH1	I226R	3565	10
NOTCH2	I226R	1870	10
NOTCH3	I226R	1335	10
NPRL3	I226R	4	22
OAS2	I226R	79	8
PAK1	I226R	10	13,17,21,25,26,28
PAK6	I226R	335	17
PCK1	I226R	3944	16,23
PCK2	I226R	8	16,23
PDGFC	I226R	21	21,23
PDGFRA	I226R	21	21,23,24
PFKFB2	I226R	23	16
PFKFB4	I226R	48	16
PFKL	I226R	10	16
PFKP	I226R	2	16
PGAM5	I226R	799	6
PHLPP1	I226R	3664	23
PHLPP2	I226R	444	23
PIAS2	I226R	16382	24
PIAS3	I226R	289	24
PIDD1	I226R	2133	4
PIM1	I226R	387	24
PIN1	I226R	40	2
PIP5K1A	I226R	159	28
PKN1	I226R	23	23
PKN2	I226R	34	23
PLA2G4B	I226R	687	5,20,21
PLAU	I226R	14	4,18
PLCB3	I226R	575	8,20,25
PLCG2	I226R	11008	1,4,5,13,14,20,26,28
PLK3	I226R	25	13
PLPP1	I226R	154	28
POLR1C	I226R	3913	12
POLR1D	I226R	14371	12
POLR2E	I226R	29	12
POLR2H	I226R	2933	12
POLR3F	I226R	12	12
POLR3K	I226R	57	12
PPP1CA	I226R	3662	20
PPP1CC	I226R	1	20
PPP2R2A	I226R	56	16,23
PPP2R2C	I226R	1101	16,23
PPP2R3A	I226R	2	16,23
PPP2R5D	I226R	2446	16,23
PPP3CB	I226R	6	1,10,13,15,17,21,26
PPP3CC	I226R	187	1,10,13,15,17,21,26
PRKAA1	I226R	8	16,22,23
PRKAB1	I226R	41174	16
PRKACB	I226R	25	20,21,25
PRKAG1	I226R	176	16
PRKCD	I226R	27	8,13,25,28
PRKCG	I226R	745	14,21,22,26,28
PRKCZ	I226R	2	20,25
PRKG2	I226R	4	20
PROC	I226R	2	18
PSME2	I226R	1264	9
PSME3	I226R	651	9
PSTPIP1	I226R	3812	8
PTGIR	I226R	575	20
PTGS1	I226R	8037	20
PTGS2	I226R	716	4,6,11,13
PTK2	I226R	35	14,23,25
PTPN11	I226R	2	13,14,24,26
PTPN7	I226R	198	21
PTPRC	I226R	7	17,28
RAC1	I226R	2	1,3,5,14,21,23,25,26,28
RAC3	I226R	5	1,5,21,25,26
RAF1	I226R	4	1,5,13,17,21,22,23,24,25,26,28
RAPGEF3	I226R	37	14
RASGRP1	I226R	42	17,20,21
RASGRP2	I226R	2	20,21,25
RASSF5	I226R	1	14
RBPJ	I226R	4	10
RELA	I226R	611	1,2,3,4,6,8,10,11,12,13,15,17,21,23,25
RFXANK	I226R	7663	9
RGMA	I226R	13	27
RHOA	I226R	1395	8,13,14,17,20,22,25,27
RHOH	I226R	12	14
RIPK3	I226R	3	6,8,12
RNASEL	I226R	5000	8
RNF125	I226R	9112	2
RORA	I226R	1675	15
RPS6KA2	I226R	2	21,22
RPS6KA4	I226R	46	6,21
RPS6KA6	I226R	6	21,22
RRAGB	I226R	4	22
RUNX1	I226R	1072	15
SCD5	I226R	15424	16
SCIN	I226R	385	28
SEC13	I226R	65	22
SERPINE1	I226R	2	18
SERPINF2	I226R	2	18
SHC1	I226R	17	25,26
SIKE1	I226R	456	2
SLA-1	I226R	95	9
SLA-8	I226R	394	9
SLA-DMA	I226R	77	7,9,10,15,19
SLA-DMB	I226R	126	7,9,10,15,19
SLA-DQB1	I226R	92	7,9,10,15,19
SLA-DRA	I226R	2	7,9,10,15,19
SLC3A2	I226R	1449	22
SMAD1	I226R	96	27
SMAD2	I226R	2425	15,27
SMAD5	I226R	30	27
SMAD9	I226R	248	27
SMURF1	I226R	46	27
SOCS2	I226R	7	24
SOCS3	I226R	37	6,24
SOCS4	I226R	5788	24
SOS2	I226R	869	1,5,17,21,22,23,24,25,26
SRSF1	I226R	50	11
STAT5B	I226R	20	10,15,24,25
STIM1	I226R	11	20
STK11	I226R	74	16,22,23
STRADA	I226R	14	16,22
TAB1	I226R	175	3,4,6,8,21
TAB2	I226R	8	3,4,6,8,11,21
TAB3	I226R	9231	4,6,8,11
TANK	I226R	221	2,8
TAOK2	I226R	8	21
TAPBP	I226R	418	9
TBK1	I226R	11	2,3,8,11,12
TBXAS1	I226R	29	20
TEC	I226R	14	17
TELO2	I226R	21	22
TGFB1	I226R	36	7,15,21,27
TGFB2	I226R	22	21,27
TGIF1	I226R	13	27
TGIF2	I226R	14	27
THBS4	I226R	33	23
THPO	I226R	1129	19,24
THSD4	I226R	348	27
THY1	I226R	9	14
TICAM1	I226R	432	3,4,8
TIRAP	I226R	1894	3,4
TLR3	I226R	2	3
TLR4	I226R	4	3,4,8,23
TLR8	I226R	3	3
TLR9	I226R	1536	3
TNC	I226R	11916	23
TNFAIP3	I226R	2602	4,6,8,11
TNFRSF13B	I226R	1719	7
TNFRSF17	I226R	107	7
TNFSF10	I226R	19	26
TNFSF13	I226R	5	7
TNFSF13B	I226R	5	4,7
TNR	I226R	6129	23
TP53	I226R	40	21,23
TRAF3	I226R	607	2,3,4,6,8,11
TRAF3IP2	I226R	46	11
TRAF6	I226R	2	2,3,4,8,11,21
TREX1	I226R	32680	12
TRIM25	I226R	593	2,4
TRIM52	I226R	10	9
TRIP6	I226R	35	8
TRPM2	I226R	5	8
TSC2	I226R	4917	16,22,23
TXN	I226R	2	8
TXNIP	I226R	1	8
TYROBP	I226R	54	26
ULK1	I226R	48	16,22
VAV1	I226R	24	1,5,14,17,25,26,28
VCAM1	I226R	121	4,6,14
VCL	I226R	6	14
VDAC2	I226R	36	8
VTN	I226R	2	18,23
WNT10B	I226R	226	22
WNT5B	I226R	72	22
WNT7A	I226R	278	22
WNT9A	I226R	9	22
YWHAB	I226R	13	23
YWHAE	I226R	131	23
YWHAG	I226R	43	23
YWHAH	I226R	6	23
YWHAQ	I226R	9	23
YWHAZ	I226R	95	23
ZFYVE16	I226R	2	27
ACTB	MGF360-12L	2	14,20
ACTN1	MGF360-12L	435	14
ADCY3	MGF360-12L	125	20,25
ADCY4	MGF360-12L	4	20,25
ADIPOQ	MGF360-12L	94	16
ADIPOR1	MGF360-12L	6	16
ADIPOR2	MGF360-12L	484	16
ADRA1A	MGF360-12L	16	16
AHR	MGF360-12L	66606	15
AKT1	MGF360-12L	168	1,3,5,6,13,16,17,20,21,22,23,24,25,28
AKT3	MGF360-12L	121	1,3,5,6,13,16,17,20,21,22,23,24,25,28
ALOX5	MGF360-12L	8	5
ALOX5AP	MGF360-12L	9	5
ANPEP	MGF360-12L	17	19
AOX1	MGF360-12L	35	24
ARHGAP35	MGF360-12L	75	14,20
ARHGEF1	MGF360-12L	41	20
ARPC1A	MGF360-12L	6	28
ARPC3	MGF360-12L	98	28
ASAP1	MGF360-12L	5	28
ASAP2	MGF360-12L	34100	28
ATF2	MGF360-12L	372	6,21,23
ATF4	MGF360-12L	6	6,21,23
ATG16L1	MGF360-12L	6	8
ATG5	MGF360-12L	11819	2,8
ATP6V1D	MGF360-12L	1262	22
ATP6V1E1	MGF360-12L	7	22
ATP6V1G1	MGF360-12L	9517554	22
ATP6V1G2	MGF360-12L	2	22
ATP6V1G3	MGF360-12L	764	22
AZI2	MGF360-12L	3393	2
B2M	MGF360-12L	2	9
BCL10	MGF360-12L	11	1,4,13,17
BDKRB1	MGF360-12L	152	18
BLNK	MGF360-12L	4	1,4
BMPR1A	MGF360-12L	4	27
BRCA1	MGF360-12L	21826	23
BTK	MGF360-12L	4	1,4,5,20
C1QB	MGF360-12L	31	18
C1R	MGF360-12L	178	18
C1S	MGF360-12L	9	18
C3	MGF360-12L	13	18
C6	MGF360-12L	1398	18
C7	MGF360-12L	398	18
C8A	MGF360-12L	3	18
C8B	MGF360-12L	141	18
CAB39	MGF360-12L	21	16,22
CACNA1D	MGF360-12L	278	21
CACNA1E	MGF360-12L	117	21
CACNA1G	MGF360-12L	422	21
CACNA1S	MGF360-12L	67	21
CACNA2D2	MGF360-12L	39	21
CACNB4	MGF360-12L	85090	21
CACNG2	MGF360-12L	80	21
CACNG3	MGF360-12L	55	21
CACNG4	MGF360-12L	25	21
CAMKK1	MGF360-12L	2	20
CAMKK2	MGF360-12L	133	16
CANX	MGF360-12L	5	9
CARD10	MGF360-12L	16227	4
CARD11	MGF360-12L	187	1,4,17
CARD9	MGF360-12L	17	8,13
CASP10	MGF360-12L	5649	2,6
CASP7	MGF360-12L	10	6
CASP8	MGF360-12L	85	2,3,6,8,11,13
CASR	MGF360-12L	1	8
CASTOR1	MGF360-12L	176	22
CCL2	MGF360-12L	33	6,8,11,25
CCL22	MGF360-12L	6	13,25
CCL3L1	MGF360-12L	1	3,25
CCNA1	MGF360-12L	5261	16
CCND1	MGF360-12L	4	16,23,24
CCNE2	MGF360-12L	6	23
CCR2	MGF360-12L	266	25
CCR5	MGF360-12L	59	25
CCR6	MGF360-12L	5	25
CCR8	MGF360-12L	8	25
CCR9	MGF360-12L	13	7,25
CD14	MGF360-12L	213	3,4,19,21
CD19	MGF360-12L	6	1,19,23
CD209	MGF360-12L	22	13
CD22	MGF360-12L	2135	1,19
CD34	MGF360-12L	5	19
CD38	MGF360-12L	1	19
CD4	MGF360-12L	2	9,10,15,17,19
CD48	MGF360-12L	2	26
CD5	MGF360-12L	2	19
CD79B	MGF360-12L	17	1
CD81	MGF360-12L	10	1
CDC25B	MGF360-12L	56	21
CEP192	MGF360-12L	589	22
CFH	MGF360-12L	344	18
CFI	MGF360-12L	6	18
CHUK	MGF360-12L	345	1,2,3,4,6,8,10,11,12,13,15,17,21,22,23,25
CISH	MGF360-12L	268	24
CLDN18	MGF360-12L	2	14
CLDN2	MGF360-12L	279	14
CLDN22	MGF360-12L	23	14
CLDN23	MGF360-12L	14	14
CLDN5	MGF360-12L	447	14
CLIP1	MGF360-12L	3	22
CLU	MGF360-12L	2	18
CNTF	MGF360-12L	14	24
COL3A1	MGF360-12L	77223	20
COL4A1	MGF360-12L	21979	23
CREB1	MGF360-12L	8	6,9,16,23
CREB3L2	MGF360-12L	16	6,16,23
CREB3L3	MGF360-12L	58	6,16,23
CREB3L4	MGF360-12L	231	6,16,23
CSF1	MGF360-12L	30	6,19,21,23
CSF1R	MGF360-12L	32	19,21,23
CSF2RA	MGF360-12L	2	19,24
CSF3	MGF360-12L	1	11,19,23,24
CSNK2B	MGF360-12L	4	4
CTNNA1	MGF360-12L	25183	14
CTSL	MGF360-12L	39	9
CUL1	MGF360-12L	896	27
CX3CR1	MGF360-12L	2	25
CXCL12	MGF360-12L	71	4,7,14,25
DDIT4	MGF360-12L	4376	22,23
DDX3X	MGF360-12L	19	2
DDX58	MGF360-12L	12	2,4,12
DEFB1	MGF360-12L	26	8,11
DHX58	MGF360-12L	3	2
DLG1	MGF360-12L	130	17
DUSP1	MGF360-12L	294	21
DUSP10	MGF360-12L	212	21
DUSP16	MGF360-12L	20	21
DUSP2	MGF360-12L	823	21
DUSP3	MGF360-12L	15	21
DUSP4	MGF360-12L	963	21
DUSP6	MGF360-12L	1163	21
DUSP7	MGF360-12L	1839	21
DVL3	MGF360-12L	1	22
EFNA4	MGF360-12L	37	21,23
EFNA5	MGF360-12L	129	21,23
EGFR	MGF360-12L	15	21,23,24
EGR2	MGF360-12L	3466	13
EIF4E	MGF360-12L	100	22,23
EIF4E2	MGF360-12L	147	22,23
ELK1	MGF360-12L	133	21
ELK4	MGF360-12L	65873	21
EP300	MGF360-12L	24	24,27
ERBB2	MGF360-12L	82	21,23
ERBB3	MGF360-12L	2	21,23
EREG	MGF360-12L	6070	21,23
F11	MGF360-12L	105	18
F11R	MGF360-12L	6	14
F13A1	MGF360-12L	299	18
F13B	MGF360-12L	116	18
F2	MGF360-12L	8	18,20
F2RL2	MGF360-12L	74	18
F9	MGF360-12L	6	18
FADD	MGF360-12L	36	2,3,6,8,11
FBP2	MGF360-12L	352	16
FCER1A	MGF360-12L	8	5
FCER1G	MGF360-12L	13	5,13,20,26
FCER2	MGF360-12L	2	19
FERMT3	MGF360-12L	15264	20
FGA	MGF360-12L	10418	18,20
FGB	MGF360-12L	2	18,20
FLT3	MGF360-12L	9	19,21,23
FNIP1	MGF360-12L	1696	22
FNIP2	MGF360-12L	43254	22
FOS	MGF360-12L	2	1,3,6,10,11,15,17,21
FOXO1	MGF360-12L	2	16
FST	MGF360-12L	12253	27
FZD10	MGF360-12L	46562	22
GAB2	MGF360-12L	8	5,28
GADD45A	MGF360-12L	4	21
GATA3	MGF360-12L	117	10,15
GNAI1	MGF360-12L	4	14,20,25
GNAI3	MGF360-12L	217	14,20,25
GNB2	MGF360-12L	32	23,25
GNB5	MGF360-12L	490	23,25
GNG13	MGF360-12L	9	23,25
GNG2	MGF360-12L	3	23,25
GNG4	MGF360-12L	45	23,25
GNG5	MGF360-12L	11	23,25
GNG7	MGF360-12L	20	23,25
GNGT1	MGF360-12L	8	23,25
GP1BA	MGF360-12L	46	19,20
GP9	MGF360-12L	216	19,20
GRK2	MGF360-12L	18	25
GRK6	MGF360-12L	853	25
GRK7	MGF360-12L	2	25
GSDMD	MGF360-12L	5889	8
GYS2	MGF360-12L	2	16,23
HAMP	MGF360-12L	20	27
HCST	MGF360-12L	138	26
HIF1A	MGF360-12L	68	15
HMGCR	MGF360-12L	63	16
HNF4A	MGF360-12L	231	16
HRAS	MGF360-12L	3780	1,5,13,17,21,22,23,24,25,26
HSP70.2	MGF360-12L	3	9,21
HSPA2	MGF360-12L	1037	9,21
HSPA4	MGF360-12L	1547	9
ICAM1	MGF360-12L	20	4,6,14,26
ID1	MGF360-12L	193	27
ID2	MGF360-12L	189	27
ID3	MGF360-12L	158	27
IFNAR1	MGF360-12L	3	3,8,23,24,26
IFNGR1	MGF360-12L	5	10,15,24,26
IGF1	MGF360-12L	219863	16,21,22,23
IKBKE	MGF360-12L	403	2,3,8,11,12,13
IL10RB	MGF360-12L	18	24
IL11RA	MGF360-12L	35	19,24
IL13	MGF360-12L	196	5,10,11,24
IL13RA1	MGF360-12L	10	24
IL17F	MGF360-12L	8	11,15
IL17RA	MGF360-12L	8192	11
IL18R1	MGF360-12L	4	6
IL1A	MGF360-12L	7	19,21
IL1B	MGF360-12L	30568	3,4,6,8,11,12,13,15,19,21
IL2	MGF360-12L	1	7,10,13,15,17,23,24
IL20RB	MGF360-12L	1284	24
IL22RA1	MGF360-12L	144	24
IL24	MGF360-12L	168	24
IL25	MGF360-12L	94	11
IL27RA	MGF360-12L	50	15,24
IL29	MGF360-12L	5	24
IL2RA	MGF360-12L	1	10,15,19,23,24
IL4R	MGF360-12L	27	10,15,19,23,24
IL5RA	MGF360-12L	3	19,24
IL9	MGF360-12L	2	24
INPPL1	MGF360-12L	3	1,28
IRAK1	MGF360-12L	8246	3,4,21
IRF3	MGF360-12L	7	2,3,8,12
IRF5	MGF360-12L	9	3
IRS1	MGF360-12L	158	16,22,23
ITGA7	MGF360-12L	144	23
ITGAV	MGF360-12L	176	23
[truncated: 1,312 more rows]

## Sheet: Rank#1 Pathway PPI
B cell receptor signaling pathway
Host	ASFV Virulent Protein	Frequency
AKT1	A137R	51
AKT3	A137R	38
BCL10	A137R	2
BLNK	A137R	3
BTK	A137R	605
CARD11	A137R	70
CD22	A137R	536
CD79B	A137R	4
CD81	A137R	2
CHUK	A137R	97
HRAS	A137R	955
KRAS	A137R	6
LOC100511937	A137R	11
LOC396781	A137R	302
MALT1	A137R	2
MAP2K2	A137R	10
NFKB1	A137R	13
NFKBIA	A137R	68
NFKBIB	A137R	108
PLCG2	A137R	13217
PPP3CC	A137R	34
RELA	A137R	66
SOS2	A137R	104
VAV1	A137R	7
AKT1	A151R	115
AKT3	A151R	100
BCL10	A151R	10
BLNK	A151R	6
BTK	A151R	2
CARD11	A151R	201
CD19	A151R	1
CD22	A151R	1666
CD79A	A151R	1
CD79B	A151R	24
CD81	A151R	25
CHUK	A151R	265
FCGR2B	A151R	4
FOS	A151R	2
HRAS	A151R	2038
KRAS	A151R	4
LOC100511937	A151R	20
LOC396781	A151R	1113
LYN	A151R	3
MALT1	A151R	2
MAP2K2	A151R	78
NFKB1	A151R	31
NFKBIA	A151R	265
NFKBIB	A151R	294
PLCG2	A151R	404517
PPP3CB	A151R	1
PPP3CC	A151R	76
RAC1	A151R	4
RAC3	A151R	4
RAF1	A151R	2
RELA	A151R	114
SOS2	A151R	364
VAV1	A151R	20
AKT1	B119L	21
AKT3	B119L	14
BCL10	B119L	2
BLNK	B119L	4
CARD11	B119L	29
CD22	B119L	223
CD79B	B119L	1
CD81	B119L	9
CHUK	B119L	10470
HRAS	B119L	442
LOC100511937	B119L	2
LOC396781	B119L	136
LYN	B119L	2
MALT1	B119L	1
MAP2K2	B119L	12
NFKBIA	B119L	37
NFKBIB	B119L	42
PLCG2	B119L	20243
PPP3CC	B119L	12
RELA	B119L	23
SOS2	B119L	53
VAV1	B119L	1
AKT1	I226R	274
AKT3	I226R	183
BCL10	I226R	12
BLNK	I226R	19
BTK	I226R	7
CARD11	I226R	424
CD19	I226R	2
CD22	I226R	3452
CD79A	I226R	1
CD79B	I226R	40
CD81	I226R	31
CHUK	I226R	1813
FCGR2B	I226R	6
HRAS	I226R	6358
KRAS	I226R	15
LOC100511937	I226R	63
LOC396781	I226R	2352
LYN	I226R	6
MALT1	I226R	24
MAP2K2	I226R	180
NFKB1	I226R	49
NFKBIA	I226R	683
NFKBIB	I226R	502
PLCG2	I226R	11008
PPP3CB	I226R	6
PPP3CC	I226R	187
RAC1	I226R	2
RAC3	I226R	5
RAF1	I226R	4
RELA	I226R	611
SOS2	I226R	869
VAV1	I226R	24
AKT1	MGF360-12L	168
AKT3	MGF360-12L	121
BCL10	MGF360-12L	11
BLNK	MGF360-12L	4
BTK	MGF360-12L	4
CARD11	MGF360-12L	187
CD19	MGF360-12L	6
CD22	MGF360-12L	2135
CD79B	MGF360-12L	17
CD81	MGF360-12L	10
CHUK	MGF360-12L	345
FOS	MGF360-12L	2
HRAS	MGF360-12L	3780
INPPL1	MGF360-12L	3
KRAS	MGF360-12L	12
LOC100511937	MGF360-12L	40
LOC396781	MGF360-12L	1604
LYN	MGF360-12L	7
MALT1	MGF360-12L	2
MAP2K2	MGF360-12L	81
NFKB1	MGF360-12L	44
NFKBIA	MGF360-12L	368
NFKBIB	MGF360-12L	387
PIK3AP1	MGF360-12L	2
PLCG2	MGF360-12L	6837
PPP3CC	MGF360-12L	102
RAC1	MGF360-12L	1
RAC3	MGF360-12L	4
RELA	MGF360-12L	162
SOS2	MGF360-12L	533
VAV1	MGF360-12L	18
AKT1	MGF360-13L	6
AKT3	MGF360-13L	4
CARD11	MGF360-13L	26
CD22	MGF360-13L	98
CD79B	MGF360-13L	4
CHUK	MGF360-13L	24
HRAS	MGF360-13L	166
LOC100511937	MGF360-13L	6
LOC396781	MGF360-13L	69
MAP2K2	MGF360-13L	4
NFKBIA	MGF360-13L	17
NFKBIB	MGF360-13L	22
PLCG2	MGF360-13L	377
PPP3CC	MGF360-13L	6
RELA	MGF360-13L	10
SOS2	MGF360-13L	24
VAV1	MGF360-13L	2
AKT1	MGF360-9L	17
AKT3	MGF360-9L	21
BLNK	MGF360-9L	2
CARD11	MGF360-9L	35
CD22	MGF360-9L	304
CD79B	MGF360-9L	2
CHUK	MGF360-9L	42
HRAS	MGF360-9L	439
LOC100511937	MGF360-9L	5
LOC396781	MGF360-9L	168
MAP2K2	MGF360-9L	11
NFKB1	MGF360-9L	8
NFKBIA	MGF360-9L	42
NFKBIB	MGF360-9L	39
PLCG2	MGF360-9L	1494
PPP3CC	MGF360-9L	11
RELA	MGF360-9L	27
SOS2	MGF360-9L	62
VAV1	MGF360-9L	1
AKT1	MGF505-3R	35
AKT3	MGF505-3R	11443
BCL10	MGF505-3R	5
BLNK	MGF505-3R	4
BTK	MGF505-3R	2
CARD11	MGF505-3R	59
CD22	MGF505-3R	583
CD79B	MGF505-3R	4
CD81	MGF505-3R	4
CHUK	MGF505-3R	200
FCGR2B	MGF505-3R	2
HRAS	MGF505-3R	1139
LOC100511937	MGF505-3R	14
LOC396781	MGF505-3R	355
MALT1	MGF505-3R	397
MAP2K2	MGF505-3R	25
NFKB1	MGF505-3R	13
NFKBIA	MGF505-3R	129
NFKBIB	MGF505-3R	108
PIK3AP1	MGF505-3R	2
PLCG2	MGF505-3R	2477
PPP3CB	MGF505-3R	2
PPP3CC	MGF505-3R	22
RAC1	MGF505-3R	2
RAF1	MGF505-3R	2
RELA	MGF505-3R	31
SOS2	MGF505-3R	396
VAV1	MGF505-3R	6

## Sheet: Rank#1 Pathway Node PPI Count
B cell receptor signaling pathway
Node	PPI Count (number of interactive proteins)
AKT1	8
AKT3	8
BCL10	6
BLNK	7
BTK	5
CARD11	8
CD19	3
CD22	8
CD79A	2
CD79B	8
CD81	6
CHUK	8
FCGR2B	3
FOS	2
HRAS	8
INPPL1	1
KRAS	4
LOC100511937	8
LOC396781	8
LYN	4
MALT1	6
MAP2K2	8
NFKB1	6
NFKBIA	8
NFKBIB	8
PIK3AP1	2
PLCG2	8
PPP3CB	3
PPP3CC	8
RAC1	4
RAC3	3
RAF1	3
RELA	8
SOS2	8
VAV1	8
A137R	24
A151R	33
B119L	22
I226R	32
MGF360-12L	31
MGF360-13L	17
MGF360-9L	19
MGF505-3R	28
