# Supplementary material for: Interactome between ASFV and host immune pathway proteins
Source: mSystems. 2023 Nov 15;8(6):e00471-23. doi: 10.1128/msystems.00471-23 (PMC10734461; doi:10.1128/msystems.00471-23)
Supplement: Table S6 — Detailed interaction information between MGF505-3R, MGF360-12L, and IL-1B. [file msystems.00471-23-s0007.xlsx]

## Sheet: Interaction details 
Fig.2E. Detailed interaction information between MGF505-3R, MGF360-12L, and IL-1B
ASFV Protein	Interaction aa Site	Interactive Protein	Interaction aa Site	VDW Overlap (Å)	Distance (Å)
MGF505-3R	HIS-140	IL1B	GLU-25	0.9405	2.3495
MGF505-3R	HIS-140	IL1B	ALA-26	0.875	2.1375
MGF505-3R	TRP-160	IL1B	PRO-7	0.7855	2.4301
MGF505-3R	TYR-102	IL1B	ASN-168	0.534	2.716
MGF505-3R	SER-133	IL1B	PHE-24	0.527	2.423
MGF505-3R	ASP-97	IL1B	LYS-252	0.507	2.193
MGF505-3R	TYR-103	IL1B	ASN-168	0.504	2.821
MGF505-3R	TYR-96	IL1B	GLU-219	0.504	2.676
MGF505-3R	LYS-107	IL1B	ASP-40	0.5	2.825
MGF505-3R	HIS-140	IL1B	LYS-30	0.4833	2.5983
MGF505-3R	VAL-99	IL1B	ASN-168	0.471	2.709
MGF505-3R	THR-131	IL1B	GLY-28	0.468	1.612
MGF505-3R	ASP-111	IL1B	LYS-33	0.458	2.5545
MGF505-3R	LEU-134	IL1B	GLN-118	0.453	2.797
MGF505-3R	SER-130	IL1B	VAL-161	0.451	1.589
MGF505-3R	TYR-162	IL1B	ALA-13	0.449	2.251
MGF505-3R	MET-166	IL1B	MET-12	0.439	2.741
MGF505-3R	CYS-163	IL1B	MET-12	0.428	3.054
MGF505-3R	ASP-104	IL1B	SER-166	0.42	2.905
MGF505-3R	TYR-156	MGF360-12L	LYS-165	0.546	2.154
MGF505-3R	ASP-155	MGF360-12L	LYS-165	0.527	2.173
MGF360-12L	TYR-86	IL1B	ASP-114	0.7824	2.3896
MGF360-12L	PHE-221	IL1B	ALA-142	0.7735	2.4607
MGF360-12L	VAL-220	IL1B	GLN-125	0.726	1.974
MGF360-12L	HIS-248	IL1B	ARG-223	0.6999	2.4001
MGF360-12L	LEU-192	IL1B	PHE-156	0.683	2.642
MGF360-12L	ASN-59	IL1B	ASP-109	0.678	2.022
MGF360-12L	ILE-188	IL1B	PHE-156	0.6683	2.6817
MGF360-12L	PHE-221	IL1B	LEU-143	0.6475	2.365
MGF360-12L	LYS-246	IL1B	VAL-264	0.642	2.058
MGF360-12L	LEU-115	IL1B	ASN-116	0.633	2.692
MGF360-12L	TRP-33	IL1B	TYR-204	0.632	2.318
MGF360-12L	PHE-221	IL1B	LYS-141	0.619	2.781
MGF360-12L	TYR-190	IL1B	MET-158	0.6171	2.4946
MGF360-12L	THR-166	IL1B	ALA-2	0.617	2.008
MGF360-12L	LYS-53	IL1B	GLN-195	0.615	2.01
MGF360-12L	ALA-185	IL1B	PHE-156	0.6105	2.6795
MGF360-12L	SER-128	IL1B	LEU-181	0.609	2.716
MGF360-12L	ASN-129	IL1B	MET-209	0.603	2.722
MGF360-12L	ILE-196	IL1B	LYS-179	0.602	2.4105
MGF360-12L	ASN-59	IL1B	ASN-108	0.588	2.812
MGF360-12L	ILE-186	IL1B	CYS-157	0.5853	2.5648
MGF360-12L	LEU-58	IL1B	ASN-108	0.58	2.82
MGF360-12L	PHE-77	IL1B	CYS-107	0.5723	2.3883
MGF360-12L	LYS-334	IL1B	ASP-256	0.571	2.129
MGF360-12L	ASP-222	IL1B	VAL-154	0.569	2.131
MGF360-12L	ALA-187	IL1B	CYS-157	0.562	2.138
MGF360-12L	THR-126	IL1B	TYR-182	0.5613	2.7528
MGF360-12L	THR-126	IL1B	LEU-174	0.5595	2.343
MGF360-12L	ARG-210	IL1B	VAL-154	0.558	2.067
MGF360-12L	TYR-254	IL1B	HIS-129	0.557	2.768
MGF360-12L	LEU-46	IL1B	MET-209	0.551	2.849
MGF360-12L	ALA-187	IL1B	GLY-175	0.55	2.4625
MGF360-12L	LYS-53	IL1B	GLU-197	0.544	2.156
MGF360-12L	THR-126	IL1B	GLY-175	0.543	2.287
MGF360-12L	ALA-185	IL1B	CYS-122	0.532	2.428
MGF360-12L	ALA-187	IL1B	PHE-156	0.5318	2.4332
MGF360-12L	ASN-57	IL1B	ASN-108	0.529	2.871
MGF360-12L	LYS-125	IL1B	LEU-174	0.527	2.798
MGF360-12L	SER-127	IL1B	LEU-181	0.527	2.653
MGF360-12L	ASN-57	IL1B	ASP-109	0.5267	2.59
MGF360-12L	ILE-186	IL1B	MET-158	0.5225	2.49
MGF360-12L	PRO-19	IL1B	GLN-64	0.521	2.179
MGF360-12L	THR-166	IL1B	MET-1	0.52	2.18
MGF360-12L	ASN-219	IL1B	GLN-125	0.5197	2.5237
MGF360-12L	ASN-219	IL1B	SER-131	0.518	2.182
MGF360-12L	HIS-124	IL1B	SER-159	0.518	2.662
MGF360-12L	ASN-219	IL1B	GLU-153	0.517	2.4955
MGF360-12L	HIS-124	IL1B	TYR-182	0.517	1.563
MGF360-12L	SER-251	IL1B	HIS-129	0.516	2.4965
MGF360-12L	PHE-221	IL1B	SER-131	0.5155	2.6995
MGF360-12L	TYR-182	IL1B	SER-119	0.514	2.186
MGF360-12L	ARG-189	IL1B	LYS-123	0.5115	2.151
MGF360-12L	LYS-125	IL1B	PHE-160	0.5105	2.852
MGF360-12L	GLN-197	IL1B	LEU-134	0.5025	1.8475
MGF360-12L	LYS-125	IL1B	THR-173	0.499	2.201
MGF360-12L	LEU-192	IL1B	LEU-174	0.497	2.903
MGF360-12L	ALA-185	IL1B	GLU-121	0.4955	2.5545
MGF360-12L	PHE-123	IL1B	PHE-160	0.4955	2.7945
MGF360-12L	LYS-125	IL1B	MET-158	0.495	2.905
MGF360-12L	LEU-58	IL1B	ASP-109	0.494	1.506
MGF360-12L	SER-7	IL1B	PHE-97	0.493	2.207
MGF360-12L	SER-128	IL1B	TYR-182	0.491	2.759
MGF360-12L	SER-251	IL1B	ASP-126	0.491	1.589
MGF360-12L	GLU-327	IL1B	GLU-242	0.4895	2.4505
MGF360-12L	ASN-70	IL1B	GLU-105	0.489	2.691
MGF360-12L	LYS-64	IL1B	ARG-203	0.4885	2.3303
MGF360-12L	LEU-132	IL1B	TYR-204	0.488	2.8745
MGF360-12L	LEU-121	IL1B	PRO-205	0.487	2.693
MGF360-12L	SER-4	IL1B	GLU-98	0.487	2.838
MGF360-12L	SER-127	IL1B	TYR-182	0.4868	2.5445
MGF360-12L	PHE-217	IL1B	CYS-122	0.4833	2.2167
MGF360-12L	PHE-217	IL1B	LYS-123	0.482	2.8805
MGF360-12L	GLU-54	IL1B	LEU-183	0.481	2.919
MGF360-12L	LEU-159	IL1B	PRO-267	0.4747	1.992
MGF360-12L	VAL-164	IL1B	MET-1	0.474	2.151
MGF360-12L	VAL-220	IL1B	SER-131	0.472	2.228
MGF360-12L	LYS-246	IL1B	GLU-263	0.469	2.156
MGF360-12L	ILE-131	IL1B	ILE-176	0.464	2.716
MGF360-12L	HIS-124	IL1B	GLN-162	0.4615	2.521
MGF360-12L	ASP-167	IL1B	MET-1	0.461	2.239
MGF360-12L	TYR-184	IL1B	VAL-155	0.461	2.239
MGF360-12L	VAL-164	IL1B	ALA-2	0.461	2.239
MGF360-12L	TRP-157	IL1B	GLN-118	0.458	2.242
MGF360-12L	ARG-189	IL1B	CYS-122	0.457	2.943
MGF360-12L	HIS-124	IL1B	LYS-206	0.454	2.4485
MGF360-12L	LYS-125	IL1B	SER-159	0.4535	2.209
MGF360-12L	ASN-92	IL1B	LYS-202	0.453	2.247
MGF360-12L	LEU-159	IL1B	VAL-264	0.453	2.597
MGF360-12L	LEU-56	IL1B	LYS-206	0.451	2.874
MGF360-12L	TYR-184	IL1B	LYS-177	0.451	2.249
MGF360-12L	GLY-55	IL1B	PHE-213	0.45	2.9125
MGF360-12L	LYS-125	IL1B	VAL-161	0.4495	1.9005
MGF360-12L	HIS-124	IL1B	MET-209	0.448	2.877
MGF360-12L	ILE-130	IL1B	TYR-182	0.448	1.552
MGF360-12L	ILE-186	IL1B	MET-120	0.448	2.732
MGF360-12L	PHE-123	IL1B	LYS-206	0.448	2.732
MGF360-12L	ILE-186	IL1B	GLU-121	0.447	2.178
MGF360-12L	SER-7	IL1B	GLU-98	0.443	2.737
MGF360-12L	ASN-218	IL1B	GLN-125	0.4415	2.1485
MGF360-12L	GLU-158	IL1B	MET-120	0.4415	2.571
MGF360-12L	ASN-129	IL1B	TYR-204	0.4405	2.8495
MGF360-12L	PHE-199	IL1B	LYS-179	0.4403	2.443
MGF360-12L	ASP-325	IL1B	HIS-144	0.439	2.261
MGF360-12L	LEU-5	IL1B	GLU-98	0.4375	2.6125
MGF360-12L	ILE-329	IL1B	LYS-130	0.437	1.563
MGF360-12L	LEU-56	IL1B	GLU-210	0.437	2.538
MGF360-12L	GLU-225	IL1B	ARG-152	0.436	2.264
MGF360-12L	GLU-158	IL1B	PRO-267	0.434	2.266
MGF360-12L	GLU-54	IL1B	PHE-213	0.434	2.7327
MGF360-12L	HIS-224	IL1B	GLN-243	0.434	2.206
MGF360-12L	THR-126	IL1B	PHE-213	0.434	2.266
MGF360-12L	ALA-61	IL1B	ASN-108	0.433	2.967
MGF360-12L	GLU-194	IL1B	GLU-197	0.433	2.267
MGF360-12L	ILE-47	IL1B	GLU-210	0.428	2.752
MGF360-12L	ILE-130	IL1B	SER-159	0.427	2.773
MGF360-12L	LEU-132	IL1B	LYS-202	0.427	2.5855
MGF360-12L	LEU-159	IL1B	SER-266	0.427	2.898
MGF360-12L	TYR-227	IL1B	THR-147	0.426	2.899
MGF360-12L	TRP-33	IL1B	CYS-107	0.423	2.902
MGF360-12L	ILE-131	IL1B	ASN-180	0.421	2.279
MGF360-12L	LEU-159	IL1B	LEU-265	0.421	2.204
MGF360-12L	TRP-33	IL1B	THR-106	0.4195	2.8705
MGF360-12L	LEU-25	IL1B	ARG-63	0.419	2.206
MGF360-12L	TYR-198	IL1B	ASP-198	0.417	1.663
MGF360-12L	HIS-124	IL1B	ASP-208	0.416	2.984
MGF360-12L	PHE-217	IL1B	GLU-263	0.415	2.985
MGF360-12L	ASP-330	IL1B	LYS-130	0.414	2.836
MGF360-12L	HIS-42	IL1B	LEU-51	0.413	2.227
MGF360-12L	ASP-330	IL1B	ASP-128	0.411	2.914
MGF360-12L	LYS-150	IL1B	VAL-11	0.409	2.291
MGF360-12L	ALA-214	IL1B	GLU-153	0.407	2.773
MGF360-12L	LEU-159	IL1B	GLU-121	0.407	2.293
MGF360-12L	GLN-116	IL1B	ALA-115	0.406	2.294
MGF360-12L	ILE-186	IL1B	PHE-156	0.406	2.994
MGF360-12L	ALA-195	IL1B	LYS-179	0.405	2.775
MGF360-12L	HIS-124	IL1B	ARG-207	0.405	2.935
MGF360-12L	THR-126	IL1B	THR-173	0.405	1.595
MGF360-12L	ALA-65	IL1B	ARG-203	0.403	2.847
MGF360-12L	TYR-24	IL1B	ARG-63	0.403	2.297
MGF360-12L	ALA-187	IL1B	ILE-176	0.402	2.923
MGF360-12L	PHE-199	IL1B	LYS-177	0.402	2.298
MGF360-12L	ASN-129	IL1B	PRO-205	0.401	2.224
MGF360-12L	GLN-116	IL1B	ASP-114	0.401	2.779
MGF360-12L	SER-127	IL1B	LEU-183	0.401	2.299
