# Supplementary material for: Interactome between ASFV and host immune pathway proteins
Source: mSystems. 2023 Nov 15;8(6):e00471-23. doi: 10.1128/msystems.00471-23 (PMC10734461; doi:10.1128/msystems.00471-23)
Supplement: Table S7 — Detailed ASFV-ASFV PPIs for early and late ASFV proteins. [file msystems.00471-23-s0008.xlsx]

## Sheet: Early and Late Proteins List
ASFV	Expression Stage
A151R	early
A179L	early
A238L	early
A240L	early
CP204L	early
D250R	early
DP238L	early
DP60R	early
DP96R	early
F778R	early
H359L	early
K205R	early
M448R	early
MGF110-1L	early
MGF110-2L	early
MGF110-3L	early
MGF300-1L	early
MGF300-4L	early
MGF360-1L	early
MGF360-3L	early
MGF360-6L	early
MGF360-8L	early
MGF360-9L	early
MGF505-3R	early
MGF505-4R	early
MGF505-5R	early
MGF505-7R	early
MGF505-9R	early
NP868R	early
P1192R	early
X69R	early
I8L	early
MGF110-5L-6L	early
A104R	late
A118R	late
A137R	late
A859L	late
B119L	late
B169L	late
B175L	late
B318L	late
B438L	late
B475L	late
B602L	late
B646L	late
B66L	late
B962L	late
C147L	late
C315R	late
C962R	late
CP123L	late
CP80R	late
D1133L	late
D345L	late
E146L	late
E199L	late
E423R	late
EP84R	late
H108R	late
I196L	late
I226R	late
I329L	late
K421R	late
K78R	late
MGF360-18R	late
Q706L	late
QP383R	late
S183L	late
L11L	late
EP1242L	uncharacterized
G-ACD-00090	uncharacterized
G-ACD-00160	uncharacterized
G-ACD-00190	uncharacterized
G-ACD-00210	uncharacterized
G-ACD-00240	uncharacterized
G-ACD-00270	uncharacterized
G-ACD-00290	uncharacterized
G-ACD-00330	uncharacterized
G-ACD-00350	uncharacterized
G-ACD-00360	uncharacterized
G-ACD-01020	uncharacterized
G-ACD-01760	uncharacterized
G-ACD-01940	uncharacterized
G-ACD-01960	uncharacterized
C62L	uncharacterized
DP79L	uncharacterized
E66L	uncharacterized
I7L	uncharacterized
I9R	uncharacterized
MGF100-1L	uncharacterized
MGF110-13L	uncharacterized
MGF110-14L	uncharacterized
MGF110-4L	uncharacterized
MGF360-11L	uncharacterized
MGF360-12L	uncharacterized
MGF360-13L	uncharacterized
MGF360-14L	uncharacterized
MGF505-1R	uncharacterized

## Sheet: PPI for Early and Late Proteins
ASFV-Prey	Expression Stage	ASFV-Bait	Expression Stage	Frequency
A240L	early	A151R	early	25745
A240L	early	H359L	early	1
A240L	early	I8L	early	15
A240L	early	MGF110-3L	early	2
A240L	early	MGF300-1L	early	82
A240L	early	MGF505-3R	early	5
A240L	early	MGF505-9R	early	4
CP204L	early	A151R	early	4
CP204L	early	H359L	early	2
D250R	early	A151R	early	45
D250R	early	H359L	early	2
D250R	early	I8L	early	2
D250R	early	M448R	early	27
D250R	early	MGF300-1L	early	14
DP238L	early	DP238L	early	6
F778R	early	A151R	early	6
H359L	early	A151R	early	85
H359L	early	I8L	early	6
H359L	early	MGF300-1L	early	18
K205R	early	A151R	early	2838
K205R	early	H359L	early	36
K205R	early	I8L	early	97
K205R	early	M448R	early	2
K205R	early	MGF110-3L	early	2
K205R	early	MGF300-1L	early	613
K205R	early	MGF360-9L	early	6
K205R	early	MGF505-3R	early	25
K205R	early	MGF505-9R	early	15
M448R	early	A151R	early	189
M448R	early	I8L	early	12
M448R	early	MGF300-1L	early	48
M448R	early	MGF360-9L	early	1
M448R	early	MGF505-3R	early	3
M448R	early	MGF505-7R	early	21
M448R	early	MGF505-9R	early	15472
MGF300-1L	early	A151R	early	16275
MGF300-1L	early	A179L	early	2
MGF300-1L	early	I8L	early	711
MGF300-1L	early	MGF110-1L	early	6
MGF300-1L	early	MGF110-2L	early	4
MGF300-1L	early	MGF110-3L	early	14
MGF300-1L	early	MGF300-1L	early	3377
MGF300-1L	early	MGF360-9L	early	62
MGF300-1L	early	MGF505-9R	early	116
MGF360-1L	early	A151R	early	27
MGF360-1L	early	MGF300-1L	early	12
MGF505-3R	early	A151R	early	7988
MGF505-3R	early	D250R	early	1
MGF505-3R	early	H359L	early	85
MGF505-3R	early	I8L	early	23586
MGF505-3R	early	MGF110-3L	early	5
MGF505-3R	early	MGF300-1L	early	534659
MGF505-3R	early	MGF360-9L	early	163
MGF505-3R	early	MGF505-3R	early	47
MGF505-3R	early	MGF505-9R	early	66
P1192R	early	A151R	early	60
P1192R	early	H359L	early	4
P1192R	early	MGF300-1L	early	22
P1192R	early	MGF360-9L	early	4
P1192R	early	MGF505-3R	early	6718
A104R	late	A151R	early	1
B438L	late	A151R	early	2792144
B438L	late	D250R	early	20
B438L	late	DP96R	early	2
B438L	late	H359L	early	1104
B438L	late	I8L	early	7900
B438L	late	M448R	early	3
B438L	late	MGF110-1L	early	271
B438L	late	MGF110-2L	early	16
B438L	late	MGF110-3L	early	986
B438L	late	MGF300-1L	early	71959
B438L	late	MGF360-9L	early	6350
B438L	late	MGF505-3R	early	2427
B438L	late	MGF505-7R	early	2
B438L	late	MGF505-9R	early	888
B475L	late	A151R	early	17
B646L	late	A151R	early	7
B66L	late	A151R	early	1
CP80R	late	A151R	early	610
CP80R	late	H359L	early	22931
CP80R	late	I8L	early	20
CP80R	late	MGF300-1L	early	189
CP80R	late	MGF360-9L	early	1
CP80R	late	MGF505-9R	early	12
D345L	late	A151R	early	66
D345L	late	H359L	early	1
D345L	late	I8L	early	2
D345L	late	MGF300-1L	early	143
E199L	late	MGF360-3L	early	1
E423R	late	A151R	early	37
E423R	late	H359L	early	1
E423R	late	I8L	early	2
E423R	late	MGF300-1L	early	9
EP84R	late	A151R	early	4
I196L	late	A151R	early	1
I329L	late	A151R	early	1
K78R	late	A151R	early	2
L11L	late	A151R	early	64
L11L	late	I8L	early	8
L11L	late	MGF300-1L	early	27
L11L	late	MGF505-9R	early	2
MGF360-18R	late	A151R	early	114
MGF360-18R	late	H359L	early	2
MGF360-18R	late	I8L	early	12
MGF360-18R	late	MGF300-1L	early	10916
MGF360-18R	late	MGF360-9L	early	2
MGF360-18R	late	MGF505-3R	early	8
MGF360-18R	late	MGF505-9R	early	2
A151R	early	B175L	late	2
A240L	early	A137R	late	6
A240L	early	B175L	late	2173
A240L	early	C147L	late	3
A240L	early	CP123L	late	3
A240L	early	CP80R	late	4
A240L	early	I226R	late	8
A240L	early	S183L	late	2
CP204L	early	B175L	late	27
CP204L	early	C147L	late	2
CP204L	early	S183L	late	175
D250R	early	A137R	late	2
D250R	early	B175L	late	152
D250R	early	CP123L	late	2
D250R	early	S183L	late	2
DP238L	early	B175L	late	21
F778R	early	B175L	late	15
H359L	early	B175L	late	744
H359L	early	CP123L	late	2
K205R	early	A137R	late	56
K205R	early	B175L	late	21579
K205R	early	B438L	late	10
K205R	early	B962L	late	10
K205R	early	C147L	late	22
K205R	early	C315R	late	8
K205R	early	CP123L	late	62
K205R	early	CP80R	late	17
K205R	early	E146L	late	2
K205R	early	I226R	late	33
K205R	early	K421R	late	6
K205R	early	S183L	late	32
M448R	early	A137R	late	3
M448R	early	B175L	late	1695
M448R	early	C147L	late	3
M448R	early	CP123L	late	2
M448R	early	CP80R	late	1
M448R	early	I226R	late	6
M448R	early	S183L	late	3
MGF110-5L-6L	early	B175L	late	4
MGF300-1L	early	A137R	late	2611
MGF300-1L	early	B119L	late	3
MGF300-1L	early	B175L	late	136728
MGF300-1L	early	B962L	late	60
MGF300-1L	early	C147L	late	70
MGF300-1L	early	C315R	late	39
MGF300-1L	early	CP123L	late	425
MGF300-1L	early	E146L	late	2
MGF300-1L	early	H108R	late	2
MGF300-1L	early	I226R	late	174
MGF300-1L	early	K421R	late	38
MGF300-1L	early	S183L	late	171
MGF360-1L	early	A137R	late	743
MGF360-1L	early	B175L	late	229
MGF360-1L	early	CP123L	late	2
MGF360-6L	early	B175L	late	2
MGF505-3R	early	A137R	late	137
MGF505-3R	early	B119L	late	1
MGF505-3R	early	B175L	late	58054
MGF505-3R	early	B962L	late	14
MGF505-3R	early	C147L	late	48
MGF505-3R	early	C315R	late	5766
MGF505-3R	early	CP123L	late	171
MGF505-3R	early	CP80R	late	44
MGF505-3R	early	I226R	late	12185
MGF505-3R	early	K421R	late	9
MGF505-3R	early	S183L	late	100
MGF505-4R	early	B175L	late	1
MGF505-5R	early	B175L	late	1
NP868R	early	B175L	late	2
P1192R	early	B175L	late	644
P1192R	early	C147L	late	3
P1192R	early	CP123L	late	6
P1192R	early	CP80R	late	2
A859L	late	B175L	late	2
B169L	late	B175L	late	2
B175L	late	B175L	late	3
B438L	late	A137R	late	10953
B438L	late	B119L	late	536
B438L	late	B175L	late	906195
B438L	late	B438L	late	508
B438L	late	B962L	late	3211
B438L	late	C147L	late	14361
B438L	late	C315R	late	265
B438L	late	CP123L	late	50705
B438L	late	CP80R	late	495
B438L	late	E146L	late	3
B438L	late	H108R	late	2
B438L	late	I226R	late	1590
B438L	late	K421R	late	5213
B438L	late	L11L	late	3
B438L	late	S183L	late	26742
B475L	late	A137R	late	2
B475L	late	B175L	late	58
B602L	late	B175L	late	2
B646L	late	B175L	late	81
B66L	late	B175L	late	168
C962R	late	B175L	late	2
CP80R	late	A137R	late	15
CP80R	late	B175L	late	5527
CP80R	late	B962L	late	4
CP80R	late	C147L	late	4
CP80R	late	C315R	late	6
CP80R	late	CP123L	late	10
CP80R	late	CP80R	late	2
CP80R	late	I226R	late	4
CP80R	late	S183L	late	7
D345L	late	A137R	late	2
D345L	late	B175L	late	4817
D345L	late	I226R	late	2
E423R	late	B175L	late	270
E423R	late	B962L	late	2984
E423R	late	CP80R	late	2
EP84R	late	B175L	late	55
I329L	late	B175L	late	11
L11L	late	A137R	late	3792
L11L	late	B175L	late	611
L11L	late	CP123L	late	4
L11L	late	I226R	late	4
L11L	late	S183L	late	2
MGF360-18R	late	B175L	late	1013
MGF360-18R	late	B438L	late	4
MGF360-18R	late	CP123L	late	5
MGF360-18R	late	CP80R	late	2
MGF360-18R	late	S183L	late	1
Q706L	late	B175L	late	2
QP383R	late	B175L	late	1

## Sheet: Total PPI Count
ASFV	PPI Count (number of interactive proteins)
A104R	1
A137R	12
A151R	26
A179L	1
A240L	14
A859L	1
B119L	3
B169L	1
B175L	36
B438L	31
B475L	3
B602L	1
B646L	2
B66L	2
B962L	6
C147L	9
C315R	5
C962R	1
CP123L	13
CP204L	5
CP80R	23
D250R	11
D345L	7
DP238L	2
DP96R	1
E146L	3
E199L	1
E423R	7
EP84R	2
F778R	2
H108R	2
H359L	16
I196L	1
I226R	9
I329L	2
I8L	13
K205R	21
K421R	4
K78R	1
L11L	10
M448R	17
MGF110-1L	2
MGF110-2L	2
MGF110-3L	5
MGF110-5L-6L	1
MGF300-1L	35
MGF360-18R	12
MGF360-1L	5
MGF360-3L	1
MGF360-6L	1
MGF360-9L	8
MGF505-3R	26
MGF505-4R	1
MGF505-5R	1
MGF505-7R	2
MGF505-9R	9
NP868R	1
P1192R	9
Q706L	1
QP383R	1
S183L	11
