# Supplementary material for: Interactome between ASFV and host immune pathway proteins
Source: mSystems. 2023 Nov 15;8(6):e00471-23. doi: 10.1128/msystems.00471-23 (PMC10734461; doi:10.1128/msystems.00471-23)
Supplement: Table S8 — Protein sequence alignment results of 590 host proteins in the ASFV-host PPI network between domestic pigs (Sus scrofa) and warthogs (Phacochoerus africanus). [file msystems.00471-23-s0009.xlsx]

## Sheet: Sequence Alignment Results
S. scrofa Protein	P. africanus Protein	P. africanus Identity (%)	P. africanus Coverage (%)
LOC100621431	NC_062557.1_prot_XP_047613618.1_40738	98.4	53
LOC396566	NC_062544.1_prot_XP_047644725.1_2993	90	54
GP1BA	NC_062557.1_prot_XP_047614982.1_41587	96.409	58
LOC110261595	NC_062552.1_prot_32169	86.559	59
LAMTOR5	NC_062549.1_prot_XP_047641025.1_21892	100	61
LOC396781	NC_062552.1_prot_33176	92.308	69
CARD9	NC_062545.1_prot_XP_047624892.1_8258	91.344	79
ATG5	NC_062545.1_prot_XP_047617727.1_4928	100	80
LOC100621121	NC_062546.1_prot_XP_047628267.1_10210	93.596	85
CEP192	NC_062551.1_prot_XP_047647424.1_28886	92.947	86
SMURF1	NC_062548.1_prot_XP_047635499.1_16627	99.86	88
ITGA7	NC_062550.1_prot_XP_047642799.1_23335	98.651	91
VCL	NC_062558.1_prot_XP_047616422.1_44008	100	91
LCN2	NC_062545.1_prot_XP_047624487.1_7875	95.628	92
CSF1R	NC_062547.1_prot_XP_047634994.1_16328	98.454	92
PTPRR	NC_062550.1_prot_XP_047643155.1_23664	99.058	93
DVL3	NC_062544.1_prot_XP_047643676.1_2867	99.807	93
CCR8	NC_062544.1_prot_XP_047610316.1_1043	96.901	94
CACNA1E	NC_062554.1_prot_XP_047610363.1_37250	99.567	94
PIP5K1A	NC_062549.1_prot_XP_047640629.1_21522	99.614	94
CACNB4	NC_062546.1_prot_XP_047627879.1_9827	99.788	94
PIDD1	NC_062547.1_prot_XP_047630825.1_12000	99.228	95
LAMB4	NC_062554.1_prot_XP_047609889.1_37019	93.272	96
CASP10	NC_062546.1_prot_XP_047629181.1_11082	96.429	97
BMP8A	NC_062551.1_prot_XP_047649438.1_28847	98.133	97
TBXAS1	NC_062559.1_prot_XP_047618963.1_45503	98.654	97
PPP1CC	NC_062558.1_prot_XP_047616469.1_42787	100	97
TELO2	NC_062548.1_prot_XP_047636936.1_18006	94.124	98
PRKCQ	NC_062555.1_prot_XP_047611191.1_38465	96.336	98
MEFV	NC_062548.1_prot_XP_047636668.1_17756	97.301	98
CACNA1G	NC_062557.1_prot_XP_047613830.1_40814	99.274	98
ASAP1	NC_062549.1_prot_XP_047639194.1_20057	99.458	98
KLRD1	NC_062550.1_prot_XP_047643512.1_24023	93.182	99
MAGI2	NC_062554.1_prot_XP_047607711.1_36902	95.547	99
PLAU	NC_062558.1_prot_XP_047617643.1_44006	97.732	99
MASP2	NC_062551.1_prot_XP_047647715.1_27848	98.097	99
CD79B	NC_062557.1_prot_XP_047613353.1_40064	98.238	99
TRIM52	NC_062547.1_prot_XP_047632371.1_13744	98.413	99
IL2RA	NC_062555.1_prot_XP_047610819.1_38476	98.513	99
TLR9	NC_062544.1_prot_XP_047632042.1_1641	98.931	99
ASAP2	NC_062548.1_prot_XP_047638633.1_19647	99.078	99
RASSF5	NC_062554.1_prot_XP_047608109.1_36555	99.51	99
LOC100511937	NC_062551.1_prot_XP_047645168.1_29706	99.565	99
DLL1	NC_062545.1_prot_XP_047625641.1_4112	99.723	99
CHUK	NC_062558.1_prot_XP_047616307.1_44590	100	99
DEFB1	NC_062546.1_prot_XP_047626364.1_10163	36.364	100
POLR1D	NC_062544.1_prot_XP_047608562.1_2770	70.677	100
TNC	NC_062545.1_prot_XP_047624216.1_7558	81.612	100
TNFSF13B	NC_062556.1_prot_XP_047611689.1_39292	82.206	100
CD46	NC_062554.1_prot_XP_047608408.1_37429	82.692	100
IL1B	NC_062548.1_prot_XP_047637129.1_18188	85.821	100
MRAS	NC_062544.1_prot_XP_047639182.1_2382	86.307	100
SLA-1	NC_062552.1_prot_XP_047653729.1_30526	86.981	100
LOC100624226	NC_062558.1_prot_XP_047618324.1_42235	87.248	100
LOC106504372	NC_062552.1_prot_XP_047650939.1_30757	87.97	100
LOC100515824	NC_062548.1_prot_XP_047635654.1_16776	90.364	100
TRPM2	NC_062544.1_prot_XP_047653871.1_3995	90.789	100
SLA-DQB1	NC_062552.1_prot_XP_047651985.1_30759	91.571	100
CSF2RA	NC_062560.1_prot_XP_047621118.1_46177	93.133	100
TAOK2	NC_062548.1_prot_XP_047636079.1_17178	93.297	100
FGA	NC_062553.1_prot_XP_047654085.1_34175	93.757	100
PTPRC	NC_062555.1_prot_XP_047610843.1_37788	94.205	100
FCER1A	NC_062549.1_prot_XP_047638952.1_21014	94.253	100
CD4	NC_062550.1_prot_XP_047643639.1_24150	94.311	100
SLA-DQA1	NC_062552.1_prot_XP_047651593.1_30758	94.51	100
CD48	NC_062549.1_prot_XP_047640102.1_20950	94.65	100
CYBA	NC_062551.1_prot_XP_047645710.1_24955	94.792	100
CD34	NC_062554.1_prot_XP_047607920.1_37426	95.116	100
TNFRSF13B	NC_062557.1_prot_XP_047613601.1_42068	95.522	100
LOC780409	NC_062548.1_prot_XP_047635077.1_16912	95.745	100
MB21D1	NC_062545.1_prot_XP_047619814.1_5156	95.758	100
B2M	NC_062545.1_prot_XP_047622433.1_5784	95.763	100
CD38	NC_062553.1_prot_XP_047654862.1_33500	95.804	100
CRLF2	NC_062560.1_prot_XP_047621528.1_46176	95.924	100
RIPK3	NC_062552.1_prot_XP_047652467.1_31992	95.943	100
CD19	NC_062548.1_prot_XP_047636173.1_17261	96.154	100
POLR3K	NC_062548.1_prot_XP_047637123.1_18185	96.269	100
CD80	NC_062544.1_prot_XP_047647475.1_3271	96.296	100
IFN-OMEGA-3	NC_062545.1_prot_XP_047623520.1_6861	96.316	100
IL29	NC_062546.1_prot_XP_047626850.1_8764	96.335	100
CTSL	NC_062555.1_prot_XP_047610758.1_37928	96.386	100
RAPGEF3	NC_062550.1_prot_XP_047644017.1_24496	96.429	100
IL9	NC_062547.1_prot_XP_047630449.1_15971	96.454	100
CD14	NC_062547.1_prot_XP_047634783.1_16113	96.515	100
IFNAR2	NC_062544.1_prot_XP_047651560.1_3721	96.527	100
BDKRB1	NC_062552.1_prot_XP_047652215.1_32925	96.601	100
IL4R	NC_062548.1_prot_XP_047636205.1_17291	96.627	100
FCGR2B	NC_062549.1_prot_XP_047640027.1_20875	96.633	100
LOC100155195	NC_062549.1_prot_XP_047641315.1_22169	96.682	100
RNASEL	NC_062554.1_prot_XP_047608618.1_37260	96.77	100
CCL3L1	NC_062557.1_prot_XP_047612899.1_41071	96.774	100
CFH	NC_062555.1_prot_XP_047610564.1_37502	96.84	100
VCAM1	NC_062549.1_prot_XP_047641133.1_21996	96.84	100
SLA-8	NC_062552.1_prot_XP_047653036.1_30609	96.901	100
TANK	NC_062546.1_prot_XP_047628691.1_10616	96.934	100
TLR8	NC_062560.1_prot_XP_047620407.1_46272	96.984	100
OAS2	NC_062558.1_prot_XP_047615497.1_42909	97.03	100
MMP9	NC_062546.1_prot_XP_047626933.1_8845	97.034	100
SLA-DMB	NC_062552.1_prot_XP_047652256.1_30776	97.059	100
ANPEP	NC_062552.1_prot_XP_047651886.1_31599	97.092	100
NOS3	NC_062559.1_prot_XP_047619009.1_45362	97.095	100
RRAGB	NC_062560.1_prot_XP_047621115.1_46903	97.097	100
GSDMD	NC_062549.1_prot_XP_047641579.1_19897	97.131	100
TNFRSF17	NC_062548.1_prot_XP_047636432.1_17523	97.191	100
ICAM1	NC_062547.1_prot_XP_047632959.1_14394	97.207	100
TYROBP	NC_062551.1_prot_XP_047646072.1_25936	97.222	100
IFNGR1	NC_062545.1_prot_XP_047626063.1_4504	97.234	100
IL24	NC_062554.1_prot_XP_047610342.1_36568	97.268	100
CCR6	NC_062545.1_prot_XP_047625704.1_4169	97.297	100
SLA-DMA	NC_062552.1_prot_XP_047652717.1_30777	97.308	100
LOC100153661	NC_062545.1_prot_XP_047623531.1_6874	97.354	100
BRCA1	NC_062557.1_prot_XP_047615157.1_40327	97.368	100
VTN	NC_062557.1_prot_XP_047615082.1_41218	97.386	100
CD22	NC_062551.1_prot_XP_047647628.1_25867	97.396	100
C8A	NC_062551.1_prot_XP_047648327.1_29503	97.453	100
CD209	NC_062547.1_prot_XP_047633223.1_14620	97.5	100
ADIPOQ	NC_062544.1_prot_XP_047611389.1_2961	97.531	100
MS4A2	NC_062547.1_prot_XP_047631598.1_12754	97.531	100
IRF7	NC_062547.1_prot_XP_047630807.1_11977	97.536	100
HAMP	NC_062551.1_prot_XP_047648953.1_25864	97.561	100
LAMA2	NC_062545.1_prot_XP_047614921.1_4635	97.57	100
GRK4	NC_062553.1_prot_XP_047654428.1_33337	97.578	100
CD5	NC_062547.1_prot_XP_047631563.1_12716	97.586	100
IL22RA1	NC_062551.1_prot_XP_047646770.1_28268	97.586	100
F9	NC_062560.1_prot_XP_047620935.1_47659	97.619	100
GP91-PHOX	NC_062560.1_prot_XP_047620703.1_46540	97.65	100
NCF4	NC_062550.1_prot_XP_047642320.1_22742	97.654	100
IFNAR1	NC_062544.1_prot_XP_047651603.1_3725	97.679	100
GP9	NC_062544.1_prot_XP_047638183.1_2248	97.688	100
THPO	NC_062544.1_prot_XP_047643988.1_2896	97.713	100
NOD2	NC_062551.1_prot_XP_047647774.1_25682	97.73	100
SERPING1	NC_062547.1_prot_XP_047631647.1_12848	97.773	100
IL18R1	NC_062548.1_prot_XP_047637294.1_18346	97.774	100
CD244	NC_062549.1_prot_XP_047640095.1_20937	97.832	100
PANX1	NC_062554.1_prot_XP_047608853.1_35639	97.882	100
FCER2	NC_062547.1_prot_XP_047633211.1_14625	97.924	100
F13A1	NC_062552.1_prot_XP_047650478.1_30114	97.959	100
C6	NC_062544.1_prot_XP_047622429.1_571	97.968	100
CNTF	NC_062547.1_prot_XP_047631621.1_12797	98	100
NOD1	NC_062559.1_prot_XP_047619059.1_45913	98.006	100
AHR	NC_062554.1_prot_XP_047608390.1_36780	98.012	100
RAPGEF4	NC_062546.1_prot_XP_047628851.1_10775	98.022	100
LAMB3	NC_062554.1_prot_XP_047609711.1_37418	98.039	100
PROC	NC_062546.1_prot_XP_047628075.1_10014	98.039	100
F2	NC_062547.1_prot_XP_047631799.1_13130	98.074	100
IL5RA	NC_062544.1_prot_XP_047635369.1_1982	98.082	100
PKN3	NC_062545.1_prot_XP_047624547.1_7934	98.088	100
LAMA5	NC_062546.1_prot_XP_047626659.1_8587	98.093	100
MAPK12	NC_062550.1_prot_XP_047641873.1_22317	98.093	100
NCF2	NC_062554.1_prot_XP_047610392.1_37283	98.095	100
SERPINA1	NC_062552.1_prot_XP_047652631.1_32882	98.1	100
IL6	NC_062554.1_prot_XP_047609872.1_36825	98.113	100
TICAM1	NC_062547.1_prot_XP_047633383.1_14792	98.177	100
FGB	NC_062553.1_prot_XP_047654580.1_34176	98.182	100
C3	NC_062547.1_prot_XP_047633289.1_14702	98.194	100
TAPBP	NC_062552.1_prot_XP_047650539.1_30870	98.222	100
IL25	NC_062552.1_prot_XP_047651505.1_32075	98.225	100
IL7R	NC_062544.1_prot_XP_047623135.1_636	98.257	100
MAVS	NC_062546.1_prot_XP_047627499.1_9423	98.282	100
C5AR1	NC_062551.1_prot_XP_047648118.1_26590	98.291	100
CX3CR1	NC_062544.1_prot_XP_047626382.1_1042	98.315	100
IL10RB	NC_062544.1_prot_XP_047651590.1_3724	98.343	100
CASR	NC_062544.1_prot_XP_047646974.1_3212	98.35	100
IL20RB	NC_062544.1_prot_XP_047639007.1_2360	98.355	100
C8B	NC_062551.1_prot_XP_047648326.1_29502	98.381	100
ZFYVE16	NC_062547.1_prot_XP_047634148.1_15510	98.381	100
LGMN	NC_062552.1_prot_XP_047651456.1_32842	98.383	100
DHX58	NC_062557.1_prot_XP_047614048.1_40414	98.385	100
F11	NC_062546.1_prot_XP_047626337.1_9716	98.395	100
PHLPP1	NC_062545.1_prot_XP_047622964.1_6303	98.401	100
SLC3A2	NC_062547.1_prot_XP_047631421.1_12570	98.401	100
IL17C	NC_062551.1_prot_XP_047645711.1_24956	98.438	100
C1R	NC_062550.1_prot_XP_047643603.1_24118	98.442	100
IL27RA	NC_062547.1_prot_XP_047632802.1_14207	98.466	100
IL13	NC_062547.1_prot_XP_047630444.1_15887	98.473	100
CREB3L4	NC_062549.1_prot_XP_047640492.1_21357	98.481	100
DLG1	NC_062544.1_prot_XP_047645314.1_3059	98.481	100
GNG13	NC_062548.1_prot_XP_047636991.1_18058	98.507	100
LOC404703	NC_062546.1_prot_XP_047626364.1_10163	98.507	100
SERPINE1	NC_062548.1_prot_XP_047635711.1_16828	98.507	100
C1S	NC_062550.1_prot_XP_047643605.1_24119	98.544	100
FST	NC_062544.1_prot_XP_047618507.1_508	98.547	100
IRF3	NC_062551.1_prot_XP_047646042.1_26795	98.575	100
C7	NC_062544.1_prot_XP_047622442.1_573	98.577	100
IRAK1	NC_062560.1_prot_XP_047620678.1_47836	98.584	100
CLDN22	NC_062546.1_prot_XP_047628267.1_10210	98.624	100
CFI	NC_062553.1_prot_XP_047654985.1_34539	98.637	100
ALOX5	NC_062558.1_prot_XP_047617390.1_44248	98.665	100
LOC100522887	NC_062554.1_prot_XP_047609091.1_35743	98.674	100
ID1	NC_062546.1_prot_XP_047627351.1_9268	98.701	100
BLNK	NC_062558.1_prot_XP_047618110.1_44468	98.704	100
PLCB3	NC_062547.1_prot_XP_047631361.1_12511	98.704	100
HCST	NC_062551.1_prot_XP_047646069.1_25934	98.734	100
EIF4E2	NC_062546.1_prot_XP_047629729.1_11630	98.776	100
C1QB	NC_062551.1_prot_XP_047648341.1_28201	98.78	100
MAP4K3	NC_062548.1_prot_XP_047638184.1_19200	98.785	100
GADD45A	NC_062551.1_prot_XP_047644652.1_29374	98.788	100
MYL2	NC_062558.1_prot_XP_047617473.1_42791	98.795	100
MLYCD	NC_062551.1_prot_XP_047644814.1_25040	98.802	100
TNFSF13	NC_062557.1_prot_XP_047613364.1_41705	98.805	100
SLA-DRA	NC_062552.1_prot_XP_047651670.1_30752	98.81	100
DAXX	NC_062552.1_prot_XP_047652117.1_30874	98.811	100
TLR4	NC_062545.1_prot_XP_047624228.1_7576	98.811	100
LTBR	NC_062550.1_prot_XP_047643717.1_24217	98.812	100
CISH	NC_062544.1_prot_XP_047631344.1_1570	98.819	100
IL17RA	NC_062550.1_prot_XP_047643873.1_24365	98.819	100
TSC2	NC_062548.1_prot_XP_047636850.1_17925	98.828	100
FCER1G	NC_062549.1_prot_XP_047640044.1_20894	98.837	100
CCR5	NC_062544.1_prot_XP_047628035.1_1206	98.864	100
CACNA2D2	NC_062544.1_prot_XP_047631181.1_1548	98.873	100
CREB3L3	NC_062547.1_prot_XP_047630402.1_14857	98.874	100
PCK1	NC_062546.1_prot_XP_047626755.1_8676	98.875	100
MAPK8IP3	NC_062548.1_prot_XP_047636902.1_17978	98.877	100
DUSP8	NC_062547.1_prot_XP_047630876.1_12048	98.887	100
IL1A	NC_062548.1_prot_XP_047637131.1_18190	98.889	100
NPRL3	NC_062548.1_prot_XP_047637110.1_18172	98.897	100
PDGFRB	NC_062547.1_prot_XP_047634998.1_16331	98.914	100
CCL22	NC_062551.1_prot_XP_047648991.1_25316	98.925	100
MMP1	NC_062554.1_prot_XP_047609773.1_35730	98.934	100
DDX58	NC_062555.1_prot_XP_047611498.1_38076	98.94	100
F13B	NC_062555.1_prot_XP_047611400.1_37498	98.944	100
RHOH	NC_062553.1_prot_XP_047654337.1_33673	98.953	100
TNFSF10	NC_062544.1_prot_XP_047642556.1_2760	98.962	100
CSF3	NC_062557.1_prot_XP_047614458.1_40567	98.974	100
AZI2	NC_062544.1_prot_XP_047625272.1_874	98.98	100
ESAM	NC_062554.1_prot_XP_047608195.1_36250	98.985	100
CCL2	NC_062557.1_prot_XP_047614728.1_41124	98.99	100
F11R	NC_062549.1_prot_XP_047640086.1_20935	98.993	100
PIK3AP1	NC_062558.1_prot_XP_047617905.1_44476	99.005	100
PTGS2	NC_062554.1_prot_XP_047607875.1_37317	99.007	100
ATG16L1	NC_062546.1_prot_XP_047629746.1_11645	99.012	100
LCK	NC_062551.1_prot_XP_047649017.1_28606	99.018	100
PTK2	NC_062549.1_prot_XP_047639112.1_19981	99.02	100
PPP2R3A	NC_062544.1_prot_XP_047638911.1_2348	99.044	100
CCNA1	NC_062556.1_prot_XP_047611972.1_38772	99.05	100
TRIM25	NC_062557.1_prot_XP_047613145.1_40894	99.051	100
IL13RA1	NC_062560.1_prot_XP_047620445.1_47406	99.054	100
MAP3K6	NC_062551.1_prot_XP_047648760.1_28417	99.057	100
DUSP16	NC_062550.1_prot_XP_047643477.1_23980	99.078	100
ITGB8	NC_062554.1_prot_XP_047608462.1_36812	99.087	100
FERMT3	NC_062547.1_prot_XP_047631362.1_12528	99.095	100
SCD5	NC_062553.1_prot_XP_047654967.1_34878	99.096	100
HMGCR	NC_062547.1_prot_XP_047634068.1_15433	99.098	100
TIRAP	NC_062554.1_prot_XP_047608576.1_36319	99.103	100
TLR3	NC_062546.1_prot_XP_047628363.1_10299	99.116	100
IL1R1	NC_062548.1_prot_XP_047637305.1_18359	99.126	100
SOCS3	NC_062557.1_prot_XP_047612693.1_39649	99.127	100
DDIT4	NC_062558.1_prot_XP_047617678.1_43893	99.134	100
BCL10	NC_062549.1_prot_XP_047641375.1_22216	99.142	100
POLR1C	NC_062552.1_prot_XP_047651272.1_31251	99.145	100
CACNA1S	NC_062555.1_prot_XP_047610998.1_37820	99.147	100
NFKBIB	NC_062551.1_prot_XP_047649688.1_26121	99.15	100
CD81	NC_062547.1_prot_XP_047630930.1_12100	99.153	100
CLDN14	NC_062544.1_prot_XP_047612507.1_3789	99.163	100
PTGS1	NC_062545.1_prot_XP_047624290.1_7633	99.167	100
FNIP2	NC_062553.1_prot_XP_047607601.1_33877	99.174	100
FLT3	NC_062556.1_prot_XP_047612056.1_38667	99.176	100
AOX1	NC_062546.1_prot_XP_047629138.1_11043	99.178	100
SERPINF2	NC_062557.1_prot_XP_047615057.1_41401	99.179	100
MDM2	NC_062550.1_prot_XP_047643119.1_23632	99.185	100
CCR9	NC_062544.1_prot_XP_047627909.1_1196	99.187	100
IL1R2	NC_062548.1_prot_XP_047637306.1_18360	99.227	100
RFXANK	NC_062547.1_prot_XP_047632414.1_13797	99.228	100
WNT10B	NC_062550.1_prot_XP_047642466.1_22881	99.233	100
TNFAIP3	NC_062545.1_prot_XP_047626061.1_4502	99.236	100
PFKP	NC_062555.1_prot_XP_047611526.1_38521	99.241	100
LAMC2	NC_062554.1_prot_XP_047610391.1_37269	99.244	100
CAMKK1	NC_062557.1_prot_XP_047613095.1_41488	99.248	100
STAM	NC_062555.1_prot_XP_047610893.1_38170	99.258	100
CARD10	NC_062550.1_prot_XP_047642292.1_22715	99.261	100
MAP4K1	NC_062551.1_prot_XP_047649445.1_26087	99.268	100
MKNK1	NC_062551.1_prot_XP_047645134.1_29682	99.279	100
CALR	NC_062547.1_prot_XP_047632859.1_14260	99.281	100
CD40	NC_062546.1_prot_XP_047626925.1_8839	99.281	100
GYS2	NC_062550.1_prot_XP_047644499.1_23887	99.288	100
SCIN	NC_062554.1_prot_XP_047609073.1_36749	99.301	100
CLDN23	NC_062546.1_prot_XP_047626347.1_9813	99.308	100
MASP1	NC_062544.1_prot_XP_047644556.1_2969	99.313	100
CCND3	NC_062552.1_prot_XP_047652896.1_31142	99.315	100
MYD88	NC_062544.1_prot_XP_047626204.1_1012	99.317	100
PPP1R12A	NC_062550.1_prot_XP_047644319.1_24809	99.32	100
VDAC2	NC_062558.1_prot_XP_047616584.1_44042	99.32	100
GATA3	NC_062555.1_prot_XP_047610929.1_38452	99.324	100
CLU	NC_062558.1_prot_XP_047616918.1_42301	99.327	100
CDK4	NC_062550.1_prot_XP_047643018.1_23538	99.34	100
RPS6KA2	NC_062545.1_prot_XP_047625710.1_4174	99.34	100
ADCY4	NC_062552.1_prot_XP_047652463.1_31995	99.35	100
PLA2G4B	NC_062545.1_prot_XP_047622573.1_5916	99.359	100
TREX1	NC_062544.1_prot_XP_047629439.1_1342	99.363	100
NFKB1	NC_062553.1_prot_XP_047654924.1_34613	99.374	100
TRIP6	NC_062548.1_prot_XP_047635686.1_16809	99.376	100
DUSP10	NC_062555.1_prot_XP_047610639.1_37580	99.378	100
MAP3K13	NC_062544.1_prot_XP_047644219.1_2921	99.38	100
CASP8	NC_062546.1_prot_XP_047629183.1_11083	99.383	100
EREG	NC_062553.1_prot_XP_047655304.1_34088	99.387	100
ADCY3	NC_062548.1_prot_XP_047638471.1_19483	99.389	100
CTSK	NC_062549.1_prot_XP_047640687.1_21574	99.394	100
IL17F	NC_062552.1_prot_XP_047652532.1_31373	99.394	100
LAMA4	NC_062545.1_prot_XP_047618906.1_5058	99.397	100
ANGPT1	NC_062549.1_prot_XP_047639374.1_20223	99.398	100
ADCY6	NC_062550.1_prot_XP_047642452.1_22870	99.4	100
PDIA3	NC_062545.1_prot_XP_047622459.1_5809	99.406	100
PTPN7	NC_062555.1_prot_XP_047611136.1_37851	99.41	100
NOTCH1	NC_062545.1_prot_XP_047624916.1_8282	99.416	100
LPAR6	NC_062556.1_prot_XP_047612378.1_38933	99.42	100
ATF4	NC_062550.1_prot_XP_047642159.1_22594	99.425	100
IL20	NC_062554.1_prot_XP_047609414.1_36566	99.432	100
IRS1	NC_062546.1_prot_XP_047629613.1_11506	99.436	100
ERBB2	NC_062557.1_prot_XP_047613120.1_40595	99.442	100
WNT5B	NC_062550.1_prot_XP_047643854.1_24347	99.446	100
MAPK13	NC_062552.1_prot_XP_047652386.1_31001	99.454	100
GUCY1A2	NC_062554.1_prot_XP_047608746.1_36407	99.457	100
RELA	NC_062547.1_prot_XP_047631222.1_12378	99.458	100
DUSP3	NC_062557.1_prot_XP_047613660.1_40297	99.459	100
KSR1	NC_062557.1_prot_XP_047614123.1_41183	99.461	100
RPS6KA6	NC_062560.1_prot_XP_047621540.1_47135	99.462	100
CCR2	NC_062544.1_prot_XP_047628014.1_1204	99.464	100
TRAF3IP2	NC_062545.1_prot_XP_047618837.1_5039	99.469	100
CASP7	NC_062558.1_prot_XP_047616204.1_44850	99.476	100
CDC25B	NC_062546.1_prot_XP_047627492.1_9417	99.477	100
THBS4	NC_062547.1_prot_XP_047634141.1_15503	99.48	100
PHLPP2	NC_062551.1_prot_XP_047645741.1_25207	99.483	100
FZD10	NC_062558.1_prot_XP_047616250.1_42525	99.484	100
TGFB1	NC_062551.1_prot_XP_047650154.1_26256	99.487	100
GRB10	NC_062554.1_prot_XP_047608968.1_37468	99.491	100
FZD9	NC_062548.1_prot_XP_047635807.1_16925	99.492	100
CANX	NC_062547.1_prot_XP_047633836.1_15214	99.494	100
PDGFC	NC_062553.1_prot_XP_047654281.1_33861	99.495	100
LAMC1	NC_062554.1_prot_XP_047607906.1_37268	99.502	100
MAPKAPK2	NC_062554.1_prot_XP_047607926.1_36563	99.516	100
SIKE1	NC_062549.1_prot_XP_047640891.1_21766	99.517	100
PSTPIP1	NC_062552.1_prot_XP_047652434.1_31663	99.519	100
COL4A1	NC_062556.1_prot_XP_047611938.1_39295	99.521	100
HSPA4	NC_062547.1_prot_XP_047634577.1_15912	99.524	100
FADD	NC_062547.1_prot_XP_047630993.1_12155	99.526	100
IL11RA	NC_062555.1_prot_XP_047611087.1_37998	99.526	100
PCK2	NC_062552.1_prot_XP_047652237.1_32043	99.531	100
CLDN25	NC_062554.1_prot_XP_047608050.1_35907	99.541	100
CD28	NC_062546.1_prot_XP_047629255.1_11147	99.545	100
FOXO1	NC_062556.1_prot_XP_047611907.1_38826	99.548	100
ELK1	NC_062560.1_prot_XP_047621682.1_46690	99.549	100
CD79A	NC_062551.1_prot_XP_047644734.1_26347	99.552	100
POLR3G	NC_062547.1_prot_XP_047634233.1_15589	99.552	100
ARHGEF1	NC_062551.1_prot_XP_047644733.1_26339	99.562	100
IRAK4	NC_062550.1_prot_XP_047643964.1_24450	99.565	100
RNF125	NC_062551.1_prot_XP_047650018.1_29112	99.569	100
FNIP1	NC_062547.1_prot_XP_047634523.1_15860	99.57	100
CLDN15	NC_062548.1_prot_XP_047635712.1_16836	99.573	100
TGIF2	NC_062546.1_prot_XP_047627129.1_9053	99.578	100
MAP3K14	NC_062557.1_prot_XP_047612503.1_40175	99.581	100
IKBKE	NC_062554.1_prot_XP_047608715.1_36551	99.582	100
PSME2	NC_062552.1_prot_XP_047652372.1_32031	99.582	100
AKT1	NC_062552.1_prot_XP_047653526.1_33107	99.583	100
CLIP1	NC_062558.1_prot_XP_047618099.1_42684	99.583	100
YWHAZ	NC_062549.1_prot_XP_047639467.1_20313	99.592	100
IFI30	NC_062547.1_prot_XP_047632497.1_13880	99.593	100
PLA2G4A	NC_062554.1_prot_XP_047607874.1_37320	99.599	100
CSF1	NC_062549.1_prot_XP_047641039.1_21904	99.611	100
LOC100623720	NC_062544.1_prot_XP_047654320.1_4059	99.611	100
PFKL	NC_062544.1_prot_XP_047653863.1_3988	99.615	100
CLDN18	NC_062544.1_prot_XP_047639022.1_2364	99.617	100
ITGB3	NC_062557.1_prot_XP_047613634.1_40121	99.617	100
STAT5B	NC_062557.1_prot_XP_047614916.1_40399	99.619	100
CAMKK2	NC_062558.1_prot_XP_047615605.1_42755	99.625	100
VAV1	NC_062547.1_prot_XP_047633272.1_14687	99.645	100
LTBP1	NC_062548.1_prot_XP_047638257.1_19274	99.649	100
TRAF3	NC_062552.1_prot_XP_047652603.1_33044	99.65	100
NOTCH3	NC_062547.1_prot_XP_047632723.1_14102	99.655	100
MAPK4	NC_062545.1_prot_XP_047621041.1_5359	99.659	100
GRK5	NC_062558.1_prot_XP_047615524.1_44946	99.661	100
PRKCZ	NC_062551.1_prot_XP_047647076.1_27641	99.662	100
LAMB1	NC_062554.1_prot_XP_047607705.1_37018	99.664	100
LOC100622859	NC_062554.1_prot_XP_047607846.1_35723	99.666	100
PPP2R1B	NC_062554.1_prot_XP_047608075.1_35819	99.667	100
LOC100739325	NC_062548.1_prot_XP_047637463.1_18508	99.675	100
PKN2	NC_062549.1_prot_XP_047641332.1_22187	99.682	100
INPPL1	NC_062554.1_prot_XP_047607823.1_35286	99.684	100
TEC	NC_062553.1_prot_XP_047654509.1_33739	99.684	100
CACNG2	NC_062550.1_prot_XP_047644379.1_22751	99.69	100
CACNG4	NC_062557.1_prot_XP_047614456.1_40016	99.694	100
CASTOR1	NC_062558.1_prot_XP_047617437.1_43216	99.696	100
DDX3X	NC_062560.1_prot_XP_047620322.1_46574	99.697	100
GRK2	NC_062547.1_prot_XP_047631087.1_12261	99.704	100
GAB2	NC_062554.1_prot_XP_047608465.1_35480	99.705	100
KDR	NC_062553.1_prot_XP_047654546.1_33820	99.705	100
TNR	NC_062554.1_prot_XP_047610165.1_37175	99.705	100
STIM1	NC_062554.1_prot_XP_047609938.1_35209	99.708	100
TAB2	NC_062545.1_prot_XP_047625933.1_4381	99.711	100
ITGAV	NC_062546.1_prot_XP_047628987.1_10900	99.713	100
PRKCG	NC_062551.1_prot_XP_047646339.1_27085	99.713	100
FZD6	NC_062549.1_prot_XP_047639438.1_20285	99.719	100
ARPC1A	NC_062548.1_prot_XP_047635503.1_16632	99.73	100
F2RL2	NC_062547.1_prot_XP_047634096.1_15459	99.735	100
CCR7	NC_062557.1_prot_XP_047613960.1_40534	99.737	100
FOS	NC_062552.1_prot_XP_047652078.1_32668	99.737	100
MYB	NC_062545.1_prot_XP_047614167.1_4547	99.737	100
MAPK9	NC_062547.1_prot_XP_047633817.1_15196	99.738	100
PRKG2	NC_062553.1_prot_XP_047655291.1_34894	99.738	100
ADIPOR2	NC_062550.1_prot_XP_047643857.1_24349	99.741	100
DUSP4	NC_062546.1_prot_XP_047628510.1_10440	99.746	100
PRKACB	NC_062551.1_prot_XP_047650200.1_29236	99.748	100
RASGRP1	NC_062545.1_prot_XP_047622707.1_6037	99.749	100
CCNE2	NC_062549.1_prot_XP_047639541.1_20382	99.753	100
BMP4	NC_062545.1_prot_XP_047623323.1_6650	99.756	100
MAP4K2	NC_062547.1_prot_XP_047631312.1_12465	99.756	100
HIF1A	NC_062545.1_prot_XP_047623445.1_6766	99.757	100
MECOM	NC_062544.1_prot_XP_047641968.1_2699	99.758	100
DUSP7	NC_062544.1_prot_XP_047631931.1_1633	99.761	100
PLCG2	NC_062551.1_prot_XP_047648283.1_25058	99.763	100
SMAD9	NC_062556.1_prot_XP_047611982.1_38778	99.767	100
STRADA	NC_062557.1_prot_XP_047612931.1_40084	99.768	100
SOCS4	NC_062545.1_prot_XP_047623347.1_6671	99.773	100
ERBB3	NC_062550.1_prot_XP_047642848.1_23379	99.776	100
RGMA	NC_062552.1_prot_XP_047651508.1_32396	99.779	100
ADRA1A	NC_062558.1_prot_XP_047617786.1_42281	99.785	100
EGR2	NC_062558.1_prot_XP_047616344.1_43754	99.788	100
PKN1	NC_062547.1_prot_XP_047632771.1_14183	99.789	100
IRF5	NC_062559.1_prot_XP_047619774.1_45668	99.801	100
ATF2	NC_062546.1_prot_XP_047628881.1_10804	99.802	100
TAB1	NC_062550.1_prot_XP_047642164.1_22598	99.802	100
PPP3CC	NC_062558.1_prot_XP_047616732.1_42213	99.806	100
BMPR1A	NC_062558.1_prot_XP_047616120.1_44154	99.812	100
PDGFRA	NC_062553.1_prot_XP_047655534.1_33810	99.816	100
GRK7	NC_062544.1_prot_XP_047639656.1_2433	99.819	100
JAK2	NC_062545.1_prot_XP_047623640.1_6983	99.823	100
GRK6	NC_062547.1_prot_XP_047633944.1_15319	99.828	100
SHC1	NC_062549.1_prot_XP_047640390.1_21261	99.828	100
ACACA	NC_062557.1_prot_XP_047614388.1_41039	99.829	100
PTPN11	NC_062558.1_prot_XP_047615623.1_42916	99.832	100
PTPN6	NC_062550.1_prot_XP_047643614.1_24126	99.832	100
EP300	NC_062550.1_prot_XP_047642121.1_22558	99.835	100
RASGRP2	NC_062547.1_prot_XP_047631332.1_12483	99.836	100
PIAS2	NC_062545.1_prot_XP_047620165.1_5259	99.839	100
PIAS3	NC_062549.1_prot_XP_047640773.1_21654	99.841	100
HSPA2	NC_062552.1_prot_XP_047652240.1_32441	99.843	100
BTK	NC_062560.1_prot_XP_047620597.1_47190	99.848	100
MAP3K3	NC_062557.1_prot_XP_047612925.1_40102	99.848	100
MMP2	NC_062551.1_prot_XP_047646439.1_25640	99.849	100
PRKCD	NC_062544.1_prot_XP_047632801.1_1713	99.852	100
PAK6	NC_062545.1_prot_XP_047622683.1_6015	99.853	100
MAP3K5	NC_062545.1_prot_XP_047626067.1_4510	99.854	100
COL3A1	NC_062546.1_prot_XP_047629003.1_10919	99.864	100
MFN1	NC_062544.1_prot_XP_047642873.1_2790	99.865	100
ARHGAP35	NC_062551.1_prot_XP_047645767.1_26569	99.867	100
NOTCH2	NC_062549.1_prot_XP_047640814.1_21707	99.879	100
ACTN1	NC_062552.1_prot_XP_047652556.1_32514	99.887	100
ULK1	NC_062558.1_prot_XP_047615904.1_42507	99.905	100
JAK1	NC_062551.1_prot_XP_047644722.1_29424	99.912	100
CARD11	NC_062548.1_prot_XP_047635401.1_16534	99.913	100
EGFR	NC_062554.1_prot_XP_047608806.1_37482	99.917	100
PLCB1	NC_062546.1_prot_XP_047627647.1_9577	99.918	100
IGF1R	NC_062545.1_prot_XP_047622757.1_6085	99.927	100
ITPR2	NC_062550.1_prot_XP_047643304.1_23811	99.963	100
ACTB	NC_062548.1_prot_XP_047635423.1_16553	100	100
ADIPOR1	NC_062555.1_prot_XP_047610922.1_37878	100	100
AKT3	NC_062555.1_prot_XP_047610874.1_37733	100	100
ALOX5AP	NC_062556.1_prot_XP_047611799.1_38705	100	100
ARPC3	NC_062558.1_prot_XP_047617255.1_42769	100	100
ATP6V1D	NC_062552.1_prot_XP_047652953.1_32485	100	100
ATP6V1E1	NC_062550.1_prot_XP_047643883.1_24374	100	100
ATP6V1G1	NC_062545.1_prot_XP_047624205.1_7550	100	100
ATP6V1G2	NC_062552.1_prot_XP_047651806.1_30623	100	100
ATP6V1G3	NC_062555.1_prot_XP_047610989.1_37786	100	100
BDNF	NC_062547.1_prot_XP_047632064.1_13374	100	100
BMP5	NC_062552.1_prot_XP_047652934.1_30801	100	100
CAB39	NC_062546.1_prot_XP_047629696.1_11592	100	100
CACNA1D	NC_062544.1_prot_XP_047632908.1_1717	100	100
CACNG3	NC_062548.1_prot_XP_047635101.1_17340	100	100
CCL5	NC_062557.1_prot_XP_047614298.1_41076	100	100
CCND1	NC_062547.1_prot_XP_047630999.1_12170	100	100
CLDN2	NC_062560.1_prot_XP_047621712.1_47310	100	100
CLDN5	NC_062558.1_prot_XP_047618041.1_43526	100	100
CREB1	NC_062546.1_prot_XP_047629305.1_11198	100	100
CREB3L2	NC_062559.1_prot_XP_047619865.1_45557	100	100
CSNK2B	NC_062552.1_prot_XP_047651231.1_30649	100	100
CTNNA1	NC_062547.1_prot_XP_047634697.1_16035	100	100
CUL1	NC_062554.1_prot_XP_047609906.1_37059	100	100
CXCL12	NC_062558.1_prot_XP_047616013.1_44258	100	100
DUSP1	NC_062544.1_prot_XP_047645365.1_292	100	100
DUSP2	NC_062548.1_prot_XP_047637223.1_18278	100	100
DUSP6	NC_062550.1_prot_XP_047644278.1_24766	100	100
EFNA4	NC_062549.1_prot_XP_047640370.1_21242	100	100
EFNA5	NC_062547.1_prot_XP_047634346.1_15692	100	100
EIF4E	NC_062553.1_prot_XP_047654601.1_34659	100	100
ELK4	NC_062554.1_prot_XP_047608979.1_36510	100	100
FBP2	NC_062555.1_prot_XP_047611345.1_37926	100	100
FZD3	NC_062558.1_prot_XP_047617931.1_42320	100	100
FZD7	NC_062546.1_prot_XP_047629212.1_11109	100	100
GNAI1	NC_062554.1_prot_XP_047608875.1_36901	100	100
GNAI3	NC_062549.1_prot_XP_047641056.1_21920	100	100
GNB2	NC_062548.1_prot_XP_047635678.1_16794	100	100
GNB5	NC_062545.1_prot_XP_047622286.1_5643	100	100
GNG2	NC_062545.1_prot_XP_047623285.1_6616	100	100
GNG4	NC_062558.1_prot_XP_047617545.1_43605	100	100
GNG5	NC_062551.1_prot_XP_047650171.1_29226	100	100
GNG7	NC_062547.1_prot_XP_047633570.1_14963	100	100
GNGT1	NC_062554.1_prot_XP_047609177.1_36677	100	100
HNF4A	NC_062546.1_prot_XP_047627004.1_8934	100	100
HRAS	NC_062547.1_prot_XP_047630796.1_11960	100	100
HSP70.2	NC_062552.1_prot_XP_047650669.1_30675	100	100
ID2	NC_062548.1_prot_XP_047638656.1_19661	100	100
ID3	NC_062551.1_prot_XP_047648505.1_28234	100	100
IGF1	NC_062550.1_prot_XP_047644123.1_24617	100	100
IL2	NC_062553.1_prot_XP_047654784.1_34399	100	100
JAM3	NC_062554.1_prot_XP_047607814.1_36385	100	100
KRAS	NC_062550.1_prot_XP_047643318.1_23822	100	100
LAMTOR1	NC_062554.1_prot_XP_047609210.1_35261	100	100
LOC100513542	NC_062551.1_prot_XP_047645635.1_26549	100	100
LYN	NC_062549.1_prot_XP_047639861.1_20704	100	100
MALT1	NC_062545.1_prot_XP_047622997.1_6339	100	100
MAP2K2	NC_062547.1_prot_XP_047633452.1_14858	100	100
MAP2K6	NC_062557.1_prot_XP_047613461.1_39961	100	100
MAP2K7	NC_062547.1_prot_XP_047633191.1_14606	100	100
MAPK10	NC_062553.1_prot_XP_047654514.1_34774	100	100
MAPK14	NC_062552.1_prot_XP_047652041.1_30997	100	100
MAPK6	NC_062545.1_prot_XP_047622293.1_5650	100	100
MAPKAP1	NC_062545.1_prot_XP_047624361.1_7766	100	100
MAPKAPK5	NC_062558.1_prot_XP_047617130.1_42934	100	100
MCU	NC_062558.1_prot_XP_047615521.1_43901	100	100
MEF2C	NC_062547.1_prot_XP_047634229.1_15571	100	100
MIOS	NC_062554.1_prot_XP_047608700.1_36725	100	100
MTCP1	NC_062560.1_prot_XP_047620943.1_47904	100	100
NEK7	NC_062555.1_prot_XP_047611480.1_37784	100	100
NFKBIA	NC_062552.1_prot_XP_047652195.1_31896	100	100
NLK	NC_062557.1_prot_XP_047612715.1_41197	100	100
P2RY1	NC_062544.1_prot_XP_047641042.1_2574	100	100
PAK1	NC_062554.1_prot_XP_047608263.1_35461	100	100
PFKFB2	NC_062554.1_prot_XP_047607951.1_36581	100	100
PFKFB4	NC_062544.1_prot_XP_047629556.1_1349	100	100
PGAM5	NC_062558.1_prot_XP_047618490.1_42460	100	100
PIK3R1	NC_062544.1_prot_XP_047653308.1_364	100	100
PIM1	NC_062552.1_prot_XP_047652123.1_31043	100	100
PIN1	NC_062547.1_prot_XP_047632937.1_14373	100	100
PLK3	NC_062551.1_prot_XP_047645241.1_29766	100	100
PLPP1	NC_062544.1_prot_XP_047616031.1_481	100	100
POLR2E	NC_062547.1_prot_XP_047633742.1_15105	100	100
POLR2H	NC_062544.1_prot_XP_047643975.1_2893	100	100
POLR3B	NC_062550.1_prot_XP_047642433.1_22851	100	100
POLR3F	NC_062546.1_prot_XP_047627579.1_9507	100	100
PPP1CA	NC_062547.1_prot_XP_047631083.1_12249	100	100
PPP2R2A	NC_062558.1_prot_XP_047615366.1_42272	100	100
PPP2R2C	NC_062553.1_prot_XP_047655269.1_33424	100	100
PPP2R3C	NC_062552.1_prot_XP_047650791.1_31902	100	100
PPP2R5C	NC_062552.1_prot_XP_047651453.1_33006	100	100
PPP2R5D	NC_062552.1_prot_XP_047653320.1_31192	100	100
PPP3CB	NC_062558.1_prot_XP_047615868.1_43946	100	100
PRKAA1	NC_062544.1_prot_XP_047622484.1_576	100	100
PRKAB1	NC_062558.1_prot_XP_047617116.1_42830	100	100
PRKAG1	NC_062550.1_prot_XP_047642472.1_22887	100	100
PRKAG2	NC_062559.1_prot_XP_047619858.1_45303	100	100
PSME3	NC_062557.1_prot_XP_047615106.1_40350	100	100
PTGIR	NC_062551.1_prot_XP_047646734.1_26553	100	100
RAB11B	NC_062547.1_prot_XP_047633224.1_14586	100	100
RAC1	NC_062548.1_prot_XP_047635459.1_16588	100	100
RAC3	NC_062557.1_prot_XP_047613538.1_39473	100	100
RAF1	NC_062544.1_prot_XP_047637181.1_2160	100	100
RBPJ	NC_062553.1_prot_XP_047607637.1_33580	100	100
RHOA	NC_062544.1_prot_XP_047630246.1_1435	100	100
RORA	NC_062545.1_prot_XP_047622158.1_5514	100	100
RPS6KA4	NC_062547.1_prot_XP_047631343.1_12495	100	100
RPS6KB1	NC_062557.1_prot_XP_047612844.1_40984	100	100
RUNX1	NC_062544.1_prot_XP_047651994.1_3770	100	100
SEC13	NC_062544.1_prot_XP_047636755.1_2120	100	100
SESN2	NC_062551.1_prot_XP_047648823.1_28465	100	100
SMAD1	NC_062553.1_prot_XP_047654290.1_34274	100	100
SMAD2	NC_062545.1_prot_XP_047620249.1_5273	100	100
SMAD3	NC_062545.1_prot_XP_047623091.1_6428	100	100
SMAD5	NC_062547.1_prot_XP_047634644.1_15982	100	100
SOCS2	NC_062550.1_prot_XP_047644249.1_24736	100	100
SOS2	NC_062545.1_prot_XP_047623232.1_6567	100	100
SRSF1	NC_062557.1_prot_XP_047613651.1_40915	100	100
STK11	NC_062547.1_prot_XP_047633711.1_15093	100	100
TAB3	NC_062560.1_prot_XP_047620708.1_46502	100	100
TBK1	NC_062550.1_prot_XP_047643078.1_23592	100	100
TGFB2	NC_062555.1_prot_XP_047610880.1_37550	100	100
TGIF1	NC_062551.1_prot_XP_047649749.1_28981	100	100
THSD4	NC_062545.1_prot_XP_047623159.1_6493	100	100
THY1	NC_062554.1_prot_XP_047609035.1_36114	100	100
TP53	NC_062557.1_prot_XP_047612858.1_41721	100	100
TRAF6	NC_062547.1_prot_XP_047631918.1_13238	100	100
TXN	NC_062545.1_prot_XP_047624085.1_7441	100	100
TXNIP	NC_062549.1_prot_XP_047640755.1_21637	100	100
UBE2I	NC_062548.1_prot_XP_047636975.1_18039	100	100
WNT7A	NC_062544.1_prot_XP_047637832.1_2214	100	100
WNT9A	NC_062547.1_prot_XP_047632283.1_13593	100	100
YWHAB	NC_062546.1_prot_XP_047626987.1_8917	100	100
YWHAE	NC_062557.1_prot_XP_047613153.1_41359	100	100
YWHAG	NC_062548.1_prot_XP_047635772.1_16893	100	100
YWHAH	NC_062558.1_prot_XP_047616609.1_43314	100	100
YWHAQ	NC_062548.1_prot_XP_047638626.1_19634	100	100

## Sheet: P. africanus POLR1D gene
P. africanus POLR1D gene sequence of plasmid for Y2H
P. africanus POLR1D gene sequence (5'-3')	Length (nt)
ATGGAAGGGGACCTAAAACTGGAGAGAAAAATATCTGGATCAAAGACCCCAATGGATGAAAGTAAGAGGAAGACAGCCCCGGAAATGGTGTAGGCAGCTGGAAAAAATTGACACTAAGTGACATTTGTATTGCATGAGGAGGACCATATCCTAGGAAATTCTCTTCGTTATGCAATCATGAAGAACCTCGAAGTGGGATTTTGTTGTTGTACTATAACCCATCCTTCAGAGAGCAAAATCAATTTTGCACATACAGACTGCAGGTGCCTTCCAGCTGCTGAGCCATTTCAGAGAGTCCTGGCTGAGCTCATGAATGTCTGCCAGCATGGGCTTGACAAGTTTGGGGCTAGCATAAACAAATATAAGGATCAAAAAGCCATCAGAAATGAATATACATTC…	438
