# Supplementary material for: Interactome between ASFV and host immune pathway proteins
Source: mSystems. 2023 Nov 15;8(6):e00471-23. doi: 10.1128/msystems.00471-23 (PMC10734461; doi:10.1128/msystems.00471-23)
Supplement: Table S9 — Primers for ASFV eukaryotic expression plasmids construction and for qRT-PCR. [file msystems.00471-23-s0010.xlsx]

## Sheet: Primers of Plasmid Consturction
ASFV Gene	Forward Primer (5'-3')	Reverse Primer (5'-3')
A137R	GTTCCAGATTACGCTGAATTCatggaagcagttcttacc	ATTAAGATCTGCTAGCTCGAGttagccttctttgatatt
A151R	GTTCCAGATTACGCTGAATTCatgatggcgttgttacac	ATTAAGATCTGCTAGCTCGAGttattggaatatattggg
B119L	GTTCCAGATTACGCTGAATTCatgttgcattggggacct	ATTAAGATCTGCTAGCTCGAGttatagagatgaccaggc
B438L	GTTCCAGATTACGCTGAATTCatgtatcatgattatgct	ATTAAGATCTGCTAGCTCGAGctacaatgatggagatat
C147L	GTTCCAGATTACGCTGAATTCatggctgataatgacaac	ATTAAGATCTGCTAGCTCGAGctagtctaacagcgggat
C315R	GTTCCAGATTACGCTGAATTCatggatgccctattaaag	ATTAAGATCTGCTAGCTCGAGttaaattaatttttttgc
CP123L	GTTCCAGATTACGCTGAATTCatgccctcgactgggaca	ATTAAGATCTGCTAGCTCGAGctaatacttcttaagaaa
DP60R	GTTCCAGATTACGCTGAATTCatgtctctctggccgccc	ATTAAGATCTGCTAGCTCGAGttattttttgaaacgccg
E146L	GTTCCAGATTACGCTGAATTCatgggcggcactacagac	ATTAAGATCTGCTAGCTCGAGctaaataatacgctgtag
E165R	GTTCCAGATTACGCTGAATTCatggcaacaaattttttt	ATTAAGATCTGCTAGCTCGAGttaagttctcataatccc
EP364R	GTTCCAGATTACGCTGAATTCatgtattttctagtagca	ATTAAGATCTGCTAGCTCGAGtcaggctgtgttcaataa
F334L	GTTCCAGATTACGCTGAATTCatgttaatatttatttca	ATTAAGATCTGCTAGCTCGAGttaaaaatcatcgtcgtt
G1340L	GTTCCAGATTACGCTGAATTCATGttggggaatggggcc	ATTAAGATCTGCTAGCTCGAGttaaaacttattttttac
G-ACD-00350	GTTCCAGATTACGCTGAATTCatgtttgattcattactt	ATTAAGATCTGCTAGCTCGAGctacactgcagtgatatt
I226R	GTTCCAGATTACGCTGAATTCatgaaaatggaaacattt	ATTAAGATCTGCTAGCTCGAGctaaacatttcctaccac
I7L	GTTCCAGATTACGCTGAATTCatggggaatcatcctatt	ATTAAGATCTGCTAGCTCGAGttatggtttatagcggta
I8L	GTTCCAGATTACGCTGAATTCatggggaataggcttatt	ATTAAGATCTGCTAGCTCGAGttaggatttataacgata
MGF100-1L	GTTCCAGATTACGCTGAATTCatgggaaacaaagaaagt	ATTAAGATCTGCTAGCTCGAGttatctatcataacgaat
MGF110-1L	GTTCCAGATTACGCTGAATTCatgcttggtctgcaaata	ATTAAGATCTGCTAGCTCGAGctatgggggaatcatctt
MGF110-2L	GTTCCAGATTACGCTGAATTCatgaggttctttagttac	ATTAAGATCTGCTAGCTCGAGtcaagcatttaataaatg
MGF110-3L	GTTCCAGATTACGCTGAATTCatgttggtgatcttcttg	ATTAAGATCTGCTAGCTCGAGttacagatcatccttttc
MGF110-7L	GTTCCAGATTACGCTGAATTCatgctggtgattatcctg	ATTAAGATCTGCTAGCTCGAGctagaattcatctttttt
MGF300-1L	GTTCCAGATTACGCTGAATTCatggtgtccttaacgacg	ATTAAGATCTGCTAGCTCGAGttaccaaaagttattttg
MGF360-11L	GTTCCAGATTACGCTGAATTCatgttgccttccctgcaa	ATTAAGATCTGCTAGCTCGAGttatctttgttcataatc
MGF360-12L	GTTCCAGATTACGCTGAATTCatgttgccttccctgcaa	ATTAAGATCTGCTAGCTCGAGtcatcttaaatcataggt
MGF360-13L	GTTCCAGATTACGCTGAATTCatgtcgttgccgctctct	ATTAAGATCTGCTAGCTCGAGctatagtatattatgaga
MGF360-9L	GTTCCAGATTACGCTGAATTCatggtcctctctctgcag	ATTAAGATCTGCTAGCTCGAGttatatatcattaaaccc
MGF505-3R	GTTCCAGATTACGCTGAATTCatgtcctcttctcttcag	ATTAAGATCTGCTAGCTCGAGctagctttcccaggtttc
S183L	GTTCCAGATTACGCTGAATTCatgtctgttgtggtcgga	ATTAAGATCTGCTAGCTCGAGttatacttgttttaacag

## Sheet: Primers for qRT-PCR
Primer Name	Forward Primer (5'-3')	Reverse Primer (5'-3')
qPCR-H-GAPDH	CGGGAAGCTTGTGATCAATGG	GGCAGTGATGGCATGGACTG
qPCR-H-TNFα	GCCGCATCGCCGTCTCCTAC	CCTCAGCCCCCTCTGGGGTC
qPCR-H-IFNβ	GACATCCCTGAGGAGATTAAG	ATGTTCTGGAGCATCTCATAG
qPCR-H-ISG15	TGGACAAATGCGACGAACC	CCCGCTCACTTGCTGCTT
qPCR-H-ISG56	CTTGAGCATCCTCGGGTTCATC	AAGTCAGCAGCCAGGTTTAGGG
